# Supplementary material for: Bis[(di­methyl­phosphor­yl)methan­amin­ium] tetra­chlorido­palladate(II)
Source: Acta Crystallogr Sect E Struct Rep Online. 2013 Oct 19;69(Pt 11):m614–5. doi: 10.1107/S1600536813028067 (PMC3884266; doi:10.1107/S1600536813028067)
Supplement: Supplementary file 1 [file e-69-0m614-sup1.cif]

##############################################################################
#                                                                            #
# This CIF contains the data in a paper accepted for publication in          #
# Acta Crystallographica Section E. It conforms to the requirements of       #
# Notes for Authors for Acta Crystallographica Section E, and has been       #
# peer reviewed under the auspices of the IUCr Commission on Journals.       #
#                                                                            #
# Full details of the Crystallographic Information File format               #
# are given in the paper "The Crystallographic Information File (CIF):       #
# a New Standard Archive File for Crystallography" by S. R. Hall, F. H.      #
# Allen and I. D. Brown [Acta Cryst. (1991), A47, 655-685].                  #
#                                                                            #
# The current version of the core CIF dictionary is obtainable from          #
# ftp://ftp.iucr.org/pub/cif_core.dic.                                       #
#                                                                            #
# Software is freely available for graphical display of the structure(s)     #
# in this CIF. For information consult the CIF software page                 #
# http://www.iucr.org/resources/cif/software.                                #
#                                                                            #
# This file may be used for bona fide research purposes within the           #
# scientific community so long as proper attribution is given to the journal # 
# article from which it was obtained.                                        #
#                                                                            #
##############################################################################
data_I
_audit_creation_method     SHELXL-2013
_database_code_depnum_ccdc_archive     'CCDC 966191'
_chemical_name_systematic
;
Bis[(dimethylphosphoryl)methanaminium] tetrachloridopalladate(II)
;
_chemical_name_common     ?
_chemical_formula_moiety     '2(C3 H11 N O P +), Cl4 Pd 2-'
_chemical_formula_sum     'C6 H22 Cl4 N2 O2 P2 Pd'
_chemical_formula_iupac     '(C3 H11 N O P)2 [Pd Cl4]'
_chemical_formula_weight     464.39
_chemical_melting_point     ?
_shelx_space_group_comment
;
The symmetry employed for this shelxl refinement is uniquely defined
by the following loop, which should always be used as a source of
symmetry information in preference to the above space-group names.
They are only intended as comments.
;
_space_group_crystal_system     monoclinic
_space_group_name_H-M_alt     'P 21/n'
_space_group_name_Hall     '-P 2yn'
loop_
    _space_group_symop_operation_xyz
    'x, y, z'
    '-x+1/2, y+1/2, -z+1/2'
    '-x, -y, -z'
    'x-1/2, -y-1/2, z-1/2'
_cell_length_a     9.3600(3)
_cell_length_b     7.81198(19)
_cell_length_c     11.9892(3)
_cell_angle_alpha     90
_cell_angle_beta     110.110(3)
_cell_angle_gamma     90
_cell_volume     823.21(4)
_cell_formula_units_Z     2
_cell_measurement_reflns_used     12224
_cell_measurement_theta_min     3.168
_cell_measurement_theta_max     35.381
_cell_measurement_temperature     290(2)
_exptl_crystal_description     block
_exptl_crystal_colour     yellow
_exptl_crystal_size_max     0.1766
_exptl_crystal_size_mid     0.1165
_exptl_crystal_size_min     0.1115
_exptl_crystal_density_diffrn     1.874
_exptl_crystal_density_meas     ?
_exptl_crystal_density_method     ?
_exptl_crystal_F_000     464
_exptl_absorpt_coefficient_mu     1.963
_exptl_absorpt_correction_type     analytical
_exptl_absorpt_process_details
;
[using a multifaceted crystal model (Clark & Reid, 1995)]
;
_shelx_estimated_absorpt_T_min     ?
_shelx_estimated_absorpt_T_max     ?
_exptl_absorpt_correction_T_min     0.764
_exptl_absorpt_correction_T_max     0.850
_diffrn_ambient_temperature     290(2)
_diffrn_radiation_type     MoK\a
_diffrn_radiation_wavelength     0.71073
_diffrn_radiation_monochromator     'graphite'
_diffrn_measurement_device_type     'Oxford Diffraction Xcalibur CCD'
_diffrn_measurement_method     '\w scans'
_diffrn_detector_area_resol_mean     16.2711
_diffrn_reflns_number     26379
_diffrn_reflns_av_R_equivalents     0.0354
_diffrn_reflns_theta_min     3.174
_diffrn_reflns_theta_max     34.998
_diffrn_reflns_theta_full     25.242
_diffrn_measured_fraction_theta_max     0.992
_diffrn_measured_fraction_theta_full     0.999
_diffrn_reflns_limit_h_min     -15
_diffrn_reflns_limit_h_max     14
_diffrn_reflns_limit_k_min     -12
_diffrn_reflns_limit_k_max     12
_diffrn_reflns_limit_l_min     -19
_diffrn_reflns_limit_l_max     19
_refine_special_details     ?
_reflns_number_total     3595
_reflns_number_gt     3077
_reflns_threshold_expression     'I > 2\s(I)'
_refine_ls_structure_factor_coef     Fsqd
_refine_ls_matrix_type     full
_refine_ls_R_factor_all     0.0302
_refine_ls_R_factor_gt     0.0223
_refine_ls_wR_factor_gt     0.0479
_refine_ls_wR_factor_ref     0.0509
_refine_ls_goodness_of_fit_ref     1.089
_refine_ls_restrained_S_all     1.089
_refine_ls_number_reflns     3595
_refine_ls_number_parameters     94
_refine_ls_number_restraints     0
_refine_ls_hydrogen_treatment     mixed
_refine_ls_weighting_scheme     calc
_refine_ls_weighting_details
;
 w=1/[\s^2^(Fo^2^)+(0.0178P)^2^+0.2170P]
 where P=(Fo^2^+2Fc^2^)/3
;
_atom_sites_solution_hydrogens     difmap
_atom_sites_solution_primary     direct
_atom_sites_solution_secondary     difmap
_refine_ls_shift/su_max     0.007
_refine_ls_shift/su_mean     0.001
_refine_diff_density_max     0.455
_refine_diff_density_min     -0.571
_refine_ls_extinction_method     'SHELXL2013 (Sheldrick, 2008)'
_refine_ls_extinction_coef     0.0040(4)
_refine_ls_extinction_expression
                                  'Fc^*^=kFc[1+0.001xFc^2^\l^3^/sin(2\q)]^-1/4^'
loop_
    _atom_type_symbol
    _atom_type_description
    _atom_type_scat_dispersion_real
    _atom_type_scat_dispersion_imag
    _atom_type_scat_source
    'C' 'C' 0.0033 0.0016
                         'International Tables Vol C Tables 4.2.6.8 and 6.1.1.4'
    'H' 'H' 0.0000 0.0000
                         'International Tables Vol C Tables 4.2.6.8 and 6.1.1.4'
    'N' 'N' 0.0061 0.0033
                         'International Tables Vol C Tables 4.2.6.8 and 6.1.1.4'
    'O' 'O' 0.0106 0.0060
                         'International Tables Vol C Tables 4.2.6.8 and 6.1.1.4'
    'P' 'P' 0.1023 0.0942
                         'International Tables Vol C Tables 4.2.6.8 and 6.1.1.4'
    'Cl' 'Cl' 0.1484 0.1585
                         'International Tables Vol C Tables 4.2.6.8 and 6.1.1.4'
    'Pd' 'Pd' -0.9988 1.0072
                         'International Tables Vol C Tables 4.2.6.8 and 6.1.1.4'
_computing_data_collection     'CrysAlis PRO (Oxford Diffraction, 2009)'
_computing_cell_refinement     'CrysAlis PRO (Oxford Diffraction, 2009)'
_computing_data_reduction     'CrysAlis PRO (Oxford Diffraction, 2009)'
_computing_structure_solution     'SHELXS2013 (Sheldrick, 2008)'
_computing_structure_refinement     'SHELXL2013 (Sheldrick, 2008)'
_computing_molecular_graphics     'DIAMOND (Brandenburg, 2012)'
_computing_publication_material     'publCIF (Westrip, 2010)'
loop_
    _atom_site_type_symbol
    _atom_site_label
    _atom_site_fract_x
    _atom_site_fract_y
    _atom_site_fract_z
    _atom_site_U_iso_or_equiv
    _atom_site_adp_type
    _atom_site_calc_flag
    _atom_site_occupancy
    _atom_site_disorder_assembly
    _atom_site_disorder_group
    Pd Pd1 0.0000 0.0000 0.0000 0.02259(4) Uani d 1 . .
    Cl Cl1 0.22877(4) 0.04262(5) 0.15119(3) 0.03461(8) Uani d 1 . .
    Cl Cl2 0.07205(5) 0.20056(5) -0.11116(4) 0.03905(9) Uani d 1 . .
    O O1 0.13229(12) -0.01272(13) 0.62240(10) 0.0298(2) Uani d 1 . .
    P P1 0.21946(4) 0.12971(5) 0.59240(3) 0.02481(7) Uani d 1 . .
    N N1 0.15898(16) -0.05812(19) 0.38798(13) 0.0316(3) Uani d 1 . .
    H H11 0.066(3) -0.046(3) 0.384(2) 0.056(6) Uiso d 1 . .
    H H12 0.167(2) -0.064(3) 0.317(2) 0.055(6) Uiso d 1 . .
    H H13 0.193(2) -0.151(3) 0.421(2) 0.049(6) Uiso d 1 . .
    C C1 0.1204(2) 0.3284(2) 0.57050(18) 0.0448(4) Uani d 1 . .
    H H1A 0.0251 0.3174 0.5064 0.067 Uiso calc 1 . .
    H H1B 0.1807 0.4155 0.5515 0.067 Uiso calc 1 . .
    H H1C 0.1019 0.3595 0.6418 0.067 Uiso calc 1 . .
    C C2 0.40239(19) 0.1665(2) 0.69942(15) 0.0422(4) Uani d 1 . .
    H H2A 0.3919 0.2038 0.7725 0.063 Uiso calc 1 . .
    H H2B 0.4538 0.2533 0.6708 0.063 Uiso calc 1 . .
    H H2C 0.4604 0.0625 0.7128 0.063 Uiso calc 1 . .
    C C3 0.25318(18) 0.0838(2) 0.45344(14) 0.0348(3) Uani d 1 . .
    H H3A 0.2311 0.1854 0.4039 0.042 Uiso calc 1 . .
    H H3B 0.3596 0.0555 0.4713 0.042 Uiso calc 1 . .
loop_
    _atom_site_aniso_label
    _atom_site_aniso_U_11
    _atom_site_aniso_U_22
    _atom_site_aniso_U_33
    _atom_site_aniso_U_12
    _atom_site_aniso_U_13
    _atom_site_aniso_U_23
    Pd1 0.02378(7) 0.02169(7) 0.02289(7) -0.00035(5) 0.00878(5) -0.00143(5)
    Cl1 0.02834(16) 0.0438(2) 0.02818(16) -0.00517(14) 0.00520(13) -0.00045(14)
    Cl2 0.0447(2) 0.0374(2) 0.03567(19) -0.00905(16) 0.01464(16) 0.00673(15)
    O1 0.0301(5) 0.0308(5) 0.0315(5) -0.0009(4) 0.0142(4) 0.0028(4)
    P1 0.02492(16) 0.02507(16) 0.02430(15) 0.00067(12) 0.00827(12) 0.00136(12)
    N1 0.0337(7) 0.0324(6) 0.0328(6) -0.0007(5) 0.0170(5) -0.0036(5)
    C1 0.0529(10) 0.0314(8) 0.0572(11) 0.0111(7) 0.0280(9) 0.0087(7)
    C2 0.0354(8) 0.0466(10) 0.0369(8) -0.0086(7) 0.0027(6) 0.0016(7)
    C3 0.0358(8) 0.0404(8) 0.0336(7) -0.0094(6) 0.0190(6) -0.0037(6)
_geom_special_details
;
All e.s.d.'s (except the e.s.d. in the dihedral angle between two l.s. planes)
are estimated using the full covariance matrix. The cell e.s.d.'s are taken
into account individually in the estimation of e.s.d.'s in distances, angles
and torsion angles; correlations between e.s.d.'s in cell parameters are only
used when they are defined by crystal symmetry. An approximate (isotropic)
treatment of cell e.s.d.'s is used for estimating e.s.d.'s involving l.s.
planes.
;
loop_
    _geom_bond_atom_site_label_1
    _geom_bond_atom_site_label_2
    _geom_bond_site_symmetry_2
    _geom_bond_distance
    _geom_bond_publ_flag
    Pd1 Cl2 3 2.3030(4) ?
    Pd1 Cl2 . 2.3030(4) ?
    Pd1 Cl1 3 2.3049(4) ?
    Pd1 Cl1 . 2.3049(4) ?
    O1 P1 . 1.4951(10) ?
    P1 C2 . 1.7749(16) ?
    P1 C1 . 1.7809(17) ?
    P1 C3 . 1.8345(15) ?
    N1 C3 . 1.465(2) ?
    N1 H11 . 0.86(2) ?
    N1 H12 . 0.88(2) ?
    N1 H13 . 0.84(2) ?
    C1 H1A . 0.9600 ?
    C1 H1B . 0.9600 ?
    C1 H1C . 0.9600 ?
    C2 H2A . 0.9600 ?
    C2 H2B . 0.9600 ?
    C2 H2C . 0.9600 ?
    C3 H3A . 0.9700 ?
    C3 H3B . 0.9700 ?
loop_
    _geom_angle_atom_site_label_1
    _geom_angle_atom_site_label_2
    _geom_angle_atom_site_label_3
    _geom_angle_site_symmetry_1
    _geom_angle_site_symmetry_3
    _geom_angle
    _geom_angle_publ_flag
    Cl2 Pd1 Cl2 3 . 180.0 ?
    Cl2 Pd1 Cl1 3 3 88.803(14) ?
    Cl2 Pd1 Cl1 . 3 91.196(14) ?
    Cl2 Pd1 Cl1 3 . 91.197(14) ?
    Cl2 Pd1 Cl1 . . 88.803(14) ?
    Cl1 Pd1 Cl1 3 . 180.0 ?
    O1 P1 C2 . . 114.67(7) ?
    O1 P1 C1 . . 112.61(7) ?
    C2 P1 C1 . . 106.82(9) ?
    O1 P1 C3 . . 110.58(7) ?
    C2 P1 C3 . . 105.30(8) ?
    C1 P1 C3 . . 106.27(9) ?
    C3 N1 H11 . . 111.1(15) ?
    C3 N1 H12 . . 108.8(15) ?
    H11 N1 H12 . . 112(2) ?
    C3 N1 H13 . . 110.2(15) ?
    H11 N1 H13 . . 109(2) ?
    H12 N1 H13 . . 106(2) ?
    P1 C1 H1A . . 109.5 ?
    P1 C1 H1B . . 109.5 ?
    H1A C1 H1B . . 109.5 ?
    P1 C1 H1C . . 109.5 ?
    H1A C1 H1C . . 109.5 ?
    H1B C1 H1C . . 109.5 ?
    P1 C2 H2A . . 109.5 ?
    P1 C2 H2B . . 109.5 ?
    H2A C2 H2B . . 109.5 ?
    P1 C2 H2C . . 109.5 ?
    H2A C2 H2C . . 109.5 ?
    H2B C2 H2C . . 109.5 ?
    N1 C3 P1 . . 112.01(10) ?
    N1 C3 H3A . . 109.2 ?
    P1 C3 H3A . . 109.2 ?
    N1 C3 H3B . . 109.2 ?
    P1 C3 H3B . . 109.2 ?
    H3A C3 H3B . . 107.9 ?
loop_
    _geom_torsion_atom_site_label_1
    _geom_torsion_atom_site_label_2
    _geom_torsion_atom_site_label_3
    _geom_torsion_atom_site_label_4
    _geom_torsion_site_symmetry_1
    _geom_torsion_site_symmetry_2
    _geom_torsion_site_symmetry_3
    _geom_torsion_site_symmetry_4
    _geom_torsion
    _geom_torsion_publ_flag
    O1 P1 C3 N1 . . . . 13.59(14) ?
    C2 P1 C3 N1 . . . . 137.98(13) ?
    C1 P1 C3 N1 . . . . -108.92(13) ?
loop_
    _geom_hbond_atom_site_label_D
    _geom_hbond_atom_site_label_H
    _geom_hbond_atom_site_label_A
    _geom_hbond_site_symmetry_A
    _geom_hbond_distance_DH
    _geom_hbond_distance_HA
    _geom_hbond_distance_DA
    _geom_hbond_angle_DHA
    N1 H12 Cl1 . 0.88(2) 2.40(2) 3.2220(15) 155(2)
    N1 H11 O1 3_556 0.86(2) 1.89(2) 2.7425(17) 172(2)
    N1 H13 Cl1 2_545 0.84(2) 2.73(2) 3.3752(15) 135.1(18)
    N1 H13 Cl2 2_545 0.84(2) 2.82(2) 3.5241(16) 143.4(18)
_shelx_hkl_checksum     46382
_shelx_hkl_file
;
   0   0  -2 345790. 2092.08   2
   0   0   2 331702. 2023.92   1
   0   0  -3 73.0685 59.5694  12
   0   0   3 86.0689 96.1853  13
   0   0  -3 38.7736 82.4538   2
   0   0   3 141.150 148.407   1
   0   0   4 145285. 1915.79   1
   0   0  -4 146785. 1518.84  12
   0   0   4 147587. 1968.64  13
   0   0  -4 150198. 1955.90   2
   0   0   5-23.9111 151.955   1
   0   0  -5 89.8753 49.5833   5
   0   0  -5-154.144 149.316   2
   0   0  -5 316.873 127.773   9
   0   0  -5 53.3852 87.0944  12
   0   0   5-19.9273 109.127  13
   0   0  -6 19117.5 691.919   9
   0   0   6 18674.4 865.620   1
   0   0   6 18357.3 762.437  14
   0   0   6 17612.5 847.329  13
   0   0  -6 18418.9 665.185  12
   0   0  -6 18441.5 861.955   2
   0   0  -6 19400.2 473.894   5
   0   0   7 26.8251 186.271   1
   0   0  -7 36.8142 97.9504  12
   0   0  -7 213.617 139.385   9
   0   0   7-97.3168 118.375  14
   0   0  -7-19.1480 53.3744   5
   0   0  -7-48.2065 149.185   2
   0   0   7-77.6450 150.773  13
   0   0  -8 139164. 2161.36   9
   0   0  -8 135231. 1312.07   5
   0   0  -8 134585. 2077.52  12
   0   0   8 136613. 2410.11  14
   0   0  -8 142488. 2786.40   2
   0   0   8 136045. 2769.41  13
   0   0   8 134916. 2711.25   1
   0   0   9 84.5008 212.702  13
   0   0   9 174.893 126.004  14
   0   0  -9 300.646 156.402  12
   0   0  -9 33.4016 140.438   9
   0   0   9 519.144 314.374   1
   0   0  -9 660.614 292.069   2
   0   0  10 68260.8 2258.01  13
   0   0  10 67759.0 1924.57  14
   0   0  10 74212.3 1920.07   6
   0   0 -10 72528.4 1749.88   9
   0   0 -10 68492.3 2225.29   2
   0   0  10 65281.2 2178.34   1
   0   0 -10 65792.0 1641.76  12
   0   0  11 97.6899 206.703  13
   0   0  11-196.271 282.177   1
   0   0  11-55.7110 133.712  14
   0   0 -11 53.1997 131.439   9
   0   0 -11 136.031 205.235   2
   0   0  11 252.149 195.432   6
   0   0  12 23946.2 1493.81  13
   0   0  12 19306.3 1346.54   1
   0   0 -12 19622.8 1345.68   2
   0   0  12 21884.2 1162.96   6
   0   0  12 22359.1 1239.67  14
   0   0  13 129.616 308.415   1
   0   0 -13-108.168 272.024   2
   0   0  14 6682.67 901.071   1
   0   0 -14 4992.97 764.037   2
   0   0  14 5402.10 773.932  15
   0   0 -15-434.633 369.969   2
   0   0  15-183.604 341.512   1
   0   0  15-355.022 275.657  15
   0   0  16 637.084 350.634  15
   0   0  16 379.620 330.651   1
   0   0 -16 539.078 359.599   2
   0   0  17-363.455 353.551   1
   0   0  17-306.781 338.645  15
   0   0 -17 175.185 246.923   2
   0   0  18 4159.09 815.299  18
   0   0  18 4032.45 791.773  15
   0   1  -1 65830.6 838.893   2
   0  -1  -1 67420.1 854.043  11
   0  -1   1 66576.6 816.855  13
   0  -1  -1 65334.7 813.314  17
   0   1   1 67373.6 871.015  15
   0   1  -1 69288.4 860.969   5
   0  -1   2 14529.1 447.451   1
   0  -1  -2 15772.9 495.820  17
   0   1  -2 14720.0 435.258   5
   0  -1   2 15006.0 392.475   6
   0   1   2 14757.0 358.313  14
   0   1  -2 14264.5 476.518   2
   0  -1   2 14006.7 479.213  13
   0  -1   2 14178.2 467.601  18
   0  -1  -2 14911.1 413.718  12
   0   1   2 14758.0 485.949  15
   0   1   2 16292.5 507.251   1
   0  -1   3 74924.7 1211.57   1
   0  -1   3 76439.6 1312.32  13
   0  -1  -3 76769.9 1054.02  12
   0   1  -3 78999.0 1059.40   5
   0   1  -3 73876.9 1279.36   2
   0   1   3 77357.9 984.946  14
   0   1   3 77104.1 1275.68   1
   0  -1   3 78880.8 1037.90   6
   0   1   3 76897.8 1284.92  15
   0   1   4 1871.58 265.504   1
   0  -1  -4 1906.49 197.887  12
   0  -1  -4 1646.44 165.202   9
   0   1  -4 1806.37 249.911   2
   0  -1   4 1735.40 247.243  13
   0   1   4 1832.59 185.778  14
   0   1   4 1753.31 216.293  13
   0   1  -4 2052.87 196.907   5
   0  -1   4 1978.70 198.319   6
   0  -1   4 2335.77 270.088   1
   0  -1   5 227884. 2867.84  13
   0  -1   5 228269. 2711.76   1
   0   1   5 234412. 2803.55   1
   0  -1   5 237067. 2312.87   6
   0  -1  -5 240738. 2143.25   9
   0  -1  -5 230933. 2225.51  12
   0   1   5 232185. 2664.35  13
   0   1  -5 234314. 2871.59   2
   0   1  -5 237832. 2087.04   5
   0   1   5 235846. 2252.49  14
   0   1   6 9453.46 606.972  13
   0  -1  -6 8868.50 455.595   9
   0  -1  -6 8415.17 462.444  12
   0   1  -6 8281.48 420.071   5
   0   1  -6 8772.30 484.794  12
   0  -1   6 9068.45 606.876   1
   0   1   6 8447.75 480.301  14
   0   1   6 8999.77 629.272   1
   0   1  -6 7626.50 595.589   2
   0  -1   6 8132.22 612.536  13
   0  -1   6 8894.62 499.558   6
   0  -1   7 196990. 2995.88   1
   0  -1  -7 182970. 2325.48  12
   0  -1  -7 196963. 3022.67   2
   0  -1  -7 194298. 2298.89   9
   0   1  -7 187646. 2382.60  12
   0   1   7 189221. 3023.88   1
   0   1   7 193429. 2953.37  13
   0  -1   7 191469. 3131.83  13
   0   1  -7 200117. 3145.47   2
   0   1   7 193642. 2494.19  14
   0   1  -7 195048. 2059.89   5
   0  -1   7 195009. 2497.63   6
   0  -1  -8 416.040 156.874  12
   0   1  -8 292.993 205.969   2
   0  -1   8 604.370 277.682   1
   0   1   8 239.748 259.323   1
   0  -1  -8 174.410 103.997   9
   0   1   8 417.929 140.274  14
   0  -1   8 663.089 199.949   6
   0   1  -8 330.469 109.923   5
   0  -1  -8 226.474 204.511   2
   0   1  -8 244.608 132.141  12
   0  -1   8 332.009 222.768  13
   0   1   8 195.298 137.090  13
   0  -1   9 4454.18 567.523  13
   0   1  -9 5778.41 534.262   9
   0  -1  -9 4780.44 430.186  12
   0   1   9 5061.61 649.229   1
   0   1  -9 4795.58 432.477  12
   0   1   9 5268.70 485.324  14
   0  -1  -9 3869.04 545.647   2
   0  -1   9 4681.00 454.397   6
   0  -1  -9 4861.04 414.520   9
   0   1  -9 4682.49 567.315   2
   0  -1   9 4798.73 600.606   1
   0  -1 -10 11275.8 910.088   2
   0  -1  10 12168.6 970.116   1
   0  -1  10 12168.6 989.792  13
   0   1 -10 11557.4 754.623   9
   0  -1 -10 11714.5 685.605   9
   0   1 -10 10745.4 680.918  12
   0  -1 -10 11067.1 675.614  12
   0  -1  10 11136.9 739.320   6
   0   1  10 10385.9 747.082  14
   0   1  10 9877.04 933.041   1
   0  -1  10 10224.5 790.721  14
   0   1 -10 11502.6 942.161   2
   0   1 -11 6110.26 745.405   2
   0  -1  11 5799.31 734.105  13
   0   1 -11 5964.85 572.744   9
   0  -1  11 6648.08 773.126   1
   0  -1  11 6145.30 659.093  14
   0   1  11 5892.39 756.352   1
   0  -1  11 6267.93 586.149   6
   0   1  11 5340.56 565.782  14
   0   1  11 6649.10 746.054  15
   0  -1 -11 4737.44 634.850   2
   0  -1  12 1129.94 368.256  13
   0   1 -12 273.811 256.982   2
   0  -1  12 1081.45 317.501  14
   0   1  12 973.133 408.523   1
   0  -1  12 1305.20 452.825   1
   0  -1 -12 646.539 318.456   2
   0   1  12 1135.33 369.178  15
   0  -1  13 38422.6 1952.10   1
   0   1  13 40078.1 2032.61   1
   0  -1 -13 38673.6 1979.46   2
   0  -1  13 39595.0 1796.19  14
   0   1  13 37781.6 1974.42  15
   0  -1  13 39034.0 2054.75  13
   0   1 -13 40041.8 2037.98   2
   0  -1  14 2351.07 631.763   1
   0   1 -14 3031.78 629.534   2
   0   1  14 3903.08 707.253  15
   0   1  14 2099.48 591.230   1
   0  -1 -14 3769.40 698.153   2
   0  -1  15 9234.33 1053.86  18
   0  -1  15 11100.3 1216.87   1
   0   1  15 11084.8 1150.37  15
   0   1  15 10454.8 1217.98   1
   0  -1 -15 8896.43 1058.59   2
   0   1 -15 10001.1 1126.49   2
   0  -1  16 2143.62 552.677  18
   0  -1  16 1467.71 432.310  15
   0  -1 -16 2114.51 596.105   2
   0   1  16 1972.36 558.873  15
   0   1 -16 2013.40 576.748   2
   0   1  16 3463.93 766.228   1
   0  -1  16 1377.90 579.688   1
   0  -1  17 1072.42 533.203   1
   0   1  17 2665.55 645.227  15
   0  -1  17 2851.14 662.528  15
   0   1  17 3827.21 785.443   1
   0   1 -17 2773.44 674.433   2
   0  -1  17 3143.32 675.742  18
   0  -1 -17 2295.67 585.183   2
   0  -1 -18 910.815 433.134  10
   0  -1  18 646.237 402.930  18
   0   1  18 700.916 437.787  15
   0   2   0 316980. 2429.38   5
   0  -2   0 324029. 2414.89  11
   0  -2   0 331039. 1873.23  13
   0   2   0 324160. 2331.43  16
   0  -2   0 334136. 2046.55  17
   0  -2   0 329794. 2423.24   4
   0   2  -1 36996.9 877.830   5
   0   2  -1 35615.7 793.448   2
   0  -2   1 35358.0 838.655  11
   0  -2  -1 36461.4 841.536  11
   0  -2  -1 35055.7 706.293  10
   0   2   1 37491.9 796.138   5
   0  -2   1 37632.3 695.904  17
   0  -2   1 36856.8 741.323  13
   0  -2  -1 37015.9 758.542  17
   0  -2  -1 37341.4 865.039   4
   0   2  -1 35908.2 759.429  16
   0  -2  -2 109735. 1293.03  10
   0  -2  -2 112943. 1503.92  17
   0  -2  -2 105275. 1100.24   3
   0  -2   2 111402. 1358.83  17
   0   2  -2 109806. 1535.10   2
   0   2   2 117308. 1597.02   1
   0  -2   2 112343. 1496.05  13
   0   2   2 110019. 1586.35  15
   0   2   2 104582. 1265.44   5
   0  -2  -2 105902. 1524.43  11
   0   2  -2 112100. 1560.39   5
   0  -2  -3 26529.3 495.835   3
   0  -2   3 26785.8 832.694  18
   0  -2   3 27969.4 850.625  13
   0  -2  -3 27354.6 715.545  10
   0  -2  -3 28415.0 859.312  17
   0   2  -3 27135.8 852.603   2
   0   2   3 27196.2 641.591  14
   0   2  -3 28701.0 834.564   5
   0  -2  -3 26168.1 747.102  12
   0   2   3 29190.9 891.754   1
   0   2   3 27665.6 880.956  15
   0   2   3 27142.9 617.243   5
   0  -2  -3 27097.5 846.276  11
   0   2  -4 45183.0 1075.71   5
   0  -2   4 43107.3 1104.07   1
   0  -2  -4 45250.6 1033.91  10
   0   2   4 44579.8 890.313  14
   0  -2  -4 44202.2 1014.08  12
   0   2   4 42066.9 744.483   5
   0   2  -4 43337.2 1193.95   2
   0  -2   4 44718.5 1208.90  13
   0   2   4 43845.9 1208.90  15
   0  -2   4 46745.7 1187.31  18
   0   2   4 46941.5 1228.87   1
   0  -2   4 44577.8 975.641   6
   0  -2   5 125.919 131.838  13
   0   2  -5 56.4548 108.844   5
   0  -2   5 172.674 112.320   6
   0  -2   5-136.772 163.921   1
   0   2  -5 192.526 162.748   2
   0   2   5 74.4984 73.9109  14
   0  -2  -5 80.8081 88.1707  12
   0   2   5 135.070 51.8302   5
   0  -2   5 135.296 145.316  18
   0   2   5 149.358 184.581   1
   0   2   5 30.6495 130.366  15
   0  -2  -6 200812. 2412.91  12
   0  -2   6 204318. 3101.87  13
   0   2   6 209437. 2284.27  14
   0   2  -6 208020. 2488.38   5
   0   2   6 206860. 3037.29   1
   0   2   6 200312. 3035.84  15
   0  -2   6 203831. 2856.29   1
   0  -2   6 203876. 2413.61   6
   0  -2   6 202087. 2904.69  18
   0   2  -6 207546. 3074.80   2
   0  -2   7 63057.2 1875.43  13
   0  -2   7 61869.6 1416.40   6
   0  -2   7 58798.5 1702.57  18
   0   2  -7 62824.6 1828.83   2
   0   2   7 61220.9 1356.16  14
   0   2  -7 62042.8 1405.41   5
   0   2   7 61186.8 1825.91  15
   0   2   7 62687.6 1798.16   1
   0  -2  -7 59684.3 1399.03  12
   0  -2   7 58446.3 1721.73   1
   0   2  -8 67739.2 1500.77   5
   0  -2   8 69473.6 1939.47   1
   0  -2   8 68462.4 2095.22  13
   0  -2  -8 62840.7 1513.37  12
   0  -2   8 66137.3 1561.75   6
   0   2   8 64540.1 1505.05  14
   0   2   8 65130.5 1981.52  15
   0   2   8 68982.8 2026.37   1
   0   2  -8 64669.2 2006.90   2
   0  -2   8 63609.5 1888.18  18
   0  -2  -9 25505.1 1275.09   2
   0  -2   9 26191.8 1041.90   6
   0   2  -9 25876.9 1351.36   2
   0  -2  -9 23910.6 980.833  12
   0   2  -9 24758.4 1033.29  12
   0  -2   9 23512.0 1232.67  18
   0  -2   9 26604.8 1311.50   1
   0   2   9 26301.6 1369.01   1
   0   2   9 25061.4 1005.45  14
   0  -2   9 23811.0 1327.10  13
   0   2  -9 25893.9 952.870   5
   0   2   9 24668.5 1316.51  15
   0  -2  10 474.052 330.652  13
   0   2 -10 736.464 205.435  12
   0   2  10 1103.73 242.003  14
   0  -2 -10 975.826 222.184  12
   0  -2  10 702.828 291.578  18
   0   2  10 864.059 401.733   1
   0  -2 -10 838.380 262.755   2
   0   2  10 756.156 314.707  15
   0  -2  10 1175.24 254.601   6
   0  -2  10 773.958 305.877   1
   0   2 -10 418.628 296.232   2
   0  -2 -11 15216.7 1131.13   2
   0   2 -11 17371.2 1233.03   2
   0   2  11 16805.6 1199.60  15
   0   2  11 17725.7 1270.52   1
   0  -2  11 16818.3 932.005   6
   0  -2  11 16482.3 1146.89  18
   0  -2  11 14721.9 1127.36   1
   0  -2  11 16468.8 1230.43  13
   0   2 -12 22430.3 1207.05   9
   0   2  12 21259.2 1483.61   1
   0  -2  12 21029.8 1328.53  14
   0  -2 -12 20622.8 1364.23   2
   0  -2  12 18566.8 1300.95  18
   0  -2  12 18865.0 1375.28   1
   0   2 -12 22190.1 1476.26   2
   0   2  12 21719.6 1444.15  15
   0  -2  12 19472.9 1424.97  13
   0  -2  13 7858.96 967.634  13
   0   2 -13 6919.59 904.291   2
   0  -2  13 7466.02 926.016   1
   0  -2 -13 6813.91 852.357   2
   0  -2  13 7622.93 884.846  18
   0  -2  13 6571.77 788.500  14
   0   2  13 7420.16 907.073  15
   0   2  13 6457.38 887.417   1
   0   2 -14 23493.0 1656.91   2
   0  -2  14 23351.0 1626.30   1
   0  -2  14 22587.1 1573.03  18
   0  -2 -14 22259.1 1582.84   2
   0   2  14 23835.4 1665.20  15
   0   2  14 23268.8 1679.57   1
   0  -2  14 22910.8 1699.11  13
   0  -2  14 23397.2 1512.08  14
   0  -2  15-68.7481 298.364  13
   0  -2  15-595.592 451.283   1
   0   2  15 106.773 269.669  15
   0  -2 -15-335.703 262.135   2
   0  -2  15-20.7741 277.294  18
   0   2 -15 7.20510 270.987   2
   0  -2 -15 225.352 292.979  10
   0   2  15 25.9509 357.157   1
   0  -2 -16 2574.99 590.000  10
   0  -2  16 3679.28 741.670  18
   0  -2  16 2455.12 665.559   1
   0   2  16 1811.28 608.801   1
   0  -2 -16 3010.06 676.449   2
   0   2 -16 2884.09 662.410   2
   0   2  16 2400.79 586.185  15
   0   2  17 299.422 346.565  15
   0   2 -17-174.313 342.692   2
   0  -2 -17-88.6924 319.012   2
   0  -2  17 315.107 343.510   1
   0  -2  17 218.399 294.457  18
   0   2  17 506.331 356.125   1
   0   2  18 1761.71 593.171  15
   0   3   0 345.040 154.016   5
   0  -3   0 67.6668 92.3139   4
   0   3   0 16.5062 98.2037  16
   0  -3   0 69.3845 77.7751  17
   0  -3   0-94.1659 113.097  11
   0   3   0 92.2518 55.3165   8
   0  -3   0 64.5009 66.6068  13
   0   3  -1 72254.0 1333.71  16
   0   3   1 73850.7 1390.96   5
   0  -3  -1 75817.9 1023.49  13
   0  -3  -1 75817.8 1495.35   4
   0   3  -1 75285.2 1506.70   5
   0   3  -1 71895.2 1345.44   2
   0  -3   1 73816.5 1216.60  13
   0  -3   1 74129.9 1406.55   4
   0  -3  -1 75017.7 1269.39  17
   0  -3  -1 73093.7 1241.25  10
   0  -3   1 73839.3 1433.64  11
   0  -3  -1 74132.9 1441.31  11
   0  -3   1 74351.4 1194.05  17
   0   3  -2 180531. 2389.59   5
   0  -3  -2 169158. 2272.77  11
   0   3  -2 173513. 2222.21   2
   0  -3   2 172458. 2078.52  13
   0  -3  -2 171061. 1825.44   3
   0  -3   2 174783. 2298.71  11
   0  -3  -2 176654. 1941.15  10
   0  -3   2 177427. 1921.74  17
   0   3   2 171833. 2056.33   5
   0  -3  -2 181307. 2146.24  17
   0  -3   3 82536.3 1431.80  17
   0  -3  -3 76289.9 1131.70   3
   0  -3   3 75707.5 1538.39  13
   0   3  -3 79129.4 1632.22   5
   0  -3  -3 77444.4 1339.11  10
   0   3   3 76544.4 1333.90   5
   0  -3  -3 79682.6 1564.52  17
   0   3  -3 78485.5 1616.77   2
   0  -3  -3 76888.0 1601.49  11
   0   3   3 83178.3 1685.64   1
   0  -3   4 1.46383 127.400  13
   0  -3  -4 100.491 53.8215   3
   0   3   4 253.058 192.358   1
   0   3  -4 82.6337 135.545   5
   0  -3  -4 48.9131 106.446  10
   0  -3  -4 136.747 144.166  11
   0   3   4 67.5860 106.768  15
   0   3  -4 24.4499 112.754   2
   0  -3  -4 67.8326 119.715  17
   0   3   4 353.444 154.712   5
   0   3   5 169364. 2703.82   1
   0   3   5 157091. 1803.10   5
   0  -3  -5 166504. 2655.98  11
   0  -3  -5 162342. 2245.23  10
   0   3   5 160477. 1963.41  14
   0   3  -5 167134. 2513.45   5
   0   3  -5 165032. 2700.04   2
   0   3   5 166919. 2764.22  15
   0  -3   5 161179. 2628.55  18
   0  -3   5 162838. 2680.92  13
   0  -3  -6 48013.8 1317.15  12
   0  -3  -6 49387.4 1344.80  10
   0  -3   6 45669.4 1503.43  18
   0   3   6 50030.3 1618.33   1
   0   3   6 44996.1 909.194   5
   0   3   6 49338.8 1608.44  15
   0   3  -6 50147.4 1413.37   5
   0  -3   6 49667.8 1603.85  13
   0   3  -6 49166.0 1586.72   2
   0   3   6 46965.2 1117.98  14
   0  -3   7 35892.2 1409.74  18
   0  -3   7 33833.0 1323.96   1
   0  -3   7 34389.8 1115.67   6
   0   3  -7 36939.5 1467.04   2
   0  -3   7 36102.1 1461.06  13
   0   3  -7 37346.9 1255.38   5
   0   3   7 34403.4 1018.14  14
   0  -3  -7 34961.1 1167.39  12
   0   3   7 37400.0 1475.33   1
   0  -3  -7 35783.0 1228.06  10
   0   3   7 34719.7 1449.28  15
   0   3   8 7412.87 722.278   1
   0  -3  -8 6411.38 536.730  12
   0   3   8 7135.26 716.819  15
   0  -3   8 6483.71 638.301   1
   0   3  -8 6741.95 563.413   5
   0  -3  -8 6887.83 584.937  10
   0  -3   8 6137.94 611.594  18
   0  -3   8 6384.11 687.131  13
   0   3  -8 6925.66 702.000   2
   0  -3   8 6995.17 531.706   6
   0   3   8 7483.09 515.381  14
   0  -3  -9 4445.03 465.044  12
   0  -3   9 5733.43 650.573  18
   0   3  -9 5445.77 640.114   2
   0   3   9 5313.26 709.484   1
   0  -3   9 4902.54 619.217   1
   0   3   9 4977.00 446.516  14
   0   3   9 4950.03 632.455  15
   0  -3   9 5170.30 668.676  13
   0   3  -9 5206.43 500.427   5
   0  -3   9 5203.20 490.366   6
   0  -3  -9 5949.30 588.779  10
   0   3  10 36.3294 240.752  15
   0  -3  10 89.6942 150.538   6
   0  -3  10-114.542 200.666   1
   0   3  10-102.425 302.216   1
   0  -3 -10-19.1471 147.001  12
   0  -3 -10 86.0285 195.008  10
   0  -3  10-151.762 185.979  18
   0   3 -10 213.591 286.115   2
   0  -3  10 3.83318 253.442  13
   0  -3  11 36143.5 1873.38  13
   0   3  11 33797.2 1783.06   1
   0  -3  11 34633.1 1714.39  18
   0  -3 -11 33797.6 1694.29   2
   0   3 -11 33168.5 1749.36   2
   0   3  11 33847.7 1783.99  15
   0  -3 -11 37347.6 1626.69  10
   0  -3  11 35195.2 1744.67   1
   0  -3 -12 340.883 263.776   2
   0   3  12 1477.48 552.494   1
   0  -3  12 628.023 307.104   1
   0  -3  12 1313.11 385.906  18
   0  -3  12 1264.55 460.843  13
   0   3  12 604.100 315.394  15
   0   3 -12 869.743 374.000   2
   0  -3 -12 1355.16 374.843  10
   0  -3 -13 41592.1 2055.72   2
   0   3  13 41198.2 2162.85   1
   0  -3 -13 43403.6 1938.63  10
   0  -3  13 43658.2 2159.57   1
   0   3 -13 41384.3 2157.90   2
   0  -3  13 45251.3 2312.72  13
   0  -3  13 44838.5 2148.53  18
   0   3  13 44425.8 2245.18  15
   0  -3 -14 3222.58 602.881  10
   0  -3  14 3057.16 603.316  14
   0  -3  14 3379.19 669.684  18
   0   3  14 4296.86 758.907  15
   0   3  14 3758.47 825.837   1
   0  -3 -14 2501.72 550.591   2
   0  -3  14 3030.52 695.017   1
   0  -3  14 5101.34 861.989  13
   0   3 -14 2760.57 618.516   2
   0   3  15 3781.47 826.164   1
   0  -3  15 2660.19 703.784   1
   0   3 -15 4769.05 821.657   2
   0  -3 -15 3748.81 696.978   2
   0  -3  15 4646.60 785.313  18
   0  -3  15 3418.00 748.741  13
   0   3  15 4699.29 796.426  15
   0  -3  15 3996.06 698.531  14
   0  -3  16 214.708 300.712   1
   0   3 -16 275.496 320.722   2
   0  -3  16-236.671 411.510  13
   0   3  16 92.3084 271.613  15
   0  -3  16-528.841 382.046  18
   0  -3 -16 473.478 337.322   2
   0   3  16-384.769 439.228   1
   0   3  17-139.431 300.756  15
   0  -3  17-159.516 330.392  18
   0   3  17-485.971 447.808   1
   0  -3  17-163.896 328.243   1
   0   3 -17 164.347 286.387   2
   0  -3 -17 27.2396 233.129   2
   0  -4   0 84715.8 1775.72  11
   0   4   0 85711.2 1804.25   5
   0  -4   0 84518.8 1353.23  13
   0   4   0 85367.3 1713.12  16
   0  -4   0 90301.0 1814.74   4
   0  -4   0 85146.4 1479.15  17
   0  -4  -1 57138.7 1049.15  13
   0   4  -1 54183.3 1349.38   2
   0   4  -1 60731.9 1405.55  16
   0  -4   1 57692.8 1206.49  17
   0  -4   1 57609.6 1473.20  11
   0  -4   1 61503.3 1463.77   4
   0   4   1 57143.3 860.167   8
   0  -4  -1 60790.2 1293.64  17
   0   4   1 57890.6 1445.50   5
   0  -4  -1 60104.4 1497.45  11
   0   4  -1 58010.6 1518.22   5
   0  -4  -1 60873.5 1536.37   4
   0  -4  -1 59722.6 1309.25  10
   0  -4   1 58508.4 1212.32  13
   0  -4   2 38811.8 1012.48  17
   0   4  -2 39725.9 1206.61   2
   0  -4  -2 37537.8 1221.70  11
   0  -4   2 38572.3 1243.76  11
   0   4  -2 40626.4 1310.27   5
   0  -4  -2 39293.3 1108.46  17
   0  -4  -2 37084.9 1019.08   3
   0  -4  -2 39079.9 1062.26  10
   0  -4   2 39396.7 1167.24   4
   0  -4  -2 37824.1 838.401  13
   0  -4   2 40132.2 1105.73  13
   0   4   2 38701.0 1152.30   5
   0  -4  -3 15546.3 627.802   3
   0   4   3 18188.9 871.510   1
   0   4  -3 16439.3 862.650   5
   0   4  -3 16725.2 826.827   2
   0  -4   3 16581.7 777.450  13
   0  -4  -3 15919.1 759.520  17
   0  -4   3 16533.3 694.571  17
   0  -4  -3 16717.9 702.937  10
   0  -4  -3 16395.0 838.170  11
   0   4   3 16255.0 741.083   5
   0  -4  -4 36000.6 898.323   3
   0   4  -4 36898.8 1299.25   2
   0  -4   4 39322.5 1152.75  17
   0   4   4 41692.1 1379.97   1
   0  -4  -4 39302.6 1281.43  17
   0  -4  -4 39662.9 1113.14  10
   0  -4   4 38141.8 1284.70  13
   0   4   4 35903.1 1069.86   5
   0  -4  -4 38083.5 1315.12  11
   0   4  -4 41545.5 1394.93   5
   0  -4  -5 22250.2 879.091  10
   0  -4  -5 21376.8 631.414   3
   0   4   5 22396.5 1114.44   1
   0   4   5 20100.4 781.760   5
   0   4  -5 21257.6 1051.36   2
   0  -4   5 22504.1 944.380  17
   0  -4  -5 22966.0 1074.99  11
   0   4  -5 23126.7 1054.34   5
   0  -4   5 21053.7 1027.70  13
   0  -4  -6 137785. 2327.14  10
   0  -4   6 138535. 2813.15  13
   0   4   6 139424. 2918.83  15
   0   4   6 132743. 1929.84   5
   0   4  -6 135444. 2809.75   2
   0   4   6 143373. 2840.23   1
   0   4  -6 138391. 2638.63   5
   0  -4  -6 139302. 2797.16  11
   0  -4  -7 1037.80 246.400  10
   0   4   7 678.807 296.861   1
   0  -4   7 796.230 278.624  18
   0   4  -7 954.758 288.304   5
   0   4   7 567.951 282.939  15
   0  -4   7 838.419 297.173  13
   0   4  -7 821.206 269.997   2
   0  -4  -7 652.769 253.854  11
   0  -4   8 79817.2 2339.59  18
   0   4   8 80768.5 2464.52  15
   0  -4  -8 85823.3 2428.90  11
   0  -4  -8 79072.6 1985.96  10
   0   4   8 82243.2 2424.77   1
   0   4  -8 82569.1 2133.06   5
   0  -4   8 79899.7 2421.37  13
   0   4  -8 78954.8 2385.07   2
   0   4  -9 3922.24 599.163   2
   0  -4  -9 2985.90 544.481  11
   0  -4   9 3134.88 513.769  18
   0  -4  -9 3437.29 457.904  10
   0  -4   9 3955.00 601.708  13
   0   4  -9 3780.10 502.841   5
   0   4   9 4474.08 638.434  15
   0   4   9 4708.33 696.922   1
   0  -4 -10 4028.62 610.895  11
   0   4  10 4214.59 642.874  15
   0   4  10 5019.29 761.072   1
   0  -4 -10 4572.79 563.127  10
   0  -4  10 3777.62 600.147  18
   0  -4  10 4285.87 665.211  13
   0   4 -10 4700.56 691.459   2
   0   4 -10 4893.07 566.634   5
   0   4  11 164.694 293.107   1
   0   4  11 611.252 355.432  15
   0  -4 -11 199.162 251.123  11
   0  -4  11 556.488 296.912  18
   0  -4  11 265.746 353.508  13
   0   4 -11 319.870 267.262   2
   0  -4 -11 358.728 212.306  10
   0   4 -12 4175.47 702.026   2
   0  -4  12 4116.40 661.932  18
   0  -4 -12 3938.31 631.330   2
   0   4  12 3902.31 715.727  15
   0   4  12 5273.39 853.133   1
   0  -4 -12 5257.48 743.714  11
   0  -4  12 4883.11 778.230  13
   0  -4 -12 3516.38 535.211  10
   0  -4  13 109.424 279.261  13
   0   4 -13 491.333 349.360   2
   0  -4 -13 288.804 320.748  11
   0  -4 -13-183.477 271.125   2
   0  -4  13 6.17663 320.639  18
   0   4  13 581.430 515.276   1
   0   4  13-145.276 325.489  15
   0  -4  14 10840.0 1216.13  13
   0  -4  14 9443.48 1068.39  18
   0  -4 -14 11035.0 1191.44  11
   0   4  14 11134.8 1241.20   1
   0   4 -14 8393.06 1050.86   2
   0   4  14 10341.6 1175.27  15
   0  -4 -14 9654.20 1075.98   2
   0  -4  15-259.265 339.583  18
   0  -4 -15-88.7328 239.231   2
   0   4  15 874.388 472.495   1
   0   4  15-192.355 325.681  15
   0  -4  15 604.778 459.714  13
   0  -4  15-0.70620 229.831  14
   0  -4 -15 528.000 411.948  11
   0   4 -15-86.5699 260.521   2
   0   4  16 8502.97 1177.11   1
   0  -4  16 7928.79 1136.09  13
   0  -4  16 7757.22 1011.73  14
   0  -4  16 6905.34 995.261  18
   0   4 -16 7342.33 1055.99   2
   0   4  16 8637.28 1165.45  15
   0  -4 -16 6310.74 945.389   2
   0  -4 -16 8629.52 1141.78  11
   0  -4 -17 843.828 440.475   2
   0  -4  17 388.398 335.088  18
   0   4  17 443.737 288.394  15
   0  -5   0 175.701 191.489  11
   0   5   0 250.221 194.524  16
   0  -5   0-298.211 213.776   4
   0  -5   0 98.9807 95.0857  13
   0  -5   0-76.1963 118.341  17
   0   5   0 166.920 214.073   5
   0  -5  -1 218223. 2303.44  13
   0   5  -1 213564. 3305.08   5
   0  -5   1 210323. 2588.26  13
   0  -5   1 220136. 2645.10  17
   0   5   1 215105. 3176.51   5
   0  -5  -1 219112. 2769.95  17
   0  -5   1 214218. 3233.64  11
   0  -5   1 221090. 3176.91   4
   0  -5  -1 221466. 3307.80   4
   0   5  -1 221926. 3042.12  16
   0  -5  -1 214790. 3217.01  11
   0   5   1 221606. 3210.43  16
   0   5   1 210397. 1826.89   8
   0  -5  -2 96.8056 101.140  17
   0  -5   2 131.668 115.276  17
   0  -5  -2-15.6558 122.307   3
   0  -5   2-1.63660 122.209  13
   0  -5   2-267.367 224.939  11
   0   5   2-42.2184 201.161   5
   0   5   2-118.687 75.6638   8
   0  -5  -2 46.9408 68.8245  13
   0  -5  -2 177.743 157.868  11
   0  -5   2-95.4545 141.998   4
   0  -5  -2 87.2075 113.822  10
   0   5  -2 313.583 247.647   5
   0   5  -2 57.3456 142.837   2
   0  -5   3 39032.4 1283.19  13
   0  -5  -3 40018.3 1213.48  10
   0  -5  -3 38286.5 941.509  13
   0  -5  -3 42223.8 1330.97  17
   0  -5   3 40079.5 1336.98   4
   0  -5  -3 39354.8 1187.02   3
   0   5  -3 41079.9 1416.71   2
   0   5   3 38452.8 1297.54   5
   0  -5  -3 41690.7 1473.44  11
   0   5  -3 42011.7 1545.94   5
   0  -5   3 41341.5 1203.62  17
   0   5   3 44692.0 1515.68   1
   0  -5   3 41145.3 1489.38  11
   0  -5  -4 27763.3 1245.18  11
   0   5   4 27272.2 1071.32   5
   0   5  -4 26837.8 1263.67   5
   0  -5  -4 27569.6 1162.47  17
   0   5  -4 26347.6 1198.05   2
   0  -5   4 24685.7 1096.69  13
   0   5   4 28870.3 1262.89   1
   0  -5  -4 25579.4 887.834   3
   0  -5   4 27553.1 1029.22  17
   0  -5  -4 25788.0 995.413  10
   0   5   5 2727.01 355.431   5
   0   5   5 2551.43 466.678   1
   0  -5   5 2792.16 403.125  13
   0  -5  -5 2130.39 369.547  11
   0  -5  -5 2338.47 385.335  17
   0  -5  -5 2512.54 271.295   3
   0  -5  -5 2102.29 304.410  10
   0  -5   5 2506.40 338.365  17
   0   5  -5 2855.26 431.351   2
   0   5  -5 2834.26 465.202   5
   0  -5  -6 6117.88 532.918  10
   0   5  -6 6131.46 653.636   5
   0  -5   6 6706.08 669.043  13
   0  -5  -6 6868.39 685.984  11
   0   5  -6 6112.33 651.169   2
   0  -5   6 5620.52 534.791  17
   0   5   6 7850.36 750.217   1
   0   5   6 6259.21 517.202   5
   0  -5  -7 20949.9 1232.08  11
   0   5  -7 20680.1 1222.01   2
   0  -5   7 21001.4 1226.25  13
   0  -5   7 21648.7 1105.36  17
   0  -5  -7 20670.0 996.543  10
   0   5  -7 22128.7 1218.65   5
   0   5   7 20995.9 1239.75   1
   0   5  -8 25306.6 1301.93   5
   0  -5   8 23345.7 1219.25  17
   0  -5  -8 23298.0 1126.65  10
   0  -5  -8 25023.7 1385.12  11
   0   5   8 23366.3 1391.14   1
   0  -5   8 23054.8 1350.36  13
   0   5  -8 23656.6 1378.97   2
   0   5  -9 41446.6 1703.20   5
   0  -5  -9 42524.3 1903.59  11
   0   5   9 39649.7 1858.47   1
   0  -5   9 41824.6 1917.11  13
   0  -5   9 40756.8 1689.83  17
   0   5  -9 38751.8 1857.54   2
   0  -5  -9 39782.7 1538.13  10
   0   5 -10 1358.51 403.927   5
   0   5  10 1556.28 489.782   1
   0   5 -10 1057.03 410.032   2
   0  -5 -10 1656.20 485.713  11
   0  -5  10 631.320 323.431  13
   0  -5 -10 1693.25 372.963  10
   0  -5 -11 25735.5 1626.89  11
   0  -5  11 24024.6 1632.90  13
   0   5  11 23894.6 1598.97   1
   0   5  11 26598.8 1705.78  15
   0   5 -11 27822.6 1725.06   2
   0   5 -12 5940.24 868.222   2
   0  -5  12 5662.73 846.954  13
   0   5  12 6936.13 952.290   1
   0   5  12 5713.41 831.044  15
   0  -5 -12 5675.88 824.982  11
   0  -5 -13 6460.72 888.796  11
   0  -5  13 7607.15 1015.97  13
   0  -5 -13 6555.83 856.314   2
   0   5 -13 6646.49 932.951   2
   0   5  13 6946.85 973.288   1
   0  -5  14-318.409 435.486  13
   0  -5 -14-59.1805 251.369  11
   0   5  14 1010.32 596.252   1
   0   5 -14-1120.56 454.734   2
   0  -5 -14 111.021 242.045   2
   0   5 -15 683.021 328.506   2
   0  -5 -15 1419.15 530.918  11
   0  -5 -15 641.365 337.823   2
   0  -5  15 831.822 344.978  13
   0   5  15 1403.52 650.194   1
   0   5  16 713.974 512.328   1
   0  -5  16 1033.72 463.113  14
   0   5 -16-276.569 282.895   2
   0  -5 -16 59.4884 349.745  11
   0  -5 -16 1188.95 415.800   2
   0  -5  16-103.571 258.124  13
   0  -6   0 96310.3 1786.99  13
   0  -6   0 96559.9 1957.39  17
   0  -6   0 102885. 2448.92   4
   0   6   0 94204.9 2397.31   5
   0   6   0 97813.8 2307.29  16
   0  -6   0 103520. 2474.49  11
   0   6   1 3782.29 510.754   5
   0  -6  -1 5698.86 541.195   3
   0  -6   1 4602.56 432.419  17
   0  -6  -1 5586.26 409.659  13
   0  -6  -1 5389.16 592.380   4
   0  -6  -1 5676.45 599.821  11
   0  -6  -1 5474.31 486.331  17
   0  -6   1 4920.20 435.068  13
   0   6  -1 5472.36 628.726   5
   0   6  -1 5315.71 541.444  16
   0   6   1 5169.07 546.587  16
   0  -6   1 4934.53 557.279   4
   0  -6   1 5421.75 603.654  11
   0  -6   2 38323.4 1278.22  13
   0   6   2 38744.9 1498.05   5
   0  -6  -2 39840.1 1353.07  17
   0  -6  -2 38032.0 1519.76  11
   0  -6   2 37887.8 1445.97   4
   0  -6   2 38726.6 1555.32  11
   0   6  -2 39325.9 1600.36   5
   0  -6   2 38965.2 1239.76  17
   0  -6  -2 36395.5 1307.91   3
   0  -6  -2 37295.7 1018.30  13
   0  -6  -3 1835.58 315.784  17
   0   6  -3 1745.61 348.208   2
   0   6   3 1929.10 384.380   1
   0  -6  -3 2216.96 249.747  13
   0   6   3 1481.87 337.915   5
   0  -6   3 2737.74 408.211   4
   0  -6   3 2729.68 457.426  11
   0   6  -3 2115.10 436.466   5
   0  -6  -3 2356.49 337.455   3
   0  -6  -3 2125.89 391.074  11
   0  -6   3 2730.37 354.435  17
   0  -6  -3 2202.86 322.914  10
   0  -6   3 2716.95 376.034  13
   0   6  -4 17883.0 1147.56   5
   0  -6   4 14563.9 810.957  17
   0  -6  -4 16107.8 940.107  17
   0  -6  -4 15075.9 776.573   3
   0  -6  -4 14699.5 992.865  11
   0   6   4 16122.2 943.889   5
   0   6   4 14633.9 1071.42   1
   0   6  -4 13860.1 943.935   2
   0  -6   4 15647.9 920.755  13
   0  -6  -4 15057.2 825.499  10
   0  -6   4 16524.2 962.300   4
   0  -6  -5 1614.38 388.214  11
   0   6  -5 2116.05 507.324   5
   0   6  -5 1329.98 341.650   2
   0  -6   5 1146.50 253.842  17
   0  -6  -5 1269.15 272.689  10
   0   6   5 1125.97 384.801   1
   0  -6   5 1252.48 309.577  13
   0   6   5 961.175 265.386   5
   0  -6  -5 1369.56 314.217  17
   0  -6  -6 22752.3 1307.99  11
   0   6   6 20186.6 992.108   5
   0   6   6 20685.4 1239.95   1
   0  -6  -6 20867.2 1022.74  10
   0   6  -6 20572.0 1252.97   2
   0  -6   6 20545.9 1190.87  13
   0  -6   6 20084.5 1040.56  17
   0   6  -6 21950.1 1287.23   5
   0   6  -7 1955.35 482.442   5
   0  -6  -7 1279.38 291.781  10
   0  -6  -7 1475.14 416.067  11
   0   6   7 718.857 338.758   1
   0  -6   7 1148.21 359.246  13
   0  -6   7 1457.14 311.110  17
   0   6  -7 1284.48 389.717   2
   0  -6   8 29623.3 1389.99  17
   0  -6   8 29464.6 1602.72  13
   0   6  -8 29169.0 1612.76   2
   0   6  -8 26751.5 1494.48   5
   0  -6  -8 29535.5 1611.16  11
   0   6   8 27407.0 1575.44   1
   0   6  -9-104.249 250.949   2
   0   6  -9 558.173 349.584   5
   0  -6  -9 66.0512 217.656  11
   0   6   9 33.3677 323.834   1
   0  -6   9-230.885 309.556  13
   0  -6   9 331.631 196.091  17
   0   6 -10 22796.5 1396.50   5
   0  -6  10 21986.8 1338.90  17
   0  -6  10 25781.0 1642.47  13
   0  -6 -10 23226.8 1531.03  11
   0   6 -10 26311.6 1665.90   2
   0   6  10 20021.8 1458.92   1
   0  -6  11 7042.63 797.198  17
   0   6 -11 8219.80 985.868   2
   0  -6 -11 7774.14 943.822  11
   0  -6  11 7117.03 909.670  13
   0   6  11 8356.29 991.227   1
   0   6 -12 6297.29 902.019   2
   0   6  12 6523.05 940.122   1
   0  -6  12 6503.14 810.871  17
   0  -6 -12 7855.54 983.089  11
   0  -6  12 8625.04 1056.94  13
   0   6  13 900.637 518.992   1
   0   6 -13-157.584 276.642   2
   0  -6  13-93.8499 245.831  17
   0  -6 -13 45.2740 235.415  11
   0  -6  13 128.906 304.256  13
   0   6 -14 5110.05 875.824   2
   0  -6 -14 4779.28 825.866  11
   0  -6  14 6114.72 965.018  13
   0  -6 -14 4480.22 768.915   2
   0   6  14 6208.19 991.246   1
   0   6 -15 3173.17 726.113   2
   0  -6 -15 4287.23 769.821   2
   0   6  15 4566.48 910.098   1
   0  -6  15 4341.97 876.297  13
   0  -6 -15 4314.44 809.223  11
   0   7   0 2.90953 188.830  16
   0   7   0-184.166 280.333   5
   0  -7   0-137.205 217.926   4
   0  -7   0 130.279 97.0542  13
   0  -7   0 45.8346 125.381  17
   0  -7   1 2578.27 445.908   4
   0  -7   1 2531.37 354.305  17
   0  -7  -1 3104.20 446.579   3
   0  -7  -1 2387.51 363.999  17
   0  -7   1 3231.27 382.743  13
   0  -7  -1 2455.97 470.135  11
   0   7  -1 2532.73 420.790  16
   0  -7   1 3823.65 538.554  11
   0   7   1 2191.34 420.494   5
   0   7  -1 1846.98 443.906   5
   0   7   1 2820.37 468.312  16
   0  -7  -2 56.9321 183.488   3
   0   7   2-73.4454 294.774   5
   0   7   2 18.3225 215.107  16
   0  -7   2 705.767 334.752  11
   0  -7   2-198.084 237.374   4
   0   7  -2-18.6369 322.739   5
   0  -7  -2-104.905 158.559  17
   0  -7  -2-55.3692 276.198  11
   0  -7   2 115.204 117.419  13
   0  -7   2-91.0568 142.572  17
   0  -7  -3 65751.5 1932.27  17
   0   7   3 65911.5 2106.21   5
   0  -7  -3 67194.2 1885.59   3
   0  -7  -3 75273.3 2380.43  11
   0  -7   3 67830.5 1810.76  17
   0   7  -3 65622.3 2125.71   2
   0  -7   3 67869.2 1926.11  13
   0  -7   3 72285.8 2365.62  11
   0   7  -3 67767.4 2354.03   5
   0   7   3 60576.1 2215.26   1
   0  -7   3 72403.2 2193.85   4
   0   7  -4 7619.89 862.354   5
   0   7   4 5748.76 702.726   1
   0  -7   4 6623.67 688.638   4
   0  -7   4 6648.45 650.493  13
   0  -7  -4 6502.13 635.153  17
   0   7   4 6530.10 681.845   5
   0  -7  -4 6615.54 600.025  10
   0  -7  -4 7143.76 761.617  11
   0   7  -4 6383.92 693.704   2
   0  -7   4 6805.65 595.112  17
   0  -7  -4 5854.99 551.269   3
   0   7   5 74088.4 2175.26   5
   0  -7  -5 76587.6 2033.70  10
   0  -7  -5 76190.5 2269.48  17
   0  -7   5 80128.7 2317.43  13
   0  -7   5 79278.1 2063.24  17
   0  -7  -5 79013.5 2571.22  11
   0   7   5 74623.5 2417.60   1
   0   7  -5 74926.1 2558.96   5
   0  -7   5 78942.0 2298.94   4
   0   7  -5 76639.5 2460.62   2
   0  -7  -6 2237.86 489.133  11
   0   7   6 1847.20 479.885   1
   0  -7   6 1333.43 308.816  17
   0   7   6 1976.24 410.663   5
   0   7  -6 2878.02 573.915   5
   0   7  -6 1352.41 372.191   2
   0  -7   6 2007.35 422.409  13
   0  -7   6 2544.91 433.415   4
   0   7  -7 18291.1 1296.15   2
   0  -7   7 19427.0 1114.89  17
   0  -7   7 18355.4 1240.33  13
   0  -7  -7 19914.2 1362.11  11
   0   7  -7 18271.3 1316.75   5
   0  -7   7 19055.1 1150.74   4
   0   7   7 18099.5 1292.11   1
   0   7  -8 9502.12 1002.90   2
   0   7  -8 7582.73 864.543   5
   0  -7   8 8758.52 788.649  17
   0  -7  -8 8973.80 950.318  11
   0  -7   8 8178.89 885.479  13
   0   7   8 8848.73 930.832   1
   0  -7   9 3399.18 602.286  13
   0  -7  -9 2532.33 585.884  11
   0   7  -9 3077.03 605.173   2
   0   7  -9 1738.84 460.016   5
   0   7   9 1466.73 469.930   1
   0  -7  10 911.988 418.115  13
   0  -7 -10 490.352 317.944  11
   0   7 -10 375.996 260.588   5
   0   7  10 1229.57 481.087   1
   0   7 -10 122.959 230.312   2
   0  -7 -11 3130.97 660.529  11
   0   7 -11 2168.55 526.184   5
   0   7 -11 3344.60 687.387   2
   0   7  11 3440.28 718.784   1
   0  -7  11 2834.02 639.838  13
   0   7  12 3664.72 781.951   1
   0  -7 -12 3512.09 714.404  11
   0  -7  12 4929.60 837.706  13
   0   7 -12 5429.05 858.814   2
   0   7  13 5863.47 968.837   1
   0  -7 -13 5909.04 922.811  11
   0  -7  13 6658.85 1006.16  13
   0   7 -13 4388.99 802.550   2
   0  -7  14 93.6362 239.911  13
   0   7  14 710.786 473.656   1
   0   7 -14-4.28473 233.673   2
   0  -7 -14 29.7088 262.976  11
   0  -8   0 10442.5 908.132   3
   0  -8   0 12435.5 831.711  17
   0  -8   0 12929.7 1060.49  11
   0   8   0 12868.3 1078.91   5
   0   8   0 13517.9 1021.83  16
   0   8   1 3413.97 590.727   5
   0  -8  -1 3055.78 473.753   3
   0  -8  -1 2762.22 425.765  17
   0   8  -1 3622.59 608.355   5
   0  -8  -1 2139.83 442.584  11
   0   8  -1 3610.49 539.584  16
   0  -8   1 3398.15 570.900  11
   0  -8   1 3413.44 545.538   3
   0  -8   1 3192.73 538.876   4
   0   8   1 3106.48 537.809  16
   0   8  -2 26581.8 1600.68   5
   0  -8  -2 28473.4 1316.93  17
   0  -8  -2 31990.4 1666.64  11
   0  -8  -2 30365.9 1428.46   3
   0   8   2 31811.3 1644.23   1
   0  -8   2 27284.1 1494.76   4
   0   8   2 27864.3 1523.41  16
   0  -8   2 27867.8 1580.76  11
   0   8   2 25472.1 1480.70   5
   0  -8   3 2431.04 538.627  11
   0  -8  -3 2613.54 421.661  17
   0  -8   3 2269.88 396.699  13
   0   8   3 2075.45 438.774   5
   0  -8   3 2478.89 490.562   4
   0   8   3 3189.36 568.984  16
   0  -8  -3 1947.76 380.814   3
   0   8  -3 1124.59 389.190   5
   0  -8  -3 2106.91 474.156  11
   0   8   3 1796.23 478.321   1
   0   8   4 22856.7 1416.84   1
   0  -8   4 21005.4 1304.00   4
   0   8   4 23204.3 1355.41   5
   0  -8  -4 23984.0 1495.33  11
   0   8  -4 23215.3 1515.63   5
   0   8   4 23642.2 1471.66  16
   0  -8   4 24729.6 1293.40  13
   0  -8  -4 23102.0 1286.68  17
   0   8  -5 3858.86 657.731   5
   0  -8  -5 4437.11 583.893  17
   0   8  -5 4904.67 662.948   2
   0  -8  -5 4579.31 689.606  11
   0   8   5 5351.74 736.529   1
   0  -8   5 4308.47 577.766  13
   0  -8   5 4544.63 627.770   4
   0   8   5 4145.07 588.373   5
   0  -8   6 5119.53 651.394  13
   0  -8   6 5763.82 686.649   4
   0   8  -6 4037.71 645.921   2
   0  -8  -6 5296.15 752.830  11
   0   8  -6 4470.76 712.247   5
   0   8   6 4605.49 725.365   1
   0   8   7 217.389 311.228   1
   0   8  -7 714.406 337.008   2
   0  -8   7 770.881 296.119  13
   0  -8   7 871.358 292.433   4
   0   8  -7 728.576 368.240   5
   0  -8  -7 468.386 284.636  11
   0   8  -8 5826.51 834.914   5
   0   8  -8 4770.14 740.364   2
   0   8   8 5638.66 806.811   1
   0  -8  -8 5799.71 833.357  11
   0  -8   8 5790.54 775.448  13
   0  -8  -9-101.014 255.288  11
   0   8  -9 240.558 277.598   5
   0  -8   9 733.191 337.659  13
   0   8  -9-0.65347 267.423   2
   0   8   9 747.973 519.897   1
   0   8  10 14900.9 1373.37   1
   0   8 -10 14215.4 1303.71   5
   0   8 -10 15488.5 1412.47   2
   0  -8  10 15393.7 1364.93  13
   0  -8 -10 16565.4 1437.89  11
   0   8  11-204.218 419.161   1
   0   8 -11 497.802 383.331   5
   0   8 -11 618.456 303.042   2
   0  -8 -11 416.558 331.580  11
   0  -8  11 140.893 275.265  13
   0  -8  12 13847.0 1406.31  13
   0   8  12 12253.4 1337.34   1
   0  -8 -12 13472.4 1388.03  11
   0   8 -12 12633.9 1360.07   2
   0  -8 -13-28.4947 265.913  11
   0  -8  13-164.064 361.630  13
   0   8 -13 276.476 319.627   2
   0  -8  14 3467.37 730.960   3
   0  -9   0 52.9243 253.583  11
   0   9   0 81.5558 331.755   5
   0   9   0 251.084 218.537  16
   0  -9   0 204.600 254.303   3
   0  -9   1 7518.39 832.054   3
   0   9   1 8161.34 869.258  16
   0  -9   1 7567.48 915.430  11
   0   9  -1 6723.68 868.471   5
   0  -9  -1 7123.19 775.702   3
   0   9   1 6459.18 861.631   5
   0  -9  -1 6721.97 842.405  11
   0  -9  -2 12131.6 978.831   3
   0  -9   2 13867.9 1135.33   4
   0   9   2 11403.6 1090.86   1
   0  -9  -2 14940.2 1256.46  11
   0   9   2 14153.7 1195.20   5
   0  -9   2 14238.5 1178.60   3
   0  -9   2 11992.6 1134.66  11
   0   9  -2 12169.3 1179.35   5
   0   9   2 13707.3 1156.17  16
   0   9   3 19793.3 1391.91   5
   0  -9   3 19205.1 1384.53   3
   0  -9  -3 22597.7 1536.98  11
   0   9   3 17398.4 1326.63  16
   0   9   3 15124.2 1257.58   1
   0  -9   3 17589.7 1285.78   4
   0   9  -3 19329.8 1484.50   5
   0   9   4 885.624 372.073  16
   0  -9   4 453.310 230.378   4
   0   9   4 790.649 341.480   5
   0   9  -4 745.107 370.433   5
   0  -9  -4 1230.65 421.430  11
   0   9   4 598.649 335.562   1
   0  -9  -5 15496.2 1313.64  11
   0   9   5 18597.4 1444.28  16
   0   9  -5 17335.2 1433.47   5
   0  -9   5 14474.5 1166.19   4
   0   9   5 17800.7 1273.11   5
   0   9   5 15980.7 1314.23   1
   0   9  -6 2219.76 504.716   2
   0   9   6 4093.12 724.016   1
   0   9  -6 1922.11 570.005   5
   0  -9   6 2981.82 552.200   4
   0  -9  -6 2893.35 608.040  11
   0   9   7 5450.55 805.473   1
   0   9  -7 6692.95 872.517   2
   0   9  -7 6600.83 938.182   5
   0  -9   7 7687.89 886.239  13
   0  -9  -7 7534.91 959.199  11
   0   9   8-36.1236 313.439   1
   0  -9   8 1227.52 390.465  13
   0   9  -8 1418.27 464.237   2
   0  -9  -8 1858.33 557.244  11
   0   9  -8 995.724 418.250   5
   0   9  -9 10656.9 1204.64   5
   0   9  -9 11591.3 1230.40   2
   0  -9   9 11732.1 1188.01  13
   0  -9  -9 12245.3 1285.53  11
   0   9   9 11104.1 1190.83   1
   0  -9  10 37.5399 208.891  13
   0   9 -10-362.351 392.223   5
   0   9  10 160.665 431.936   1
   0  -9 -10-61.9071 311.936  11
   0   9 -10-450.208 355.089   2
   0  -9  11 5776.23 906.509  13
   0   9  11 4624.52 838.431   1
   0  -9 -11 6403.29 981.803  11
   0   9 -11 4314.19 803.696   5
   0   9 -11 5883.97 957.303   2
   0  -9  12 388.625 384.759   3
   0   9  12-21.1608 367.331   1
   0  -9 -12-300.503 356.312  11
   0   9 -12-593.035 429.437   2
   0  -9  12 153.910 251.656  13
   0  10   0 7241.86 969.776   5
   0 -10   0 8032.15 905.565   3
   0 -10   0 7832.92 974.884  11
   0 -10   1 63.3479 228.270   3
   0  10  -1 255.434 359.721   5
   0 -10  -1 355.882 274.447   3
   0 -10  -1-26.2252 307.170  11
   0  10   1-21.3454 318.246   1
   0  10   1-403.679 292.482  16
   0  10   1 230.755 356.898   5
   0 -10   1 78.8889 261.027  11
   0 -10   2 14028.7 1313.28  11
   0 -10   2 11602.3 1125.39   3
   0 -10  -2 12973.9 1261.74  11
   0  10   2 13340.1 1250.94   5
   0  10   2 11080.9 1126.70   1
   0  10  -2 12554.2 1292.80   5
   0  10   2 12920.6 1187.82  16
   0 -10  -3 3062.97 625.042  11
   0  10   3 2783.24 599.800   5
   0  10   3 985.438 421.304   1
   0  10  -3 1945.67 602.350   5
   0 -10   3 3016.97 592.587   4
   0 -10   3 2017.89 486.692   3
   0  10   3 3031.22 633.116  16
   0  10   4 8700.08 1032.44  16
   0 -10   4 8319.42 992.767   3
   0  10   4 7840.66 956.086   5
   0  10   4 6744.02 939.519   1
   0 -10   4 9491.78 1016.82   4
   0 -10  -4 9002.12 1091.41  11
   0  10  -4 8089.74 1047.93   5
   0  10   5 1926.28 559.338   1
   0 -10   5 2910.24 668.323   3
   0  10   5 2073.42 536.362  16
   0  10  -5 1274.35 457.974   5
   0 -10   5 2450.62 550.106   4
   0 -10  -5 2065.88 577.339  11
   0  10   6 4056.35 756.242   1
   0  10  -6 2836.48 642.761   5
   0 -10   6 3377.78 665.610   3
   0 -10   6 3105.65 584.085   4
   0  10   6 4435.90 783.666  16
   0 -10  -6 3590.17 712.517  11
   0 -10  -7 666.320 390.379  11
   0  10   7 952.899 476.377  16
   0  10   7-652.129 525.265   1
   0 -10   7-120.805 307.793   3
   0  10  -7-251.717 462.995   5
   0 -10   8 8181.96 1076.64   3
   0  10   8 6637.47 981.227   1
   0  10  -8 6572.42 1009.82   5
   0  10  -8 7580.59 1024.95   2
   0 -10  -8 9154.05 1140.49  11
   0  10   8 8370.64 1113.33  16
   0 -10   9 1742.25 538.700   3
   0  10  -9 1786.96 555.128   2
   0  10   9 1054.96 452.207   1
   0 -10  -9 1677.49 488.818  11
   0  10  -9 1163.43 480.028   5
   0 -10  10 5440.97 924.197   3
   0  10 -10 6555.92 996.737   2
   0 -10 -10 6769.04 1053.54  11
   0  10 -10 4515.28 860.871   5
   0  10  10 4232.64 793.658   1
   0  10 -11-383.912 408.288   5
   0 -11   0-511.382 403.197  11
   0  11   0 219.390 427.483   5
   0 -11   0 384.160 248.258   3
   0 -11  -1 9437.57 1129.92  11
   0  11   1 10579.4 1218.00   5
   0  11  -1 7980.27 1086.74   5
   0  11   1 10018.2 1104.38  16
   0 -11   1 9896.47 1083.28   3
   0 -11   1 12088.1 1299.24  11
   0  11   1 6032.00 877.598   1
   0  11   2 679.573 372.947   1
   0  11   2 1045.16 395.704  16
   0  11  -2-76.0291 417.002   5
   0 -11  -2 452.441 335.234  11
   0  11   2 886.822 457.229   5
   0 -11   2 1125.49 490.400  11
   0 -11   2 739.221 351.811   3
   0 -11  -3 9054.96 1135.73  11
   0  11  -3 8578.33 1138.24   5
   0 -11   3 7531.57 1000.03   3
   0  11   3 9006.49 1072.79  16
   0  11   3 8022.48 1044.91   5
   0  11   3 4753.51 812.326   1
   0  11   4 187.416 375.674   1
   0  11   4 225.989 307.658  16
   0  11   4 28.7741 289.182   5
   0  11  -4 223.637 338.943   5
   0 -11  -4 17.0726 269.818  11
   0 -11   4 284.090 364.180   3
   0 -11  -5 2033.26 589.832  11
   0  11  -5 1025.57 507.926   5
   0 -11   5 809.017 422.589   3
   0  11   5 1741.03 524.758  16
   0  11   5 1647.61 564.955   1
   0  11   6 323.629 351.685   1
   0  11   6 705.320 341.584  16
   0  11  -6 788.282 519.179   5
   0 -11  -6 255.036 274.994  11
   0 -11   6 981.790 464.058   3
   0 -11   7 688.297 377.996   3
   0  11  -7 2117.26 665.961   5
   0  11   7 687.063 416.650   1
   0  11   7 1987.84 609.336  16
   0 -11  -7 1269.05 443.488  11
   0 -11  -8 145.283 288.887  11
   0  11   8-69.8722 409.489   1
   0 -11   8 149.084 267.679   3
   0  11  -8 210.326 306.620   5
   0  11   8 69.4182 292.141  16
   0 -12   0 23.0073 315.645  11
   0  12   0 115.317 316.750   5
   0  12   1-542.197 445.124   1
   0 -12   1 518.132 355.938   3
   0  12  -1 93.9021 412.589   5
   0 -12   1-350.448 315.133  11
   0  12   1-363.022 376.951   5
   0 -12  -1 18.7279 279.838  11
   0 -12  -2 4478.83 881.893  11
   0  12   2 3089.47 726.238   5
   0  12  -2 5044.36 964.821   5
   0 -12   2 3279.42 714.048   3
   0  12   2 1872.28 558.809   1
   0 -12   3 273.222 275.203   3
   0  12   3-255.040 325.559  16
   0 -12  -3-282.883 406.700  11
   0  12   3 394.384 407.059   5
   0  12  -3-194.641 378.923   5
   0  12   3-188.439 299.709   1
   0 -12  -4 12571.9 1419.52  11
   0  12  -4 11442.6 1400.37   5
   0 -12   4 8599.30 1137.19   3
   0  12   4 6984.03 1005.98   1
   0  12   4 9729.83 1204.35  16
   0  12   5 758.010 486.571   1
   0  12   5-67.5321 315.366  16
  -1   0  18 929.383 499.027   1
  -1   0  18 324.590 324.251  18
   1   0 -18 167.420 250.513   2
  -1   0  18 375.919 305.933  15
  -1   0  17 4313.03 831.837   1
   1   0 -17 4397.73 804.300   2
  -1   0  17 4717.74 839.054  15
  -1   0  16 607.706 439.855   1
  -1   0  16 273.375 257.848  15
   1   0 -16 182.124 322.172   2
  -1   0  15 12942.0 1249.85   1
   1   0 -15 11516.8 1151.17   2
   1   0 -14-24.2273 245.553   2
  -1   0  14-191.617 366.870   1
  -1   0  14-4.82199 222.137  13
  -1   0  13 14.7335 154.009   6
  -1   0  13-436.934 416.552   1
   1   0 -13 61.2174 205.646   2
  -1   0  13-121.531 271.428  13
  -1   0  12-324.952 324.618   1
   1   0 -12-294.282 291.366   2
  -1   0  12 57.9869 171.114   6
   1   0 -12-158.560 215.330   9
  -1   0  12 144.005 155.936  14
  -1   0  12-10.6926 227.642  13
   1   0 -11 1233.66 359.564   2
  -1   0  11 979.755 312.328   1
  -1   0  11 1721.58 354.054   6
  -1   0  11 1143.02 349.240  13
   1   0 -11 1238.05 268.066   9
  -1   0  11 1819.35 333.823  14
  -1   0  10 92.4427 179.522  14
  -1   0  10-56.4535 236.759   1
  -1   0  10-246.138 213.311   6
  -1   0  10 159.308 222.906  13
   1   0 -10 262.790 228.337   2
   1   0 -10-135.368 177.188   9
  -1   0   9 221023. 3075.82  14
  -1   0   9 225205. 3659.77  13
   1   0  -9 233789. 3152.44   9
   1   0  -9 218420. 2420.25  12
   1   0  -9 230662. 3668.04   2
  -1   0   9 220353. 3579.93   1
   1   0  -8-50.7380 148.555   2
   1   0  -8 26.0772 74.5739  12
  -1   0   8 156.044 169.687  13
  -1   0   8-173.963 250.196   1
   1   0  -8-13.6114 140.351   9
  -1   0   7 307360. 3655.39  13
   1   0  -7 308694. 3228.85   9
   1   0  -7 306845. 3601.16   2
   1   0  -7 311257. 2420.93  12
  -1   0   6 86.9479 160.138   1
   1   0  -6 73.8820 124.223   9
   1   0  -6-114.274 98.9570   2
   1   0  -6 122.645 78.0783  12
  -1   0   6 187.436 153.941  13
   1   0  -5 44416.9 718.362  12
  -1   0   5 44545.0 1134.27  13
   1   0  -5 44558.4 1131.06   2
   1   0  -5 46753.6 1061.18   9
   1   0  -4 194.211 118.257   2
  -1   0   4 339.895 169.802   1
  -1   0   4 208.590 119.632  13
   1   0  -4 282.891 145.864   9
  -1   0   3 5441.18 304.784  13
   1   0  -3 5557.47 282.721   7
  -1   0   3 5068.72 286.848   1
   1   0  -3 5536.36 291.253   2
   1   0  -3 5117.74 308.801   9
   1   0  -2 399.700 92.1313   9
  -1   0   2 250.185 60.1715   1
   1   0  -2 234.693 68.9626   7
   1   0  -2 684.112 86.8386   2
  -1   0   2 276.791 70.5105  13
  -1   0  -1 238214. 1658.47  12
   1   0   1 233931. 1670.06  14
   1   0   1 229503. 1626.86   1
  -1   0  -1 230841. 1539.00  17
   1   0   2 71.3238 98.0300   1
  -1   0  -2-16.8580 77.3679  12
   1   0   2 81.5129 73.3349  14
   1   0   3 177657. 2132.25  13
   1   0   3 187339. 2085.23   1
   1   0   3 177912. 1988.20  14
  -1   0  -3 181345. 1893.93  12
   1   0   4 147.207 157.716   1
   1   0   4-64.1975 121.146  13
  -1   0  -4 36.5238 76.4146  12
   1   0   4-71.6764 93.9282  14
   1   0   5 248359. 3103.26  13
   1   0   5 248615. 2849.02  14
  -1   0  -5 254330. 3094.86   2
  -1   0  -5 251012. 2646.75  12
   1   0   5 248155. 3010.31   1
  -1   0  -6-19.2957 160.692   2
  -1   0  -6-8.76152 109.310  12
   1   0   6 160.643 169.809  13
   1   0   6-117.837 220.885   1
   1   0   6 295.515 146.026  14
  -1   0  -6 421.488 140.825   9
   1   0   7 935.505 252.332   1
  -1   0  -7 793.363 234.478   2
   1   0   7 1162.21 242.261  14
  -1   0  -7 1193.72 204.985   9
  -1   0  -7 981.601 152.985   5
  -1   0  -7 1101.39 234.079  12
   1   0   7 769.331 246.816  13
  -1   0  -8-95.5588 119.339   9
   1   0   8 42.7219 190.970  13
  -1   0  -8 111.677 220.370   2
   1   0   8 0.55853 137.076  14
  -1   0  -8-3.96420 143.165  12
   1   0   8-148.259 329.594   1
  -1   0  -8-57.5813 80.9999   5
   1   0   9 1988.40 383.746   1
  -1   0  -9 1561.71 398.269   2
  -1   0  -9 1407.12 290.941  12
   1   0   9 1950.90 366.762  14
  -1   0  -9 1421.71 238.163   9
   1   0  10 48.9638 181.885  14
  -1   0 -10 2.57930 157.957  12
  -1   0 -10 122.451 230.159   2
   1   0  10 82.4595 114.829   6
   1   0  10-478.040 398.851   1
   1   0  11 69041.9 2178.96  14
  -1   0 -11 68339.6 2447.82   2
   1   0  11 70424.6 2493.71   1
  -1   0 -11 68678.1 1952.98  12
   1   0  11 72598.0 2370.02  15
   1   0  12-18.4992 170.351  14
  -1   0 -12 291.596 300.551   2
   1   0  12 371.521 298.758  15
   1   0  13 21313.1 1332.09  14
  -1   0 -13 20199.6 1502.75   2
   1   0  13 22462.6 1569.03   1
   1   0  13 23661.2 1496.60  15
   1   0  14 801.236 464.363   1
   1   0  14-186.785 189.885  15
  -1   0 -14 367.747 347.733   2
  -1   0 -15 2635.83 619.482   2
   1   0  15 2964.83 710.233   1
   1   0  15 3430.42 655.122  15
   1   0  16-319.444 283.771   1
  -1   0 -16-222.896 266.834   2
  -1   0 -17 5933.73 982.193   2
   1   0  17 6098.52 982.754   1
   1  -1 -18 1006.21 452.791  10
   1  -1 -18 640.247 344.560   2
  -1  -1  18 1309.89 547.429   1
  -1  -1  18 270.212 237.116  15
  -1  -1  18 1548.51 492.274  18
  -1   1  18 1345.05 528.133  15
   1   1 -18 1271.51 503.406   2
  -1   1  18 1366.50 538.397   1
  -1  -1  17 65.4452 228.636  18
  -1   1  17 130.319 249.808  15
   1   1 -17-125.103 209.492   2
  -1  -1  17 160.841 297.011  15
   1  -1 -17-131.298 261.366   2
  -1   1  17 949.599 512.516   1
  -1  -1  17 528.393 293.486   1
   1   1 -16 16468.6 1461.48   2
  -1  -1  16 14161.4 1371.31   1
  -1   1  16 14502.8 1388.72  15
  -1  -1  16 13456.5 1284.55  18
   1  -1 -16 12751.3 1292.27   2
  -1   1  16 11877.3 1402.19   1
  -1  -1  15 526.274 384.363  13
  -1  -1  15 264.985 278.243   1
   1  -1 -15 551.648 379.503   2
  -1  -1  15 164.929 289.933  18
  -1   1  15 647.252 357.307  15
  -1   1  15 298.428 351.711   1
   1   1 -15 253.319 292.905   2
   1   1 -14 27625.6 1728.57   2
  -1   1  14 29215.9 1546.40   6
  -1  -1  14 29560.8 1729.13   1
  -1  -1  14 28433.2 1794.58  13
   1  -1 -14 28806.0 1738.28   2
  -1   1  14 32500.3 1875.61  15
  -1   1  14 30018.5 1795.92   1
  -1  -1  13 150.710 213.409   6
   1  -1 -13 168.777 252.183   2
  -1  -1  13 117.012 289.445  13
   1   1 -13 64.8763 198.235   9
  -1  -1  13-200.005 242.597   1
  -1   1  13 473.182 316.989   1
   1   1 -13-127.789 271.277   2
  -1   1  13-81.8245 275.434  15
  -1   1  13 106.504 185.120   6
  -1  -1  13 20.2646 154.787  14
   1   1 -12 7439.99 692.137   9
  -1   1  12 6425.22 752.731  13
  -1  -1  12 6558.80 794.908  13
   1  -1 -12 7558.12 806.332   2
   1   1 -12 5753.38 730.300   2
  -1   1  12 6216.87 788.198   1
  -1  -1  12 6743.29 775.960   1
  -1  -1  12 6562.36 685.971  14
  -1  -1  12 7046.06 688.458   6
  -1   1  11-23.8694 196.818  13
  -1  -1  11 363.929 336.040  13
   1   1 -11-63.5095 201.957   2
  -1   1  11 864.346 411.301   1
  -1  -1  11 750.143 395.806   1
   1  -1 -11-37.1207 151.460   9
  -1  -1  11-169.883 171.916   6
   1   1 -11 14.3482 166.770   9
   1  -1 -11 322.295 243.622   2
  -1   1  10 30502.4 1391.16  13
  -1   1  10 29923.1 1466.93   1
   1  -1 -10 32745.0 1448.99   2
   1  -1 -10 30623.2 1180.12   9
   1   1 -10 31587.4 1470.17   2
  -1  -1  10 27401.2 1408.70   1
  -1  -1  10 31719.8 1286.11   6
  -1   1  10 30333.9 1118.54  14
   1   1 -10 32000.0 1277.45   9
  -1  -1  10 31981.6 1517.68  13
  -1  -1   9-49.9330 146.273   6
  -1   1   9-117.285 168.931  13
   1  -1  -9-170.568 203.597   2
   1  -1  -9 304.030 121.762  12
  -1   1   9 390.464 309.151   1
   1  -1  -9-117.134 158.187   9
   1   1  -9 128.089 202.758   2
  -1   1   9-158.991 138.630  14
  -1  -1   9-293.524 280.377   1
   1   1  -9 355.415 225.405   9
   1   1  -9-34.4158 91.5788  12
  -1  -1   9 150.061 241.518  13
   1   1  -8 151480. 1671.37   5
   1  -1  -8 153389. 2349.09   9
  -1  -1   8 151025. 2489.63   6
   1  -1  -8 148736. 1876.43  12
   1  -1  -8 154014. 2715.25   2
  -1   1   8 151265. 2813.55   1
  -1  -1   8 150575. 2682.00   1
   1   1  -8 144809. 1939.22  12
  -1   1   8 149340. 2680.99  13
  -1   1   8 151893. 2139.15  14
   1   1  -8 156569. 2884.43   2
  -1  -1   8 148929. 2877.32  13
   1  -1  -7 119.188 118.860   9
   1   1  -7 44.7153 143.201   2
  -1  -1   7-19.2834 221.236   1
   1  -1  -7 161.387 129.299   2
  -1   1   7-16.0701 138.315  13
   1   1  -7 136.467 83.3464   5
  -1   1   7 99.3546 83.4514  14
  -1  -1   7 117.458 119.162   6
   1   1  -7-14.0831 79.8332  12
   1  -1  -7 299.854 104.551  12
  -1   1   7-76.0753 215.080   1
  -1  -1   7 182.061 134.960  13
  -1  -1   6 7816.96 503.350   6
  -1  -1   6 7951.92 567.562  13
   1   1  -6 8387.83 570.455   2
  -1   1   6 8320.52 409.150  14
  -1  -1   6 6839.80 491.442   1
   1  -1  -6 7218.98 354.901  12
   1  -1  -6 8099.30 480.275   9
  -1   1   6 7335.81 563.745   1
   1   1  -6 7243.94 353.414   5
   1  -1  -6 6980.32 501.075   2
  -1   1   6 7713.92 511.694  13
   1   1  -5 91.8435 72.7619   5
  -1   1   5 49.2499 154.244   1
  -1  -1   5 19.1940 108.510   6
   1  -1  -5 148.301 81.9401  12
  -1   1   5 84.1700 96.6332  13
   1  -1  -5 162.263 109.389   9
   1   1  -5-39.5252 110.258   2
  -1   1   5 26.8989 52.0397  14
  -1  -1   5-21.2430 112.811   1
  -1  -1   5 62.6462 121.693  13
  -1   1   4 7196.40 432.819   1
   1   1  -4 6959.53 321.540   5
  -1   1   4 7272.92 379.641  13
  -1  -1   4 7000.52 382.163   1
  -1  -1   4 7780.65 451.870  13
  -1   1   4 7221.32 268.544  14
  -1  -1   4 7434.61 408.901   6
   1  -1  -4 7036.94 279.075  12
   1  -1  -4 7984.74 405.433   9
   1   1  -4 7803.53 307.853   7
   1   1  -4 7819.79 444.770   2
  -1  -1   3 60228.3 1112.62  13
  -1   1   3 62366.7 881.066  13
  -1  -1   3 62914.1 977.041  18
   1   1  -3 63763.1 1124.47   2
  -1  -1   3 64072.7 1063.74   6
   1   1  -3 62637.8 788.653   7
  -1   1   3 60945.3 1088.95   1
   1  -1  -3 57530.3 1080.02  10
   1   1  -3 64636.4 922.266   5
   1  -1  -2 559091. 2854.11  10
   1   1  -2 550338. 2845.42   2
  -1  -1   2 550558. 2921.49  13
  -1   1   2 565675. 2895.09   1
   1  -1  -2 550591. 2480.89   3
   1  -1  -2 556397. 2608.01  11
   1   1  -2 562792. 2660.47   5
   1   1  -2 554557. 2253.76   7
  -1  -1   2 573751. 2860.03   6
  -1  -1   1 417.590 81.0050  13
   1   1  -1 704.571 102.014   5
  -1  -1   1 622.242 99.8117  17
   1  -1  -1 670.807 86.9002  11
  -1  -1   1 962.664 115.169   6
  -1  -1   1 674.443 84.4613  11
   1   1  -1 742.557 99.6545   2
   1  -1  -1 648.673 94.7301   3
   1  -1  -1 543.072 101.474  10
   1  -1   0 438229. 2344.32   3
  -1  -1   0 427381. 2037.12  11
   1   1   0 411854. 2207.53  16
   1   1   0 425936. 2223.42   5
  -1  -1   0 430101. 2247.71  12
   1  -1   0 420168. 2256.24  10
   1  -1   0 429092. 2040.75  11
  -1  -1   0 418069. 2249.84  17
   1  -1   1 63349.9 936.475  13
  -1  -1  -1 64697.3 895.708   4
   1   1   1 63870.5 925.804  14
   1   1   1 63444.1 864.650   5
  -1  -1  -1 66180.1 1002.51  17
   1   1   1 68764.2 902.456   1
  -1   1  -1 65937.0 910.499   2
   1  -1   1 67940.8 982.875   3
  -1  -1  -1 63204.5 961.450  12
   1  -1   1 66030.2 975.477  18
   1  -1   2 16779.2 570.635   1
   1   1   2 18190.8 573.597   1
   1   1   2 17324.9 538.654  14
   1  -1   2 16899.2 587.932  13
   1   1   2 17775.4 572.879  15
  -1  -1  -2 17621.4 571.393  12
  -1  -1  -2 18155.8 610.434  17
  -1   1  -2 17357.9 573.325   2
   1  -1   3 194271. 2183.69   1
   1  -1   3 200186. 1385.72   6
  -1  -1  -3 188300. 2231.81  17
   1   1   3 196939. 2200.45   1
  -1   1  -3 191034. 2184.65   2
   1   1   3 190075. 2109.41  15
   1   1   3 195413. 1987.29  14
  -1  -1  -3 193312. 2045.84  12
   1  -1   3 185598. 2240.30  13
   1   1   4 74842.0 1520.70   1
   1  -1   4 62679.0 1468.88   1
   1  -1   4 71212.6 1537.65  13
  -1  -1  -4 69444.4 1337.54  12
   1   1   4 70851.6 1453.52  15
  -1   1  -4 69951.4 1496.49   2
   1   1   4 70251.6 1326.94  14
   1  -1   4 71813.7 995.031   6
  -1   1  -4 73148.0 1273.36   5
   1  -1   5 1150.01 302.473   1
  -1  -1  -5 1202.38 132.035   9
  -1   1  -5 1123.48 235.455   2
   1  -1   5 1086.90 228.231  13
  -1   1  -5 1552.27 204.178   5
   1   1   5 1713.23 327.209   1
   1   1   5 891.252 196.079  15
   1  -1   5 1353.60 162.707   6
  -1  -1  -5 1349.16 228.397  12
  -1   1  -5 923.071 178.845  12
   1   1   5 1408.02 219.968  14
   1  -1   6 148544. 1851.16   6
   1   1   6 147471. 2495.75  15
   1  -1   6 144143. 2585.63   1
  -1   1  -6 150789. 2638.59   2
   1   1   6 150008. 2609.19   1
  -1  -1  -6 143944. 2222.93  12
   1  -1   6 151603. 2699.26  13
  -1  -1  -6 150217. 1634.77   9
   1   1   6 145949. 2268.38  14
  -1   1  -6 141585. 2225.16  12
  -1   1  -6 152004. 2019.59   5
  -1   1  -7 84428.0 2143.44   2
  -1   1  -7 85344.6 1823.06  12
   1  -1   7 89650.1 2127.92   1
   1  -1   7 87960.1 1557.51   6
  -1   1  -7 84536.2 1577.01   5
   1   1   7 84692.6 1867.31  14
  -1  -1  -7 85273.5 1361.97   9
   1   1   7 84448.1 2134.42   1
   1   1   7 82417.3 2049.25  15
  -1  -1  -7 84117.3 1785.75  12
   1  -1   7 87221.2 2224.71  13
   1   1   8 66951.7 1956.14  15
  -1   1  -8 76512.9 2180.74   2
  -1   1  -8 67522.0 1698.83  12
  -1  -1  -8 68811.6 1323.22   9
  -1  -1  -8 70430.8 1727.73  12
   1  -1   8 70244.3 1971.02  14
   1   1   8 71500.0 2084.85   1
   1  -1   8 70406.9 1503.90   6
  -1  -1  -8 69514.1 2070.71   2
   1   1   8 70587.0 1812.78  14
   1  -1   8 69075.8 2126.84  13
   1  -1   8 61582.8 2058.43   1
  -1   1  -8 69909.3 1447.79   5
   1  -1   9 620.301 251.461  14
  -1   1  -9 424.167 211.106  12
   1   1   9 331.960 183.794  14
   1  -1   9 928.358 397.434   1
   1  -1   9 782.321 305.570  13
   1   1   9 558.417 265.336  15
  -1  -1  -9 76.5881 174.070   2
  -1  -1  -9 243.233 152.973  12
   1   1   9 709.872 376.875   1
  -1   1  -9 286.742 215.862   2
   1  -1   9 403.936 168.079   6
   1  -1  10 50841.1 2061.63  13
   1   1  10 50652.9 1706.51  14
   1  -1  10 51053.0 1990.16   1
  -1   1 -10 47368.2 1574.62  12
  -1   1 -10 50770.0 1496.90   9
  -1   1 -10 48917.2 1985.80   2
   1   1  10 48459.6 1883.46  15
   1   1  10 47414.5 1950.89   1
  -1  -1 -10 47610.0 1946.16   2
   1  -1  10 49270.8 1834.64  14
  -1  -1 -10 47494.2 1574.21  12
   1  -1  11 13255.9 1095.89   1
  -1   1 -11 12551.3 1084.49   2
  -1   1 -11 12981.0 868.198  12
  -1  -1 -11 12454.5 837.827  12
   1   1  11 12644.0 1041.82  15
  -1  -1 -11 11103.0 1008.36   2
   1  -1  11 12249.5 1096.72  13
   1   1  11 13902.7 959.456  14
   1   1  11 11953.9 1066.32   1
   1  -1  11 13133.1 1011.13  14
   1   1  12 24685.4 1501.00  15
   1   1  12 24706.3 1335.07  14
   1   1  12 25317.4 1561.59   1
   1  -1  12 24251.4 1418.19  14
  -1  -1 -12 24238.4 1532.69   2
   1  -1  12 24170.9 1561.12   1
  -1   1 -12 23078.4 1538.64   2
  -1   1 -13 1773.48 475.715   2
  -1  -1 -13 2545.04 570.330   2
   1  -1  13 2207.19 565.460   1
   1   1  13 2669.59 566.550  15
   1  -1  13 2052.08 450.732  14
   1   1  13 842.326 437.342   1
   1  -1  14 407.694 274.322  14
   1  -1  14 33.0586 217.088  15
  -1   1 -14-106.223 277.533   2
   1  -1  14 107.894 284.838   1
  -1  -1 -14 105.517 266.383   2
   1   1  14 146.172 279.551  15
   1  -1  15 1905.43 594.100   1
   1   1  15 799.630 334.358  15
   1   1  15 1402.87 561.341   1
   1  -1  15 540.040 269.465  15
  -1   1 -15 1503.86 505.728   2
  -1  -1 -15 649.082 398.742   2
   1  -1  15 574.145 356.302  18
   1  -1  16 618.268 359.948  18
  -1  -1 -16 1372.99 470.275   2
   1   1  16 1869.21 502.643  15
  -1   1 -16 1896.21 583.872   2
   1  -1  16 891.368 484.704   1
   1   1  16 2398.23 646.879   1
   1   1  17 1850.95 559.290  15
  -1  -1 -17 1281.96 503.383   2
   1  -1  17 1076.49 470.561  18
   1   1  17 1170.90 527.858   1
   1  -1  17 1217.88 510.418   1
  -1   1 -17 1313.05 509.540   2
  -1   2  18 211.169 306.133  15
  -1  -2  18-53.1484 390.381   1
   1  -2 -18 254.778 224.430   2
  -1  -2  18 184.536 285.001  18
  -1   2  18 141.822 310.942   1
   1   2 -18-261.038 323.150   2
   1  -2 -18 153.948 307.099  10
  -1  -2  17 300.138 260.375  18
  -1  -2  17-269.014 345.832   1
  -1   2  17 138.623 295.295   1
   1  -2 -17 131.215 251.824   2
   1   2 -17 590.967 377.938   2
  -1   2  17 313.161 345.460  15
   1  -2 -17-73.9818 301.202  10
   1  -2 -16 2726.07 618.955   2
  -1   2  16 4434.44 831.515  15
  -1   2  16 4893.26 854.030   1
   1  -2 -16 4382.18 759.887  10
  -1  -2  16 4292.71 778.622   1
   1   2 -16 3885.90 740.728   2
  -1  -2  16 3286.98 721.161  13
  -1  -2  16 4559.40 770.630  18
  -1   2  15 13828.2 1319.84   1
  -1  -2  15 16071.2 1340.92  18
   1  -2 -15 16912.8 1349.87  10
   1  -2 -15 16754.3 1381.01   2
  -1   2  15 18762.5 1549.25  15
  -1  -2  15 15655.3 1395.25   1
  -1  -2  15 17043.6 1499.51  13
   1   2 -15 15708.0 1401.30   2
  -1  -2  14 1238.42 459.915   1
  -1   2  14 1498.96 539.117   1
   1  -2 -14 937.431 402.334  10
  -1  -2  14 1486.20 406.079  14
  -1  -2  14 640.410 273.923  18
   1  -2 -14 1429.50 440.921   2
  -1  -2  14 1574.84 514.948  13
   1   2 -14 938.917 391.857   2
  -1   2  14 959.678 412.663  15
  -1  -2  13 39345.4 1877.08  18
   1  -2 -13 36559.6 1842.66   2
  -1  -2  13 34485.1 1873.02   1
  -1  -2  13 37508.6 2015.16  13
   1   2 -13 36445.2 1926.66   2
   1   2 -13 39561.7 1694.14   9
  -1   2  13 40659.6 2071.60  15
  -1   2  13 38706.8 1973.47   1
  -1  -2  12 6546.58 807.884  13
  -1  -2  12 4589.93 631.477  18
  -1   2  12 5254.95 800.589   1
  -1  -2  12 5576.61 607.480   6
   1  -2 -12 5662.50 688.248   2
  -1   2  12 5907.43 756.160  15
  -1  -2  12 5220.63 724.936   1
   1   2 -12 5329.43 706.043   2
   1   2 -12 5006.23 613.089   9
  -1   2  11 11988.4 1055.79  15
  -1  -2  11 11977.4 947.724  18
  -1  -2  11 12086.3 1044.41  13
   1   2 -11 12071.3 881.703   9
  -1   2  11 12290.0 1055.26   1
  -1  -2  11 13273.7 871.437   6
   1  -2 -11 11262.0 919.425   2
   1   2 -11 11504.1 978.506   2
  -1  -2  11 9578.20 921.794   1
  -1  -2  10 5029.68 624.145   1
  -1  -2  10 4334.72 557.633  18
   1  -2 -10 4423.13 553.064   2
  -1   2  10 5760.81 742.685   1
  -1  -2  10 5868.49 721.409  13
  -1   2  10 4697.02 644.266  15
  -1  -2  10 5293.14 534.763   6
   1   2 -10 4657.85 606.635   2
   1   2 -10 4717.15 432.240  12
   1  -2  -9 15023.6 936.565   2
  -1   2   9 13763.0 979.510   1
  -1  -2   9 15054.2 939.860  18
   1   2  -9 14805.4 681.902   5
  -1   2   9 14958.1 1012.93  15
   1   2  -9 15000.1 725.869  12
  -1  -2   9 16866.5 1075.93  13
  -1  -2   9 14592.2 840.406   6
  -1  -2   9 11402.3 894.632   1
   1   2  -9 15210.7 995.438   2
   1  -2  -9 13470.4 649.610  12
  -1   2   9 14775.6 676.449  14
  -1   2   8 1174.75 350.605   1
  -1  -2   8 933.583 273.004   1
   1   2  -8 923.084 179.753   5
  -1   2   8 1450.19 330.857  15
  -1  -2   8 947.773 227.246   6
  -1  -2   8 1559.33 376.291  13
   1   2  -8 1141.70 329.476   2
  -1  -2   8 1155.75 293.213  18
   1  -2  -8 970.140 187.312  12
  -1   2   8 869.011 165.015  14
   1  -2  -7 54776.4 1185.45  12
  -1  -2   7 60248.7 1757.24  13
  -1  -2   7 48575.8 1530.64   1
   1   2  -7 58092.4 1702.45   2
   1  -2  -7 58781.6 1584.30  10
  -1  -2   7 57909.1 1473.79   6
  -1  -2   7 58526.7 1602.53  18
  -1   2   7 56655.0 1705.45  15
  -1   2   7 57563.6 1110.63  14
  -1   2   7 59285.3 1697.75   1
   1   2  -7 58725.5 1294.14   5
   1   2  -6 5545.49 504.075   2
  -1   2   6 5176.92 491.349  15
   1  -2  -6 5159.35 445.508  10
   1   2  -6 5319.25 399.300   5
  -1  -2   6 5398.23 442.446   1
  -1   2   6 5073.59 290.582  14
  -1  -2   6 5319.92 507.801  13
   1  -2  -6 4713.74 330.974  12
  -1  -2   6 4989.02 416.776   6
  -1   2   6 4583.71 461.577   1
  -1  -2   6 5238.40 449.819  18
  -1  -2   5 142352. 2115.74  18
   1   2  -5 146086. 1276.27   7
   1   2  -5 143737. 1917.97   5
   1   2  -5 143191. 2297.04   2
  -1   2   5 139877. 2320.09  15
  -1   2   5 140702. 2256.85   1
  -1   2   5 144727. 1341.78  14
  -1  -2   5 144732. 2034.67   6
   1  -2  -5 144149. 2104.06  10
  -1  -2   5 129977. 1976.71   1
  -1  -2   5 145267. 2315.61  13
   1   2  -4 31181.5 981.013   2
   1  -2  -4 29665.8 880.402  10
  -1   2   4 29915.2 986.547  15
   1  -2  -4 28891.7 901.171  11
  -1  -2   4 30303.8 899.653  18
  -1  -2   4 29537.4 817.585   1
  -1  -2   4 29980.3 960.337  13
   1   2  -4 30796.7 575.503   7
   1  -2  -4 29219.1 665.909   3
  -1  -2   4 31119.4 887.861   6
  -1   2   4 30342.6 598.023   5
  -1   2   4 30509.8 976.601   1
   1   2  -4 31163.0 871.176   5
   1   2  -3 494428. 3576.69   2
  -1   2   3 501279. 3638.00   1
   1   2  -3 507682. 2371.93   7
  -1  -2   3 511604. 3383.09   6
   1  -2  -3 494508. 3337.95  10
  -1  -2   3 487947. 3548.91  13
  -1   2   3 489577. 2663.68   5
  -1  -2   3 501089. 3480.33  17
   1  -2  -3 497899. 2784.78   3
   1   2  -3 504046. 3384.43   5
  -1   2   3 512344. 3595.25  15
   1  -2  -3 494827. 3391.15  11
   1  -2  -2 31178.5 716.304   3
   1   2  -2 30671.0 820.828   2
  -1  -2   2 30913.8 807.481  13
   1  -2  -2 30955.1 780.063  10
  -1   2   2 31655.0 800.397  15
  -1   2   2 30640.1 715.393   5
  -1  -2   2 30722.8 796.822  11
   1   2  -2 30423.1 823.394   5
   1  -2  -2 30671.6 776.893  11
  -1  -2   2 34535.7 823.748  17
  -1  -2   1 246410. 2086.48  17
   1   2  -1 231961. 2154.50  16
   1   2  -1 243769. 2231.18   5
   1  -2  -1 233453. 2084.12   3
  -1  -2   1 235894. 2020.86  13
  -1   2   1 236950. 2107.14   5
   1  -2  -1 231293. 2061.13  11
   1   2  -1 232902. 2101.15   2
   1  -2  -1 245908. 1524.51  17
  -1  -2   1 235916. 2087.48  11
   1  -2  -1 240350. 2125.08  10
  -1  -2   0 182933. 1838.29  17
  -1   2   0 176662. 1934.47   5
   1  -2   0 178112. 1349.00  13
  -1   2   0 181507. 1636.08   8
   1  -2   0 180371. 1826.40  11
   1  -2   0 190142. 1760.22   4
   1  -2   0 179516. 1886.66  10
  -1  -2   0 181596. 1839.62  11
   1   2   0 181450. 1938.08  16
   1   2   0 176493. 1859.73   5
  -1   2   0 179127. 1556.64   2
   1  -2   0 173829. 1886.26   3
   1  -2   1 10787.6 422.977  13
  -1  -2  -1 11095.5 485.818  12
   1   2   1 11721.0 454.713   1
   1  -2   1 12005.5 417.024   4
  -1  -2  -1 10190.5 464.823  11
  -1   2  -1 9887.19 415.843   2
  -1   2  -1 10608.3 501.531   5
   1   2   1 9906.72 439.567   5
   1  -2   1 10800.1 319.448  17
   1  -2   1 9673.38 457.658  11
  -1  -2  -1 10252.5 480.972   4
  -1  -2  -1 10019.8 462.683  17
   1   2   2 6712.93 363.044   5
  -1  -2  -2 6879.12 413.693   4
  -1  -2  -2 6598.46 411.754  11
   1   2   2 7269.23 412.528   1
  -1  -2  -2 7884.56 432.875  12
  -1  -2  -2 7435.81 443.906  17
  -1   2  -2 7235.09 414.836   2
   1  -2   2 7222.82 439.533  18
   1   2   2 7582.02 390.683  14
  -1  -2  -2 7366.10 285.334  10
   1  -2   2 8247.29 439.239  13
  -1   2  -2 6653.30 432.349   5
  -1   2  -3 140160. 1978.52   5
  -1  -2  -3 138374. 2076.30  17
   1   2   3 130082. 2000.73  15
   1  -2   3 136184. 2013.06  13
  -1  -2  -3 138527. 1478.41  10
   1   2   3 142291. 1998.54   1
   1   2   3 132467. 1559.24   5
  -1   2  -3 132622. 1989.87   2
  -1  -2  -3 134951. 1873.52  12
   1  -2   3 133939. 2008.89  18
   1   2   3 136458. 1743.93  14
  -1  -2  -4 25842.7 874.888  12
   1   2   4 25380.2 685.365   5
   1   2   4 26289.4 952.773   1
   1   2   4 25065.8 946.320  15
   1  -2   4 26037.1 974.585  13
   1  -2   4 24930.9 924.859   1
  -1  -2  -4 27581.5 1011.16  17
   1   2   4 25912.7 813.509  14
   1  -2   4 24315.1 929.183  18
  -1   2  -4 23634.8 927.900   2
  -1   2  -4 25419.2 888.267   5
   1  -2   5 311816. 2487.28   6
   1   2   5 320922. 3613.55   1
   1  -2   5 300748. 3633.25  13
   1  -2   5 304848. 3456.71   1
   1   2   5 295986. 3497.65  15
   1   2   5 301303. 2986.51  14
  -1   2  -5 315838. 3176.47   5
  -1  -2  -5 300645. 3153.53  12
   1  -2   5 299050. 3513.22  18
  -1   2  -5 297250. 3557.77   2
   1   2   6 2709.18 383.487  15
   1  -2   6 2588.50 378.050   1
  -1  -2  -6 2819.11 343.809  12
   1   2   6 2312.37 290.295  14
   1  -2   6 2491.43 249.334   6
   1  -2   6 2411.64 369.729  13
   1   2   6 2896.67 419.299   1
   1  -2   6 1981.46 338.500  18
  -1   2  -6 2798.84 331.017   5
  -1   2  -6 2621.44 390.147   2
  -1   2  -7 31776.4 1367.45   2
   1   2   7 32469.3 1121.06  14
   1   2   7 32633.8 1334.13  15
  -1   2  -7 34295.4 1127.93   5
  -1  -2  -7 32433.0 1155.64  12
   1  -2   7 33565.8 1363.64  18
   1  -2   7 32799.0 957.248   6
   1  -2   7 32730.1 1410.29  13
   1  -2   7 32613.8 1327.00   1
   1   2   7 34637.6 1415.50   1
   1  -2   8 802.792 278.915   1
   1   2   8 1345.72 433.243   1
  -1  -2  -8 776.877 247.791  12
   1  -2   8 577.274 171.049   6
  -1   2  -8 437.215 199.483  12
   1  -2   8 727.466 290.540  13
   1   2   8 454.865 175.245  14
   1  -2   8 761.252 293.172  18
   1   2   8 1513.89 354.444  15
  -1   2  -8 631.989 202.990   5
  -1   2  -8 681.862 276.362   2
   1   2   9 691.012 273.532  15
   1   2   9 544.014 207.858  14
   1   2   9 291.272 289.728   1
   1  -2   9 613.969 305.192  13
   1  -2   9 686.952 185.005   6
  -1   2  -9 531.315 188.851  12
  -1  -2  -9 850.781 249.137  12
   1  -2   9 274.489 266.075   1
  -1   2  -9 298.498 118.489   5
  -1   2  -9 228.520 226.297   2
   1  -2   9 709.976 262.549  18
  -1   2 -10 444.702 248.789   2
  -1  -2 -10 76.7731 196.450   2
   1  -2  10 27.9954 247.447  13
   1  -2  10-41.6445 218.907  14
   1   2  10 328.526 242.084  15
  -1   2 -10-43.4452 148.604  12
  -1  -2 -10 224.422 208.177  12
   1  -2  10 119.410 278.641   1
   1   2  10 42.3478 145.288  14
   1   2  10 737.756 393.196   1
   1  -2  10 174.816 205.091  18
   1   2  11 28724.5 1646.85   1
   1  -2  11 29543.4 1701.26  13
   1  -2  11 26666.9 1541.73  18
   1  -2  11 28465.0 1529.79  14
   1  -2  11 29034.6 1604.27   1
  -1   2 -11 27708.0 1599.76   2
   1   2  11 27717.8 1292.95  14
  -1  -2 -11 27974.8 1579.49   2
  -1  -2 -11 25726.7 1222.50  12
   1   2  11 29538.1 1618.95  15
  -1   2 -11 27082.4 1283.59  12
   1  -2  12 410.762 206.028  14
   1   2  12 543.410 266.941  15
  -1   2 -12 939.594 379.184   2
   1  -2  12 610.077 347.182   1
   1  -2  12 732.383 395.675  13
   1  -2  12 747.009 339.451  18
  -1  -2 -12 572.598 298.972   2
   1   2  12 567.330 373.911   1
   1  -2  13 25053.3 1638.71  18
  -1   2 -13 25613.3 1704.58   2
  -1  -2 -13 27070.4 1709.51   2
   1   2  13 26967.4 1749.16   1
   1   2  13 27355.6 1722.37  15
   1  -2  13 29769.0 1889.37  13
   1  -2  13 25641.4 1677.90   1
   1  -2  13 26578.0 1614.50  14
   1  -2  14 279.958 326.506   1
  -1  -2 -14 1420.08 481.545   2
   1  -2  14 539.751 305.557  14
   1   2  14 1106.13 411.298  15
   1   2  14 650.898 399.207   1
   1  -2  14 520.055 358.514  18
  -1   2 -14-384.854 430.597   2
  -1  -2 -15 5291.60 845.975   2
   1   2  15 3374.35 679.002  15
  -1   2 -15 4436.31 794.677   2
   1  -2  15 4220.29 771.001  18
   1   2  15 1560.77 516.120   1
   1  -2  15 1905.40 567.476   1
   1  -2  15 2934.65 605.069  14
   1   2  16 3169.85 766.765   1
   1   2  16 1899.80 529.505  15
   1  -2  16 1882.67 600.640   1
  -1   2 -16 1634.20 554.489   2
  -1  -2 -16 1400.11 493.310   2
   1  -2  16 1536.44 530.420  18
   1   2  17 5905.21 993.243   1
   1  -2  17 2623.41 697.556   1
  -1  -2 -17 4276.76 828.217   2
   1  -2  17 5451.16 911.626  18
   1   2  17 3843.51 763.967  15
  -1   2 -17 3356.72 733.183   2
  -1  -3  18 1016.73 493.344   1
   1  -3 -18 2451.01 619.847   2
  -1  -3  18 2083.81 555.385  18
  -1   3  17-251.756 418.023   1
   1   3 -17-67.2864 285.406   2
  -1  -3  17-57.5662 219.988  18
  -1  -3  17-389.494 432.171   1
   1  -3 -17-186.116 257.057   2
  -1  -3  17-26.7031 219.048  13
  -1   3  17 10.3991 288.963  15
  -1  -3  16 6098.09 971.003  13
   1  -3 -16 6295.79 902.827   2
  -1   3  16 5974.38 981.435   1
  -1  -3  16 5088.23 823.465  18
   1  -3 -16 6105.60 865.008  10
  -1  -3  16 4599.96 892.563   1
  -1   3  16 7322.06 1047.21  15
   1   3 -16 6572.17 977.394   2
  -1  -3  15 741.774 414.494   1
  -1   3  15 1574.24 525.284  15
  -1  -3  15 826.455 347.652  18
   1   3 -15 632.444 352.801   2
  -1  -3  15 2701.75 565.554  14
  -1  -3  15 2261.66 628.634  13
   1  -3 -15 715.693 380.896  10
  -1   3  15 2160.44 640.678   1
   1  -3 -15 1851.24 477.900   2
  -1  -3  14 13605.3 1313.65  13
  -1   3  14 14159.5 1338.89  15
  -1   3  14 14262.7 1337.84   1
   1   3 -14 11920.1 1023.91   9
   1   3 -14 11416.6 1189.85   2
  -1  -3  14 11200.6 1174.70   1
  -1  -3  14 13084.6 1191.54  18
   1  -3 -14 12796.3 1137.92  10
   1  -3 -14 12690.6 1161.04   2
   1  -3 -13 2126.48 485.142   2
  -1  -3  13 901.858 352.363   1
   1   3 -13 1149.15 361.035   2
  -1   3  13 2338.56 617.117   1
  -1  -3  13 1962.96 519.913  13
  -1  -3  13 1372.18 407.247  18
   1  -3 -13 2092.47 497.974  10
  -1   3  13 2007.48 505.724  15
   1   3 -13 1615.54 446.910   9
  -1   3  12 3103.19 631.013   1
  -1  -3  12 3262.61 627.169  13
  -1   3  12 3532.11 614.609  15
  -1  -3  12 2293.48 523.693   1
   1  -3 -12 2407.59 462.349  10
  -1  -3  12 3599.13 558.319  18
   1  -3 -12 3459.79 556.341   2
   1   3 -12 1971.98 479.610   2
  -1  -3  12 3375.67 496.743   6
  -1  -3  11 8878.86 913.246  13
   1  -3 -11 8391.29 795.181  10
   1  -3 -11 7927.29 785.149   2
  -1   3  11 7547.92 856.609  15
  -1  -3  11 9035.96 738.590   6
  -1   3  11 7830.51 874.200   1
  -1  -3  11 7644.05 773.143  18
  -1  -3  11 6652.82 767.138   1
   1   3 -11 8176.22 859.992   2
  -1  -3  10 32437.4 1662.37  13
  -1  -3  10 29997.3 1447.72   1
  -1  -3  10 32205.6 1528.10  18
  -1   3  10 30599.2 1567.78   1
   1   3 -10 29351.1 1532.73   2
   1  -3 -10 29880.9 1382.88  10
   1  -3 -10 31415.1 1453.52   2
  -1   3  10 33487.1 1652.89  15
  -1  -3  10 31790.3 1308.49   6
   1  -3  -9 4541.60 537.756  10
  -1  -3   9 5183.42 652.016  13
  -1  -3   9 4563.56 558.954  18
  -1  -3   9 4919.49 517.982   6
  -1  -3   9 4499.27 537.016   1
  -1   3   9 4791.88 631.639   1
   1   3  -9 5016.32 471.177   5
  -1   3   9 4821.97 608.539  15
   1   3  -9 5014.47 624.801   2
   1   3  -8 92048.4 1935.90   5
  -1   3   8 90163.3 2427.94  15
  -1  -3   8 96098.3 2480.19  13
  -1  -3   8 90859.0 2141.26   1
  -1  -3   8 89197.4 2237.35  18
   1  -3  -8 91511.1 2153.83  10
  -1   3   8 91402.2 2368.19   1
  -1  -3   8 95521.6 2057.96   6
   1   3  -8 97381.0 2468.44   2
  -1   3   7 39542.8 1490.13   1
  -1  -3   7 40333.1 1501.82  13
   1  -3  -7 40213.1 1340.84  10
  -1   3   7 39936.8 905.789  14
  -1   3   7 41312.7 1540.81  15
  -1  -3   7 42616.7 1314.54   6
  -1   3   7 37394.5 692.036   5
  -1  -3   7 41000.6 1355.15   1
   1   3  -7 43208.7 1554.04   2
  -1  -3   7 43684.1 1468.62  18
   1   3  -7 42990.1 1293.83   5
   1   3  -6 48627.9 1354.20   5
  -1   3   6 48382.3 1551.53  15
  -1  -3   6 46884.1 1524.18  13
   1   3  -6 49809.8 1573.13   2
   1  -3  -6 49549.1 1383.17  10
  -1   3   6 46269.7 868.599   5
   1   3  -6 47143.0 673.986   7
  -1  -3   6 48619.5 1466.45  18
  -1   3   6 46802.8 1510.55   1
  -1  -3   6 48106.1 1356.07   6
   1  -3  -6 47148.0 1456.16  11
   1   3  -5 14427.7 798.722   2
   1   3  -5 14012.1 408.686   7
  -1  -3   5 14280.2 783.027  13
  -1   3   5 12869.3 494.446   5
  -1   3   5 14779.7 808.908  15
   1  -3  -5 14878.4 770.295  11
   1  -3  -5 14567.3 709.858  10
  -1   3   5 13950.4 804.265   1
   1  -3  -5 13324.6 517.898   3
   1   3  -5 13876.6 720.880   5
  -1  -3   4 77836.6 1672.76  13
  -1   3   4 78145.2 1724.70  15
   1  -3  -4 78775.1 1649.22  11
  -1   3   4 84163.0 1812.79   1
   1  -3  -4 82108.4 1578.07  10
   1  -3  -4 78097.2 1265.32   3
   1   3  -4 79582.3 1053.60   7
  -1   3   4 77235.0 1286.64   5
   1   3  -4 81710.8 1751.56   2
   1   3  -4 79737.1 1643.30   5
  -1  -3   4 81365.7 1620.61  17
   1  -3  -3 57972.1 1135.33   3
  -1  -3   3 56306.3 1324.70  13
  -1   3   3 60780.4 1435.69   1
  -1  -3   3 58848.4 1292.46  17
   1   3  -3 60296.2 1399.48   5
  -1   3   3 55131.5 1354.51  15
  -1   3   3 54229.2 1138.66   5
   1  -3  -3 58043.0 1221.27  17
   1  -3  -3 55757.6 1324.17  11
   1  -3  -3 56283.0 1261.27  10
   1   3  -3 57132.2 1371.71   2
  -1  -3   2 202454. 2310.85  13
  -1   3   2 202883. 2287.59   5
   1  -3  -2 197141. 2198.63   3
   1   3  -2 205601. 2528.07   5
   1  -3  -2 200089. 2385.65  11
   1  -3  -2 204549. 2023.57  17
  -1  -3   2 202641. 2428.16  11
   1   3  -2 200373. 2435.66   2
  -1  -3   2 206219. 2258.99  17
   1  -3  -2 201547. 2302.58  10
   1  -3  -1 13800.8 615.140  11
   1   3  -1 12783.0 624.120   5
   1   3  -1 13456.7 620.990  16
   1  -3  -1 13848.2 463.580  17
   1  -3  -1 13117.3 350.662  13
   1  -3  -1 13471.2 601.594   3
   1  -3  -1 13707.7 605.582  10
  -1  -3   1 13509.0 558.597  13
  -1   3   1 13049.9 605.744   5
  -1  -3   1 13830.3 580.500  17
  -1  -3   1 14153.1 625.265  11
   1   3   0 154877. 2095.36   5
  -1   3   0 157102. 1856.79  16
  -1   3   0 154240. 2133.38   5
   1  -3   0 159950. 2036.19   4
   1  -3   0 159624. 1440.33  17
  -1   3   0 153484. 1797.31   2
  -1  -3   0 156175. 2130.15   4
  -1  -3   0 154337. 1794.45  13
  -1  -3   0 158398. 1983.68  17
   1  -3   0 156692. 2084.99  11
   1  -3   0 156445. 1500.24  13
   1   3   0 153788. 2134.74  16
   1  -3   0 156897. 2103.21   3
  -1  -3   0 156337. 2079.89  11
  -1   3   0 153280. 1707.83   8
  -1   3  -1 496.033 176.188   5
   1  -3   1 103.297 105.645  11
  -1   3  -1 340.302 118.075   2
   1  -3   1 86.1772 54.4837  17
  -1  -3  -1 103.114 107.063  11
   1   3   1 37.7226 127.278   5
   1   3   1 71.3548 100.751   1
   1  -3   1 64.6372 95.6602   4
  -1  -3  -1 112.521 128.136   4
  -1  -3  -1 227.060 115.549  17
  -1  -3  -1 427.170 95.6326  10
   1  -3   1 54.7591 72.6684  13
  -1   3  -1 124.454 85.6511  16
  -1   3  -2 17727.6 716.368   2
  -1  -3  -2 19566.6 799.186  17
  -1  -3  -2 18972.7 779.742  11
   1  -3   2 19678.3 584.577  17
   1  -3   2 18807.0 706.643  13
  -1  -3  -2 18661.2 793.085   4
   1  -3   2 19277.0 670.804   4
   1   3   2 17523.2 689.180   5
  -1  -3  -2 18418.4 544.051  10
   1   3   2 19685.2 753.883   1
  -1   3  -2 19565.7 817.591   5
   1   3   3 14941.1 625.324   5
  -1  -3  -3 15767.2 547.772  10
   1  -3   3 15661.9 719.729  13
  -1   3  -3 15106.6 732.171   2
  -1  -3  -3 15106.5 434.011   3
  -1  -3  -3 15450.4 751.322  11
  -1  -3  -3 15235.4 723.281  12
  -1  -3  -3 15399.8 747.826  17
  -1   3  -3 15568.8 773.448   5
   1   3   3 16358.7 779.539   1
  -1  -3  -4 185997. 2797.97  17
   1   3   4 176883. 2113.97   5
   1  -3   4 177904. 2678.71  13
  -1  -3  -4 177569. 2024.83  10
  -1   3  -4 179673. 2679.87   2
   1   3   4 184195. 2727.46   1
  -1   3  -4 188497. 2685.32   5
   1  -3   4 172007. 2678.54  18
  -1  -3  -4 176034. 2526.86  12
   1   3   4 177573. 2261.75  14
  -1  -3  -4 183209. 2732.55  11
  -1   3  -5 1719.61 300.730   5
   1   3   5 1659.83 321.469   1
   1  -3   5 1430.32 275.316  18
   1   3   5 1521.62 325.719  15
  -1   3  -5 1522.70 301.103   2
  -1  -3  -5 1462.75 257.987  12
  -1  -3  -5 1863.50 240.670  10
   1  -3   5 2269.11 354.194  13
   1   3   5 1905.77 268.461  14
  -1  -3  -5 1976.74 345.388  11
   1   3   5 1320.00 191.806   5
  -1  -3  -5 2147.86 353.595  17
   1   3   6 147113. 2289.94  14
  -1  -3  -6 146890. 2494.75  12
   1   3   6 147706. 2855.28  15
   1  -3   6 146975. 2796.94  18
  -1   3  -6 152426. 2864.17   2
   1   3   6 153293. 2843.76   1
  -1   3  -6 154426. 2596.95   5
   1  -3   6 146689. 2857.76  13
  -1  -3  -6 147480. 2250.78  10
   1   3   7 12300.6 883.486  15
   1  -3   7 12916.8 914.263  13
  -1   3  -7 12169.5 879.006   2
   1  -3   7 11529.9 842.369   1
   1   3   7 12635.9 916.588   1
  -1  -3  -7 13125.4 789.856  12
   1   3   7 11126.9 672.797  14
  -1  -3  -7 13554.5 737.723  10
  -1   3  -7 11269.5 735.179   5
   1  -3   7 13493.6 921.789  18
  -1   3  -8 12.3786 144.563   5
   1   3   8 224.545 335.020   1
   1   3   8 369.153 248.703  15
   1  -3   8 21.0501 175.878  18
   1  -3   8-273.743 233.774   1
   1   3   8 244.889 152.222  14
  -1  -3  -8 408.661 217.440  10
  -1  -3  -8 359.826 197.117  12
   1  -3   8 387.714 242.323  13
  -1   3  -8 55.1645 215.906   2
  -1  -3  -9 2012.77 356.388  10
   1  -3   9 1346.34 355.393  18
   1   3   9 1736.98 380.603  15
  -1   3  -9 1696.77 322.398   5
   1  -3   9 2596.27 525.762  13
   1  -3   9 774.538 282.865   1
  -1  -3  -9 1581.56 314.890  12
   1   3   9 2053.97 335.439  14
  -1   3  -9 1328.05 373.682   2
   1   3   9 1608.00 446.412   1
  -1   3 -10 4331.45 645.406   2
  -1  -3 -10 3919.12 493.134  12
  -1   3 -10 3823.68 495.157  12
   1  -3  10 4603.27 680.908  13
   1  -3  10 2595.23 526.885   1
  -1  -3 -10 4081.87 515.385  10
   1   3  10 3716.62 603.180  15
   1  -3  10 3393.21 590.734  18
   1   3  10 5185.26 736.735   1
   1   3  11 2709.18 601.065   1
   1  -3  11 2374.64 509.615  18
  -1  -3 -11 2211.57 411.712  12
   1  -3  11 1996.39 484.904   1
  -1  -3 -11 2594.25 534.187   2
  -1  -3 -11 1953.27 396.840  10
  -1   3 -11 1878.06 371.722  12
   1  -3  11 1536.99 478.051  13
   1   3  11 2539.89 515.329  15
  -1   3 -11 2134.65 538.447   2
   1  -3  12 36205.9 1892.64  14
  -1   3 -12 31392.1 1844.22   2
   1  -3  12 35041.7 2003.25  13
   1  -3  12 32355.5 1832.82   1
   1  -3  12 30944.4 1780.09  18
   1   3  12 35122.7 1953.70   1
  -1  -3 -12 33144.1 1600.70  10
  -1  -3 -12 31494.7 1788.10   2
   1   3  12 35038.1 1900.80  15
  -1  -3 -13 1476.94 488.721   2
   1  -3  13 881.102 436.383  13
   1  -3  13 363.103 307.442   1
  -1   3 -13 391.720 301.650   2
   1  -3  13 765.697 353.303  18
   1  -3  13 645.396 334.693  14
   1   3  13 954.240 380.532  15
   1   3  13 1372.20 560.344   1
  -1  -3 -14 17395.9 1453.45   2
  -1   3 -14 19378.7 1588.97   2
   1  -3  14 19376.2 1536.59  18
   1   3  14 17348.3 1513.16   1
   1  -3  14 16857.9 1542.58  13
   1   3  14 18092.1 1504.07  15
   1  -3  14 16254.3 1502.98   1
   1  -3  14 20237.8 1524.92  14
  -1  -3 -15 401.362 337.845   2
  -1   3 -15-14.0749 327.818   2
   1   3  15-535.986 432.809   1
   1  -3  15 200.944 246.282   1
   1  -3  15-76.5484 262.238  14
   1  -3  15 268.950 318.577  18
   1   3  15 129.642 279.328  15
  -1  -3 -16 5793.10 942.106   2
  -1   3 -16 5539.54 911.879   2
   1  -3  16 4594.67 821.515  18
   1   3  16 5871.34 927.157  15
   1  -3  16 2488.07 772.814   1
   1   3  16 4744.30 877.542   1
   1  -3  16 3981.67 712.815  14
  -1  -3 -17-194.853 288.595   2
   1  -3  17-163.914 353.784  18
   1   3  17-254.227 286.369  15
   1  -4 -17 1580.19 538.612  11
   1  -4 -17 1502.26 481.998   2
  -1   4  17 738.537 460.132   1
  -1   4  17 1818.63 611.952  15
  -1  -4  17 1840.17 621.617  13
  -1  -4  17 1379.78 483.118  18
   1   4 -17 1356.33 518.420   2
  -1  -4  16 474.072 322.202  14
  -1   4  16 663.153 487.080   1
   1  -4 -16 174.002 280.170   2
  -1  -4  16 94.6441 319.449  13
   1  -4 -16 207.696 297.543  11
   1   4 -16 45.5525 256.067   2
  -1  -4  16 212.034 293.516  18
  -1   4  16-721.630 426.428  15
  -1   4  15 14262.7 1418.39  15
   1  -4 -15 13428.0 1308.52  11
  -1  -4  15 13791.7 1424.08  13
   1   4 -15 13285.4 1342.02   2
   1  -4 -15 13202.7 1254.06   2
  -1  -4  15 13335.7 1272.61  18
  -1   4  15 14914.3 1456.98   1
   1   4 -14 6566.18 824.594   9
   1  -4 -14 7326.59 945.428  11
  -1  -4  14 5105.86 741.374  18
   1   4 -14 4789.32 782.970   2
  -1   4  14 5955.36 933.112   1
   1  -4 -14 6359.17 790.471  10
  -1  -4  14 6297.72 913.548  13
   1  -4 -14 4940.97 740.599   2
  -1   4  14 4185.75 775.389  15
   1  -4 -13 26811.6 1697.88  11
   1  -4 -13 28090.9 1586.40  10
  -1   4  13 28002.3 1830.43  15
   1   4 -13 27413.8 1767.12   2
  -1  -4  13 32414.2 1958.20  13
  -1  -4  13 26071.8 1656.52  18
  -1   4  13 28386.3 1801.39   1
   1  -4 -13 28166.6 1655.79   2
   1  -4 -12 112.622 219.812  10
   1  -4 -12-254.217 263.038   2
  -1  -4  12-227.329 286.240  18
   1  -4 -12-44.3243 269.658  11
  -1  -4  12-117.723 332.612  13
  -1   4  12-429.671 366.798   1
  -1   4  12-230.824 269.618  15
   1   4 -12 31.7687 245.084   2
   1  -4 -11 17961.1 1153.28  10
  -1   4  11 16840.6 1289.60  15
   1   4 -11 17912.2 1308.97   2
  -1  -4  11 18057.9 1246.42  18
  -1  -4  11 18165.8 1344.34  13
  -1   4  11 18417.3 1325.14   1
   1  -4 -11 18215.6 1271.25  11
  -1   4  10 39549.4 1870.38  15
   1   4 -10 31946.3 1665.31   2
  -1   4  10 32923.1 1673.39   1
  -1  -4  10 32661.4 1585.62  18
   1  -4 -10 34071.1 1659.50  11
   1   4 -10 32513.7 1347.81   5
  -1  -4  10 36144.1 1786.56  13
   1  -4 -10 33192.9 1482.08  10
  -1   4   9 11336.3 979.089  15
  -1  -4   9 12260.7 923.353  18
   1  -4  -9 12900.7 884.775  10
   1  -4  -9 12441.4 949.827  11
   1   4  -9 10873.1 923.419   2
  -1   4   9 12838.2 1028.16   1
   1   4  -9 13142.9 846.588   5
  -1  -4   9 12530.0 1004.83  13
   1  -4  -8-161.096 176.030  10
   1  -4  -8 201.542 226.158  11
  -1   4   8-121.867 206.329  15
   1   4  -8-325.506 278.432   2
  -1   4   8 174.459 326.330   1
  -1  -4   8-180.979 238.886  13
   1   4  -8-48.8780 226.962   5
   1  -4  -7 20959.0 1106.50  11
  -1   4   7 18118.6 659.320   5
  -1   4   7 19367.2 1100.86   1
   1   4  -7 20194.3 1138.44   2
  -1  -4   7 19899.8 1038.36  17
  -1   4   7 18639.5 1103.88  15
   1  -4  -7 20741.5 990.853  10
  -1  -4   7 18285.7 1075.70  13
   1   4  -7 19995.0 1006.63   5
   1  -4  -6 47676.7 1576.96  11
  -1   4   6 47906.3 1662.44  15
   1  -4  -6 46113.5 1038.86   3
  -1   4   6 44807.7 1105.64   5
  -1  -4   6 49216.1 1528.20  17
  -1  -4   6 46620.8 1614.76  13
  -1   4   6 51534.0 1719.43   1
   1   4  -6 48274.0 1527.36   5
   1   4  -6 47634.4 1642.38   2
   1  -4  -6 45259.0 1401.20  10
   1   4  -5 31900.4 714.301   7
  -1   4   5 29817.1 938.073   5
  -1  -4   5 31311.3 1142.02  17
   1   4  -5 29862.7 1237.52   2
   1  -4  -5 31214.5 1110.23  10
  -1  -4   5 32319.3 1240.83  13
  -1   4   5 33460.3 1321.16   1
  -1   4   5 30824.3 1264.28  15
   1  -4  -5 30168.7 881.704   3
   1  -4  -5 33160.6 1246.21  11
   1   4  -5 33130.6 1249.44   5
   1  -4  -4 108.301 94.1971   3
   1   4  -4 132.337 174.537   5
  -1   4   4 340.213 160.930   5
  -1  -4   4 214.496 161.160  13
  -1   4   4-211.483 221.289   1
   1   4  -4 42.1472 151.122   2
   1  -4  -4 27.3440 111.702  10
  -1  -4   4 9.23293 97.8457  17
   1  -4  -4-68.5082 126.945  11
   1  -4  -3 158616. 1327.66  13
   1  -4  -3 159877. 2203.44   3
  -1   4   3 163775. 2339.42   5
   1   4  -3 163293. 2640.42   5
  -1  -4   3 173223. 2394.83  17
  -1  -4   3 169422. 2482.98  13
   1  -4  -3 169532. 2266.33  17
   1  -4  -3 160560. 2572.81  11
   1   4  -3 162679. 2591.54   2
   1  -4  -3 163915. 2377.06  10
  -1  -4   3 163592. 2589.03  11
   1  -4  -2 52328.6 1336.06  10
   1  -4  -2 53958.0 1427.94  11
  -1  -4   2 54572.6 1316.53  17
  -1  -4   2 52463.6 1429.56  11
   1   4  -2 50956.6 1384.37   2
  -1  -4   2 52493.3 1302.23  13
   1  -4  -2 52512.7 774.543  13
   1  -4  -2 51909.4 1155.46  17
   1   4  -2 51442.3 1458.85   5
   1  -4  -2 51907.2 1298.60   3
  -1   4   2 51866.7 1365.18   5
   1  -4  -1 209726. 1739.60  13
   1   4  -1 214075. 2793.81  16
   1  -4  -1 208823. 2680.19   3
   1  -4  -1 209852. 2670.73  10
   1   4  -1 207006. 2862.92   5
  -1  -4   1 213509. 2814.98  11
  -1  -4   1 218500. 2484.88  13
  -1  -4   1 217155. 2861.42   4
  -1  -4   1 213646. 2574.59  17
   1  -4  -1 218179. 2158.19  17
  -1   4   1 204242. 2089.60   8
   1  -4  -1 211250. 2790.67  11
  -1   4   1 210837. 2822.25   5
   1   4   0 590.614 239.306   5
  -1   4   0 79.6772 170.557   5
  -1   4   0 372.841 130.067  16
   1  -4   0 597.655 202.871   3
   1  -4   0 390.149 104.208  17
  -1  -4   0 601.090 160.210  13
   1   4   0 576.498 171.878  16
  -1  -4   0 354.172 167.008  11
  -1   4   0 683.199 140.855   8
   1  -4   0 528.710 165.299   4
  -1  -4   0 726.473 190.363   4
   1  -4   0 528.804 173.395  11
   1  -4   0 487.740 110.082  13
  -1  -4   0 487.075 163.993  17
   1  -4   1 51388.4 1008.46  17
   1  -4   1 53387.4 1324.30   4
   1  -4   1 48699.1 1109.22  13
  -1   4  -1 49203.9 1439.76   5
   1  -4   1 51051.2 1416.13  11
  -1   4  -1 48780.0 1184.19  16
  -1  -4  -1 51946.9 1322.93  17
  -1  -4  -1 49293.6 1413.53   4
   1   4   1 51060.4 1370.82   5
  -1   4  -1 48061.7 1238.94   2
  -1  -4  -1 49280.7 1120.72  13
  -1  -4  -1 50882.9 1412.60  11
  -1   4  -2 46294.8 1284.82   2
   1  -4   2 46951.7 1015.63  17
  -1   4  -2 48409.6 1465.23   5
  -1  -4  -2 48324.9 1357.91  17
  -1  -4  -2 46244.0 1403.57   4
   1   4   2 43924.9 1267.35   5
   1  -4   2 44314.5 1180.03  13
   1  -4   2 48045.7 1412.03  11
  -1  -4  -2 48039.9 1051.15  10
   1  -4   2 50346.5 1267.61   4
  -1  -4  -2 46189.9 1384.78  11
   1   4   3 30949.0 1136.66   1
  -1   4  -3 32920.3 1158.36   2
  -1  -4  -3 31160.1 881.929  10
   1  -4   3 32613.5 1019.54   4
   1  -4   3 32312.3 913.639  17
  -1   4  -3 30907.4 1211.41   5
   1  -4   3 33506.1 1115.93  13
  -1  -4  -3 35114.4 1212.43  17
   1   4   3 30915.8 1036.44   5
  -1  -4  -3 31300.6 1179.03  11
  -1  -4  -3 31099.0 820.612   3
   1  -4   4 3876.83 425.861  13
  -1  -4  -4 3798.00 452.292  17
  -1  -4  -4 4245.39 475.561  11
  -1  -4  -4 3806.44 258.104   3
   1   4   4 4594.63 417.219   5
  -1  -4  -4 4073.59 337.104  10
  -1   4  -4 4120.47 468.917   5
   1  -4   4 4150.00 368.083  17
  -1   4  -4 3855.16 452.162   2
   1   4   4 4808.61 536.010   1
  -1  -4  -5 42485.4 1139.19  10
  -1  -4  -5 44107.4 1546.10  17
   1   4   5 40868.4 1471.53   1
   1  -4   5 42505.4 1486.48  13
   1   4   5 40087.0 1156.43   5
  -1  -4  -5 40918.8 1491.19  11
  -1   4  -5 40962.3 1469.61   2
  -1   4  -5 40111.0 1461.83   5
  -1  -4  -6 1341.58 286.528  12
  -1  -4  -6 1436.29 242.833  10
  -1   4  -6 862.624 257.890   2
   1   4   6 1184.34 211.360   5
   1   4   6 1205.39 331.832   1
   1  -4   6 1603.70 346.709  13
   1  -4   6 1364.88 320.815  18
  -1  -4  -6 2071.16 399.353  11
  -1   4  -6 427.135 228.219   5
  -1  -4  -7 46141.9 1372.05  10
   1   4   7 46354.3 1400.33  14
  -1   4  -7 45144.4 1605.32   5
   1  -4   7 44310.5 1754.34  13
   1   4   7 47944.0 1796.96   1
  -1  -4  -7 46839.0 1762.90  11
  -1  -4  -7 44903.9 1549.64  12
  -1   4  -7 44511.8 1731.26   2
   1  -4   7 45543.6 1764.59  18
   1   4   8 9575.71 666.795  14
  -1  -4  -8 8336.30 634.058  10
   1   4   8 9939.15 896.684   1
   1  -4   8 8180.45 787.329  18
   1  -4   8 9653.38 872.476  13
  -1  -4  -8 9381.13 742.801  12
  -1   4  -8 9766.15 879.389   2
   1   4   8 11557.1 965.394  15
  -1   4  -8 9636.54 769.707   5
  -1  -4  -8 9900.53 881.776  11
  -1  -4  -9 50307.9 1744.38  12
  -1   4  -9 49048.0 2037.05   2
   1   4   9 51431.9 2054.33   1
   1   4   9 53020.2 2132.75  15
  -1  -4  -9 52360.2 2077.97  11
  -1   4  -9 53980.4 1835.79   5
   1  -4   9 52284.3 2147.05  13
  -1  -4  -9 50308.6 1641.38  10
   1  -4   9 54049.1 2095.56  18
   1  -4  10 9747.64 948.929  18
  -1  -4 -10 8589.37 758.281  12
   1   4  10 9711.06 957.869  15
   1   4  10 10856.2 1034.30   1
  -1   4 -10 11460.3 1038.11   2
  -1   4 -10 10950.3 835.372   5
   1  -4  10 8705.06 930.265  13
  -1  -4 -10 11203.6 1031.67  11
  -1   4 -11 36271.1 1923.85   2
   1   4  11 34622.7 1865.53   1
   1  -4  11 31889.3 1768.79  18
  -1  -4 -11 34721.5 1544.84  12
  -1  -4 -11 37107.6 1936.69  11
   1  -4  11 36373.7 1979.56  13
  -1   4 -11 35605.7 1628.49  12
   1   4  11 36203.5 1929.85  15
  -1  -4 -12 3159.79 587.879   2
   1   4  12 3855.17 672.315  15
   1  -4  12 4022.07 697.216  13
  -1  -4 -12 5431.68 806.181  11
   1  -4  12 2940.34 572.900  18
  -1   4 -12 2976.46 611.212   2
   1   4  12 4130.88 799.328   1
   1  -4  13 3248.16 631.406  18
   1   4  13 2600.17 615.392  15
   1  -4  13 3452.93 674.468  14
  -1  -4 -13 3638.89 682.481   2
  -1   4 -13 3935.34 722.367   2
   1  -4  13 3908.98 751.840  13
   1   4  13 3730.21 722.242   1
  -1  -4 -13 3935.90 726.590  11
   1   4  14 789.093 399.187  15
  -1   4 -14 1873.52 574.204   2
   1   4  14 754.739 480.805   1
   1  -4  14 1036.83 419.856  14
   1  -4  14 1176.12 486.264  13
  -1  -4 -14 709.784 401.134  11
   1  -4  14 660.429 319.260  18
  -1  -4 -14 729.940 380.068   2
  -1   4 -15 275.248 290.716   2
  -1  -4 -15 89.1340 282.407  11
   1  -4  15-512.220 375.312  18
   1  -4  15 2.97915 195.876  14
   1   4  15-918.480 501.513   1
  -1  -4 -15-272.035 359.065   2
  -1  -4 -16 828.444 385.105   2
  -1   4 -16 1877.55 591.741   2
   1   4  16 569.749 426.141   1
   1  -4  16 1357.38 523.795  18
   1  -4  16 1294.85 464.287  14
  -1  -4 -16 2139.34 609.441  11
  -1  -5  17 321.070 312.766  17
  -1   5  16 8448.33 1161.64  15
  -1   5  16 5413.98 975.703   1
  -1  -5  16 5549.56 984.215  13
   1   5 -16 6481.87 999.349   2
  -1  -5  16 6436.28 960.377  17
   1  -5 -16 6195.58 947.931  11
   1  -5 -15 640.199 362.974  11
   1  -5 -15 141.369 278.372   2
  -1   5  15 494.015 427.559   1
  -1  -5  15 277.493 372.284  13
  -1  -5  15 563.431 316.105  17
  -1   5  15 1097.86 478.286  15
   1   5 -15 1533.05 551.152   2
   1  -5 -14 576.973 353.250  11
   1   5 -14 331.146 284.395   2
  -1   5  14 1168.44 484.358  15
   1  -5 -14 587.706 297.689   2
  -1   5  14 441.825 468.250   1
  -1  -5  14 412.972 270.797  17
  -1  -5  14 553.564 453.653  13
   1  -5 -13 3394.44 654.684  11
   1   5 -13 1880.17 491.852   2
  -1   5  13 2585.91 637.176   1
  -1   5  13 2691.95 629.089  15
  -1  -5  13 3543.78 644.023  17
  -1  -5  13 2786.03 625.175  13
   1  -5 -13 2160.27 509.678   2
   1  -5 -12 674.196 317.557  11
  -1  -5  12 1323.45 443.719  13
  -1   5  12 1614.56 510.809  15
   1  -5 -12 1214.84 375.509  10
  -1   5  12 1050.93 468.351   1
  -1  -5  12 1111.21 375.169  17
   1   5 -12 447.781 241.605   2
   1  -5 -11 4672.71 689.383  11
  -1  -5  11 3777.93 593.393  17
   1   5 -11 3560.05 597.252   2
  -1   5  11 3671.48 636.485  15
  -1   5  11 3361.91 673.709   1
  -1  -5  11 4487.70 729.773  13
   1  -5 -11 3929.18 570.229  10
   1   5 -10 36324.8 1853.96   2
  -1   5  10 36267.0 1841.40   1
  -1  -5  10 42327.6 1998.76  13
   1  -5 -10 39875.4 1663.36  10
  -1   5  10 38768.6 1953.09  15
   1  -5 -10 38679.9 1852.20  11
  -1  -5  10 36981.8 1719.50  17
   1   5 -10 40685.5 1685.90   5
   1   5  -9 454.537 276.143   5
  -1   5   9 223.549 298.202   1
   1  -5  -9 433.565 220.499  10
   1   5  -9 79.1623 247.558   2
  -1   5   9 7.84411 214.731  15
   1  -5  -9 544.520 328.412  11
  -1  -5   9 223.419 200.758  17
  -1  -5   9 45.1659 205.203  13
  -1   5   8 135231. 3317.52  15
   1  -5  -8 133322. 2764.32  10
  -1  -5   8 139816. 3269.31  13
  -1   5   8 133472. 3220.20   1
   1  -5  -8 140489. 3189.84  11
  -1  -5   8 138645. 2984.13  17
   1   5  -8 133181. 3212.73   2
   1   5  -8 137899. 2966.75   5
  -1  -5   7 1757.85 352.158  17
   1  -5  -7 1950.71 332.205  10
   1  -5  -7 1128.77 321.008  11
  -1   5   7 1889.09 463.404   1
   1   5  -7 2140.57 434.623   2
  -1  -5   7 2176.02 438.179  13
   1   5  -7 1967.72 383.698   5
   1  -5  -6 45902.3 1492.88  10
   1   5  -6 45057.5 1716.78   2
  -1  -5   6 45965.2 1546.90  17
   1  -5  -6 43598.8 1147.92   3
   1  -5  -6 44180.3 1653.49  11
  -1   5   6 43563.1 1280.45   5
  -1  -5   6 45027.2 1664.66  13
   1   5  -6 46375.4 1663.81   5
  -1   5   6 48914.4 1798.44   1
   1   5  -5 15838.8 954.132   5
   1  -5  -5 13740.8 676.825   3
   1   5  -5 14999.8 963.425   2
  -1   5   5 14381.6 770.150   5
  -1  -5   5 15188.4 840.253  17
  -1  -5   5 14952.1 903.270  13
  -1   5   5 15384.0 1008.03   1
   1  -5  -5 13525.4 800.121  10
   1   5  -5 14588.3 571.243   7
   1  -5  -5 15246.8 936.850  11
  -1  -5   4 208.508 158.064  17
  -1   5   4 320.246 153.147   5
   1  -5  -4 245.272 202.301  11
   1  -5  -4 278.974 146.682  10
   1  -5  -4 268.043 122.878  17
   1  -5  -4 380.892 146.783   3
   1   5  -4 332.141 211.667   5
   1  -5  -4 626.715 105.715  13
  -1   5   4 242.914 223.417   1
   1   5  -4 69.4916 153.908   2
  -1  -5   4 593.053 188.961  13
   1  -5  -3 48277.0 831.147  13
   1  -5  -3 50323.8 1352.63  17
  -1  -5   3 50799.6 1477.20  13
   1   5  -3 45843.2 1523.91   2
  -1   5   3 50257.1 1479.09   5
  -1  -5   3 50165.0 1409.01  17
   1  -5  -3 48340.3 1368.17   3
  -1  -5   3 49807.6 1610.23  11
   1  -5  -3 51061.9 1599.91  11
   1   5  -3 52645.1 1696.97   5
   1  -5  -3 50519.3 1458.16  10
   1  -5  -2 45093.9 855.685  13
   1  -5  -2 48348.6 1424.97  10
   1   5  -2 47696.0 1584.06   5
   1  -5  -2 45817.7 1372.27   3
  -1  -5   2 49105.6 1370.15  17
   1  -5  -2 45003.5 1486.34  11
  -1   5   2 46625.9 1470.41   5
  -1  -5   2 47380.2 1512.18   4
  -1   5   2 44435.8 1038.46   8
  -1  -5   2 46242.9 1328.48  13
   1  -5  -2 47354.1 1221.85  17
  -1  -5   2 46505.3 1528.03  11
   1   5  -1 42856.6 1476.82   5
   1  -5  -1 42029.7 1351.41   3
  -1  -5   1 41137.4 1258.55  17
   1  -5  -1 42385.9 1429.00  11
  -1  -5   1 42965.4 1449.57  11
   1  -5  -1 43739.4 1105.97  17
   1  -5  -1 41930.0 917.312  13
  -1   5   1 42998.6 1355.16  16
  -1  -5   1 43367.4 1236.11  13
   1   5  -1 43961.0 1426.01  16
  -1  -5   1 42826.8 1438.97   4
  -1   5   1 41726.6 1028.93   8
  -1   5   1 42927.0 1441.62   5
   1  -5   0 138296. 1893.02  17
  -1  -5   0 137617. 2619.22   4
   1   5   0 134778. 2569.16   5
  -1   5   0 134942. 2614.65   5
  -1  -5   0 134470. 2081.99  13
  -1   5   0 138453. 2352.47  16
   1  -5   0 135739. 1827.72  13
  -1  -5   0 136084. 2561.45  11
   1  -5   0 141891. 2527.50   4
   1  -5   0 131979. 2477.65   3
   1   5   0 138216. 2579.70  16
  -1  -5   0 138656. 2319.80  17
   1  -5   0 134932. 2534.49  11
   1  -5   1 51285.2 1140.28  17
  -1  -5  -1 49063.9 1226.27  13
  -1   5  -1 47864.4 1384.78   2
   1   5   1 48210.8 1529.63   5
   1  -5   1 51090.2 1583.43  11
  -1  -5  -1 50888.1 1441.57  17
  -1  -5  -1 49964.3 1560.62  11
  -1  -5  -1 51036.2 1623.51   4
  -1   5  -1 47681.6 1351.05  16
   1  -5   1 49734.3 1469.12   4
   1  -5   1 47445.2 1194.71  13
  -1   5  -1 50477.3 1639.41   5
   1   5   1 50686.8 1612.71  16
  -1   5  -2 91914.3 2010.22   2
  -1  -5  -2 91162.4 2208.79   4
  -1  -5  -2 90055.1 1649.58  10
   1   5   2 101430. 2134.32   1
  -1  -5  -2 91750.7 2169.92  11
   1  -5   2 91845.5 1581.93  17
  -1  -5  -2 86920.4 1635.59  13
  -1  -5  -2 91699.3 2031.52  17
   1   5   2 88294.3 2022.16   5
   1  -5   2 90231.1 1805.12  13
   1  -5   2 93540.7 2194.90  11
   1  -5   2 92568.3 1962.84   4
  -1   5  -2 95314.4 2296.80   5
   1   5   3 21849.0 1067.39   1
  -1  -5  -3 19980.2 1045.45  11
   1   5   3 20657.6 966.821   5
  -1  -5  -3 20860.4 795.927   3
   1  -5   3 21383.2 946.095   4
   1  -5   3 20318.7 938.865  13
  -1  -5  -3 21242.1 1021.87  17
  -1  -5  -3 20624.8 796.413  10
  -1   5  -3 21356.4 1124.22   5
   1  -5   3 21049.4 798.429  17
  -1   5  -3 20597.6 1013.60   2
  -1  -5  -4 30704.4 997.084  10
  -1  -5  -4 32422.5 1374.71  11
   1  -5   4 32004.6 1253.48  13
   1   5   4 31673.9 1188.65   5
   1  -5   4 32488.6 1069.70  17
  -1  -5  -4 32260.2 1332.06  17
   1  -5   4 31213.5 1141.87   4
   1   5   4 33764.7 1347.00   1
  -1  -5  -4 30465.4 893.146   3
  -1   5  -4 31980.8 1401.76   5
  -1   5  -4 30501.4 1294.65   2
  -1  -5  -5 15764.4 1011.55  11
   1   5   5 15608.7 1009.14   1
   1   5   5 16161.8 838.794   5
  -1   5  -5 15996.9 992.278   2
  -1  -5  -5 16667.8 767.183  10
  -1  -5  -5 16258.6 1005.90  17
  -1   5  -5 17302.6 1061.29   5
   1  -5   5 16760.3 821.506  17
   1  -5   5 16660.7 975.058  13
  -1   5  -6 15631.6 1039.52   2
  -1  -5  -6 17638.8 1124.15  11
  -1   5  -6 15326.9 1018.81   5
  -1  -5  -6 16218.8 795.537  10
   1  -5   6 15475.5 858.910  17
   1   5   6 13930.7 1051.20   1
  -1  -5  -6 16571.8 1059.94  17
   1   5   6 14513.8 781.006   5
   1  -5   6 15900.9 1032.82  13
   1  -5   7 191.277 197.496  13
   1  -5   7 211.542 155.730  17
  -1  -5  -7 338.110 158.323  10
  -1  -5  -7 281.200 232.546  11
  -1   5  -7 232.058 189.643   2
   1   5   7-83.0935 270.931   1
  -1  -5  -8 19698.6 1288.42  11
   1   5   8 19558.2 1266.52   1
  -1   5  -8 19764.5 1290.43   2
   1  -5   8 21324.4 1334.52  13
  -1   5  -8 22423.7 1276.97   5
   1  -5   9 707.859 288.410  13
  -1  -5  -9 74.1885 244.647  11
  -1   5  -9 447.005 252.948   2
  -1   5  -9 842.449 289.397   5
   1   5   9 19.0889 325.426   1
   1  -5  10 19235.0 1410.57  13
   1   5  10 17142.5 1348.59   1
  -1   5 -10 15884.9 1266.63   2
  -1  -5 -10 19680.4 1402.92  11
  -1   5 -10 17574.2 1174.09   5
  -1  -5 -11 93.6174 253.662  11
   1  -5  11 169.602 333.033  13
  -1   5 -11 540.629 258.349   2
   1   5  11 524.972 372.793   1
   1  -5  11-133.218 335.669  18
   1   5  12 13015.5 1261.69   1
   1  -5  12 11331.0 1194.31  13
  -1  -5 -12 10966.5 1157.73  11
  -1   5 -12 12596.6 1240.40   2
   1  -5  12 11613.1 1177.93  18
  -1  -5 -13 1620.72 521.295  11
   1  -5  13 3000.80 694.929  13
   1  -5  13 1339.49 435.975  18
   1   5  13 1769.20 565.935   1
  -1   5 -13 1696.39 541.101   2
  -1  -5 -13 1316.88 425.315   2
   1   5  14 6350.30 990.179   1
   1  -5  14 6112.78 928.483  14
   1  -5  14 5956.89 949.442  13
  -1  -5 -14 5314.20 847.313   2
  -1   5 -14 4679.84 830.537   2
   1  -5  14 4449.30 797.443  18
  -1  -5 -14 6516.40 947.835  11
   1  -5  15-492.816 458.538  13
  -1   5 -15 257.264 277.526   2
   1  -5  15 518.979 366.931  14
  -1  -5 -15-184.916 262.878  11
   1   5  15 181.087 372.150   1
  -1  -5 -15 183.960 282.662   2
  -1  -5 -16 4051.11 806.622   2
   1  -5  16 2725.55 673.632  14
  -1  -6  16 702.447 401.892  17
   1  -6 -16 51.8306 216.309  11
  -1   6  15 7301.40 1067.84   1
  -1  -6  15 7689.52 1001.37  17
   1   6 -15 5891.48 982.050   2
  -1  -6  15 7637.49 1119.08  13
   1  -6 -15 6045.12 929.427  11
  -1   6  14 1362.45 634.072   1
  -1  -6  14 769.702 438.080  13
   1   6 -14 1258.87 472.297   2
  -1  -6  14 606.247 348.199  17
   1  -6 -14 938.428 373.981  11
   1   6 -13 5436.67 877.834   2
  -1   6  13 4630.10 811.076   1
  -1  -6  13 4521.64 718.433  17
   1  -6 -13 5318.29 778.123   2
  -1  -6  13 6453.96 941.912  13
   1  -6 -13 5381.99 822.204  11
  -1   6  12 425.598 399.085   1
   1  -6 -12 629.582 356.762  11
   1   6 -12 913.318 412.730   2
  -1  -6  12 466.543 239.749  17
  -1  -6  12 533.849 305.718  13
   1   6 -11 7679.25 821.831   5
   1   6 -11 7068.85 925.983   2
  -1  -6  11 7178.28 823.381  17
  -1  -6  11 8183.55 984.016  13
   1  -6 -11 7306.30 898.715  11
  -1   6  11 8354.02 1010.43   1
   1   6 -10 5222.91 672.714   5
   1  -6 -10 6529.22 821.029  11
  -1  -6  10 5984.49 725.336  17
   1  -6 -10 5176.66 617.729  10
  -1  -6  10 4964.61 751.187  13
  -1   6  10 4647.01 720.141   1
   1   6 -10 5973.55 806.821   2
   1  -6  -9 23032.9 1428.93  11
  -1  -6   9 25093.6 1532.58  13
  -1  -6   9 23304.8 1323.51  17
  -1   6   9 25770.3 1572.17   1
   1   6  -9 24813.9 1549.86   2
   1   6  -9 24262.8 1404.67   5
   1  -6  -9 24414.0 1284.24  10
   1  -6  -8 828.910 247.685  10
  -1   6   8 562.601 296.087   1
  -1  -6   8 1361.88 410.875  13
   1   6  -8 645.908 287.655   5
   1   6  -8 554.385 308.040   2
   1  -6  -8 987.428 344.655  11
  -1  -6   8 872.429 282.403  17
   1  -6  -7 36883.8 1695.62  11
  -1  -6   7 39189.3 1575.41  17
   1   6  -7 36385.9 1723.33   2
  -1   6   7 38256.5 1776.60   1
  -1  -6   7 39049.8 1715.04  13
   1  -6  -7 37351.4 1479.28  10
   1   6  -7 35913.7 1656.35   5
  -1  -6   6 7799.12 738.444  13
  -1   6   6 7981.16 802.331   1
   1  -6  -6 9416.53 837.208  11
   1   6  -6 10723.6 896.757   5
   1  -6  -6 8646.42 702.795  10
  -1  -6   6 9725.31 755.387  17
   1   6  -6 8455.20 799.749   2
  -1   6   6 8912.23 675.066   5
  -1  -6   5 40621.2 1571.04  13
   1  -6  -5 39479.5 1452.15  10
   1   6  -5 40103.0 1657.27   2
   1  -6  -5 38997.1 1280.48   3
  -1  -6   5 41143.2 1476.99  17
  -1   6   5 40389.8 1713.88   1
  -1   6   5 39213.3 1412.61   5
   1   6  -5 43101.7 1748.50   5
   1  -6  -5 40380.7 1663.99  11
   1  -6  -4 3238.98 428.627  10
  -1   6   4 2354.94 456.474   1
  -1   6   4 2702.73 418.109   5
  -1  -6   4 2799.76 417.855  13
  -1  -6   4 2924.66 404.645  17
   1  -6  -4 2279.72 333.902   3
   1  -6  -4 3258.25 482.554  11
   1   6  -4 2880.31 459.064   2
   1   6  -4 3292.09 512.322   5
   1  -6  -4 2589.86 364.996  17
  -1  -6   3 8907.74 761.155  11
   1   6  -3 8314.75 718.503   2
   1   6  -3 9954.76 843.501   5
   1  -6  -3 8336.40 605.877  17
  -1  -6   3 8596.68 633.169  17
  -1   6   3 8667.90 715.398   5
   1  -6  -3 9218.71 775.071  11
  -1   6   3 7517.45 462.131   8
  -1  -6   3 8965.67 736.258   4
  -1  -6   3 8995.34 665.659  13
   1  -6  -3 9132.47 670.815   3
   1  -6  -3 9255.11 691.579  10
   1   6  -2 795.717 297.712   5
  -1   6   2 890.616 169.130   8
  -1  -6   2 771.587 272.133   4
   1  -6  -2 1005.17 304.895  11
   1  -6  -2 670.541 184.267  17
   1  -6  -2 903.904 249.276   3
  -1   6   2 613.591 277.621   5
   1  -6  -2 754.822 205.222  10
  -1  -6   2 614.960 232.362  11
  -1  -6   2 428.726 159.372  13
  -1  -6   2 306.959 154.428  17
  -1  -6   1 13582.9 912.940   4
  -1  -6   1 13104.7 904.466  11
   1  -6  -1 13832.3 916.433  11
   1  -6  -1 13533.6 578.873  13
   1   6  -1 14381.1 903.491  16
  -1   6   1 12885.5 612.521   8
  -1  -6   1 14589.1 781.907  13
   1   6  -1 14561.1 971.041   5
  -1   6   1 14049.7 947.567   5
   1  -6  -1 13842.6 699.212  17
  -1   6   1 14741.0 880.637  16
   1  -6  -1 12312.1 816.834   3
  -1  -6   1 13269.3 778.234  17
  -1  -6   0 212.552 136.597  13
  -1  -6   0-78.7039 234.493  11
   1  -6   0-25.2668 185.654   4
   1   6   0 108.693 209.755  16
   1  -6   0-41.0250 101.123  17
  -1   6   0 456.659 314.397   5
  -1  -6   0 44.3476 149.021  17
  -1  -6   0-142.270 235.514   4
   1  -6   0-53.0967 90.9642  13
   1   6   0 252.559 247.117   5
  -1   6   0-37.2178 139.902  16
   1  -6   0-60.9668 181.562   3
   1  -6   0 102.650 177.289  11
  -1  -6  -1 86161.6 2283.61  11
  -1  -6  -1 82262.7 1713.83  13
   1  -6   1 79372.9 1599.15  17
   1  -6   1 78075.2 2161.81   3
  -1  -6  -1 80127.5 2259.91   4
   1  -6   1 82001.1 1701.09  13
   1   6   1 83416.1 2251.39  16
   1  -6   1 84848.3 2152.49   4
   1  -6   1 82349.7 2245.35  11
  -1   6  -1 78904.8 2280.42   5
  -1  -6  -1 81501.0 1986.63  17
  -1   6  -1 82917.0 1979.31  16
   1   6   1 81322.7 2191.27   5
   1  -6   2 28945.8 979.661  17
  -1   6  -2 28931.2 1424.82   5
   1   6   2 29720.0 1320.32   5
  -1  -6  -2 29979.2 1032.85  13
  -1  -6  -2 30347.3 1258.77  17
  -1  -6  -2 29831.7 1369.68  11
   1  -6   2 29324.4 1251.10   4
   1  -6   2 29248.7 1104.01  13
   1   6   2 32082.7 1344.62   1
   1   6   2 29324.1 1380.11  16
  -1   6  -2 29199.3 1243.94   2
   1  -6   2 28880.2 1356.65  11
   1  -6   3 75282.9 1965.36   4
   1  -6   3 69603.1 1569.81  17
   1  -6   3 66475.0 1786.09  13
  -1  -6  -3 66553.2 1618.89   3
  -1  -6  -3 70646.9 1994.80  17
  -1   6  -3 72877.5 2273.55   5
   1   6   3 67732.4 1957.79   5
  -1  -6  -3 68199.1 1601.49  10
   1   6   3 72670.6 2135.65   1
  -1   6  -3 69983.0 2000.20   2
  -1  -6  -3 68281.4 1567.90  13
  -1  -6  -3 69198.5 2131.81  11
   1  -6   4 3866.58 473.398  13
   1   6   4 4603.70 603.527   1
  -1  -6  -4 4441.79 565.204  11
   1  -6   4 3950.30 468.013   4
  -1  -6  -4 4354.32 418.788  10
   1   6   4 3174.08 453.131   5
  -1  -6  -4 4539.51 534.465  17
  -1   6  -4 4063.01 532.455   2
  -1   6  -4 4033.46 595.586   5
   1  -6   4 4215.99 409.979  17
  -1  -6  -5 34986.3 1607.62  11
   1   6   5 38589.6 1636.25   1
  -1  -6  -5 38147.2 1608.00  17
  -1   6  -5 37260.0 1598.74   2
  -1   6  -5 35232.4 1653.40   5
   1  -6   5 35003.2 1236.36  17
   1  -6   5 36969.2 1374.53   4
   1  -6   5 36158.1 1509.62  13
   1   6   5 33379.5 1336.10   5
  -1  -6  -6 35277.0 1618.61  17
   1   6   6 38609.3 1407.68   5
   1   6   6 35294.4 1629.21   1
  -1  -6  -6 39069.9 1748.40  11
   1  -6   6 39034.9 1665.30  13
  -1   6  -6 36293.6 1659.25   2
   1  -6   6 38495.8 1377.77  17
   1  -6   6 39724.2 1446.76   4
  -1   6  -6 36080.2 1703.64   5
   1  -6   7 16626.1 944.512   4
   1  -6   7 16359.8 1149.42  13
  -1  -6  -7 15757.5 1166.46  11
  -1   6  -7 15781.1 1158.28   2
  -1   6  -7 17381.2 1205.54   5
   1   6   7 15995.5 1156.79   1
   1  -6   7 15299.1 931.779  17
  -1  -6  -8 7747.60 869.089  11
  -1   6  -8 7185.70 831.176   2
   1   6   8 7180.99 817.004   1
   1  -6   8 7004.20 679.140  17
   1  -6   8 7231.02 806.422  13
  -1   6  -8 7812.60 837.002   5
   1  -6   9 18802.6 1150.28  17
  -1  -6  -9 20754.7 1426.89  11
   1  -6   9 21109.7 1448.40  13
   1   6   9 21627.7 1453.42   1
  -1   6  -9 19520.0 1392.18   2
  -1   6  -9 20287.5 1341.00   5
   1   6  10 14651.9 1282.79   1
  -1   6 -10 15307.3 1186.43   5
   1  -6  10 14947.7 1279.80  13
  -1  -6 -10 14410.0 1244.07  11
  -1   6 -10 13213.3 1197.78   2
  -1  -6 -11 14324.4 1294.44  11
   1  -6  11 13615.8 1291.94  13
   1   6  11 12644.9 1233.90   1
  -1   6 -11 14178.3 1300.73   2
   1   6  12 3506.11 731.405   1
   1  -6  12 3476.97 690.628  13
  -1  -6 -12 3580.09 706.170  11
  -1   6 -12 2565.06 581.653   2
   1   6  13 3814.08 805.795   1
   1  -6  13 4311.99 722.823   3
   1  -6  13 3612.78 744.034  13
  -1  -6 -13 3606.51 730.228  11
  -1   6 -13 2663.93 650.214   2
   1   6  14 1951.62 684.074   1
  -1   6 -14 925.591 445.070   2
  -1  -6 -14 584.578 370.557   2
  -1  -6 -14 772.558 457.923  11
   1  -6  14 829.366 404.258  13
   1   6  15 3548.05 801.846   1
  -1  -6 -15 2393.64 627.631   2
  -1  -6 -15 1695.52 583.478  11
   1  -6  15 2863.26 673.969  14
  -1   6 -15 2058.86 577.539   2
   1  -6  15 2448.49 683.536  13
  -1   7  15 1113.04 509.536   1
   1  -7 -15 1469.04 536.055  11
   1   7 -15 567.965 441.845   2
  -1  -7  15 1775.58 595.343  13
   1   7 -14 7382.04 1084.42   2
  -1   7  14 7846.29 1123.84   1
  -1  -7  14 8794.76 1188.34  13
   1  -7 -14 8717.19 1119.81  11
   1   7 -13 448.455 369.220   2
  -1  -7  13 994.140 466.997  13
  -1   7  13 360.293 349.684   1
   1  -7 -13 68.0414 217.140  11
  -1   7  12 19913.3 1614.19   1
  -1  -7  12 21539.4 1499.49  17
  -1  -7  12 23088.1 1745.03  13
   1  -7 -12 22278.6 1659.90  11
   1   7 -12 19070.4 1580.69   2
   1   7 -11 392.994 250.607   5
   1  -7 -11 294.968 252.708  11
   1   7 -11 563.971 330.054   2
  -1   7  11 1040.85 508.158   1
  -1  -7  11-46.7547 190.429  17
  -1  -7  11 225.123 333.593  13
   1   7 -10 8668.90 944.516   5
  -1   7  10 6144.92 915.000   1
   1   7 -10 6223.22 880.354   2
  -1  -7  10 8177.47 859.466  17
  -1  -7  10 7396.25 915.705  13
   1  -7 -10 7810.72 919.563  11
   1  -7  -9 526.523 272.147  11
   1   7  -9 851.423 369.253   5
  -1  -7   9 606.619 248.666  17
  -1  -7   9 416.995 321.547  13
   1   7  -9 272.846 214.373   2
  -1   7   9 536.792 342.529   1
   1  -7  -8 188.875 148.516  10
  -1  -7   8 268.928 151.529  17
  -1  -7   8 300.239 284.620  13
   1  -7  -8 285.026 272.419  11
  -1   7   8 66.1159 343.700   1
   1   7  -8-46.7439 271.120   2
   1   7  -8 450.717 288.554   5
   1   7  -7 1105.91 407.432   5
   1  -7  -7 860.110 258.784  10
  -1  -7   7 614.208 228.555  17
  -1  -7   7 814.451 263.280  13
  -1   7   7 659.024 377.613   1
   1  -7  -7 1232.23 416.048  11
   1   7  -7 543.213 334.749   2
  -1   7   6 15687.3 1181.67   1
   1  -7  -6 14877.9 970.769  10
   1   7  -6 14267.1 1098.27   2
  -1  -7   6 16007.1 1012.98  17
  -1  -7   6 16095.6 1111.61  13
   1  -7  -6 16804.9 1191.76  11
   1   7  -6 15787.5 1199.98   5
  -1   7   6 14703.4 952.619   5
  -1   7   5 6495.00 658.771   5
   1  -7  -5 6875.88 766.464  11
  -1  -7   5 7234.22 719.219  13
  -1  -7   5 5906.14 674.715   4
   1   7  -5 6770.33 805.869   5
   1  -7  -5 6167.72 566.271   3
  -1   7   5 5968.58 753.598   1
  -1  -7   5 5986.96 608.442  17
   1  -7  -5 5563.03 601.452  10
   1   7  -5 6182.07 721.834   2
  -1  -7   4 94842.9 2310.14  17
   1   7  -4 87394.0 2691.32   5
   1  -7  -4 94460.3 2268.65  17
  -1   7   4 86798.4 2384.19   5
  -1   7   4 78971.3 2653.85   1
   1  -7  -4 93495.4 2685.39  11
   1   7  -4 88279.8 2563.59   2
  -1  -7   4 91419.2 2381.19  13
   1  -7  -4 87107.9 2286.79  10
  -1  -7   4 89743.1 2518.70   4
   1  -7  -4 88969.1 2191.88   3
  -1  -7   3 3315.03 524.484   4
   1  -7  -3 2827.13 382.754  17
  -1  -7   3 2611.58 393.639  17
   1  -7  -3 2782.59 433.021  10
   1  -7  -3 2454.17 446.082  11
   1  -7  -3 2488.52 409.098   3
  -1  -7   3 2384.73 405.252  13
  -1   7   3 1865.45 383.222   5
  -1  -7   3 2966.03 490.934  11
   1   7  -3 2301.33 503.880   5
  -1  -7   2 92571.1 2615.60  11
   1  -7  -2 88490.8 1990.78  17
  -1   7   2 91444.9 2466.84  16
  -1  -7   2 92194.6 2559.20   4
  -1  -7   2 89728.3 2183.32  17
   1  -7  -2 88830.6 2329.29   3
   1   7  -2 88455.4 2636.43   5
  -1  -7   2 88102.8 2147.81  13
  -1   7   2 92110.2 2536.29   5
   1  -7  -2 97874.3 2653.89  11
  -1   7   1 18106.4 1082.97  16
   1  -7  -1 17636.9 1137.05  11
   1  -7  -1 17896.9 1081.35   3
   1  -7  -1 17216.2 859.846  17
   1   7  -1 17147.0 1158.98   5
   1   7  -1 17540.0 1099.18  16
  -1  -7   1 18130.7 1149.15   4
  -1  -7   1 18038.0 922.931  13
  -1   7   1 18157.9 1183.46   5
  -1  -7   1 16861.0 1110.21  11
  -1  -7   1 17434.2 964.606  17
   1  -7   0 14826.5 1031.53  11
   1   7   0 14563.1 1020.91  16
  -1  -7   0 13831.0 788.975  13
   1  -7   0 14045.8 968.707   3
   1  -7   0 14177.9 752.999  17
  -1   7   0 13805.2 921.013  16
  -1  -7   0 13637.3 870.595  17
  -1  -7   0 13295.5 988.820  11
  -1   7   0 16191.1 1138.64   5
  -1  -7   0 14485.9 1033.77   4
   1   7   0 12433.1 994.799   5
   1  -7   1 13379.8 997.153  11
   1  -7   1 12891.8 936.301   4
  -1   7  -1 11743.1 983.990   5
  -1  -7  -1 10755.7 910.503   4
  -1   7  -1 12275.4 858.521  16
   1  -7   1 12210.5 710.483  13
  -1  -7  -1 11451.0 699.523  13
  -1  -7  -1 12652.8 966.951  11
   1  -7   1 11722.7 922.827   3
   1   7   1 13416.2 1001.01  16
  -1  -7  -1 10745.8 793.573  17
   1   7   1 12437.5 964.370   5
   1   7   2 2744.59 480.353  16
   1  -7   2 2288.81 383.946   4
   1   7   2 2437.09 484.153   5
   1  -7   2 1991.56 421.067  11
   1   7   2 1797.34 448.399   1
   1  -7   2 2120.66 418.625   3
  -1   7  -2 2073.20 517.449   5
   1  -7   2 2601.40 366.896  13
  -1  -7  -2 2148.17 398.046  17
  -1  -7  -2 1822.17 316.598   3
  -1  -7  -2 2595.46 473.698  11
   1  -7   3 17144.9 966.629  13
   1  -7   3 18800.8 1094.98   4
   1   7   3 18382.6 1133.04   5
   1   7   3 19165.0 1257.15  16
  -1  -7  -3 16560.1 909.048   3
  -1  -7  -3 18818.5 1093.82  17
  -1  -7  -3 19592.6 1238.79  11
  -1   7  -3 19102.9 1283.45   5
  -1   7  -3 18466.7 1118.12   2
   1   7   3 17344.6 1136.54   1
  -1   7  -4 14074.9 1011.66   2
  -1  -7  -4 13403.4 963.129  17
   1  -7   4 13656.4 923.548  13
  -1  -7  -4 11606.7 988.475  11
   1  -7   4 14205.8 952.967   4
   1   7   4 12360.2 936.286   5
   1   7   4 14158.5 1043.61   1
  -1   7  -4 14385.3 1156.67   5
  -1   7  -5 6869.80 844.285   5
   1   7   5 6150.42 656.248   5
   1   7   5 7710.68 805.657   1
   1  -7   5 6932.17 668.672   4
  -1  -7  -5 7657.24 856.027  11
  -1   7  -5 6162.49 714.984   2
  -1  -7  -5 7041.89 738.031  17
   1  -7   5 6212.96 661.552  13
   1  -7   6 41533.8 1790.59  13
   1  -7   6 39196.3 1568.37   4
   1   7   6 36814.8 1790.32   1
  -1  -7  -6 36570.8 1730.03  17
  -1  -7  -6 40429.2 1915.45  11
  -1   7  -6 37961.2 1792.17   2
  -1   7  -6 35890.6 1853.97   5
   1   7   6 39620.9 1581.77   5
   1  -7   7 5823.09 724.053  13
  -1   7  -7 6721.62 796.399   2
   1   7   7 5728.86 757.932   1
  -1   7  -7 5352.16 757.232   5
  -1  -7  -7 5300.48 751.404  11
   1  -7   8 31736.0 1740.61  13
  -1   7  -8 31744.4 1778.92   5
   1   7   8 31682.9 1774.30   1
  -1   7  -8 32656.1 1800.44   2
  -1  -7  -8 34288.3 1887.75  11
  -1  -7  -9 501.176 307.319  11
  -1   7  -9-281.257 299.745   5
   1  -7   9-408.379 261.606  13
   1   7   9 412.919 350.753   1
  -1   7  -9 417.431 267.687   2
   1  -7  10 3209.82 629.076  13
  -1   7 -10 4415.67 733.170   2
   1   7  10 4907.47 814.509   1
  -1  -7 -10 3800.46 691.848  11
  -1   7 -10 5155.91 761.427   5
   1  -7  11 841.282 377.133  13
  -1   7 -11 64.2286 276.445   5
  -1   7 -11 661.506 317.377   2
   1   7  11 506.331 297.660   1
  -1  -7 -11 656.943 401.568  11
   1  -7  12 1270.94 463.064  13
   1   7  12 1681.89 634.847   1
   1  -7  12 1190.52 435.565   3
  -1  -7 -12 1686.19 518.501  11
  -1   7 -12 1176.23 439.036   2
   1  -7  13 977.915 452.047   3
   1  -7  13 352.921 304.405  13
  -1  -7 -13 699.612 391.244  11
   1   7  13 354.825 464.294   1
  -1   7 -13 1010.20 437.553   2
  -1   7 -14 3875.23 802.827   2
   1   7  14 4618.72 915.625   1
  -1  -7 -14 4229.45 809.651   2
   1  -7  14 4710.56 896.061  13
  -1  -7 -14 4365.19 844.950  11
   1  -8 -14 225.634 299.878  11
  -1  -8  14 484.712 429.702  13
   1   8 -13 3666.78 766.548   2
   1  -8 -13 3331.77 754.928  11
  -1   8  13 3076.05 714.316   1
  -1  -8  13 2758.14 662.689  13
  -1  -8  12 213.255 259.444  13
   1   8 -12 36.4114 283.354   2
  -1   8  12-285.950 432.156   1
   1  -8 -12 772.820 399.616  11
   1   8 -11 7275.34 1008.48   2
  -1  -8  11 9356.53 1117.22  13
   1  -8 -11 8998.97 1078.27  11
   1   8 -11 7699.15 971.685   5
  -1   8  11 6297.17 962.873   1
  -1  -8  10 851.055 365.486  13
   1   8 -10 800.952 456.787   5
  -1   8  10-421.168 428.454   1
   1  -8 -10 814.623 386.815  11
   1   8 -10 610.743 299.011   2
  -1  -8   9 7376.21 908.786  13
   1   8  -9 5300.84 807.657   5
   1   8  -9 6404.35 869.654   2
  -1   8   9 5500.39 879.349   1
  -1  -8   9 6512.63 760.807   4
   1  -8  -9 6967.50 911.861  11
  -1  -8   8 482.486 277.203  13
  -1  -8   8 655.496 277.235   4
   1   8  -8 252.611 235.244   2
  -1   8   8 925.824 382.106   1
   1  -8  -8 848.119 363.711  11
   1   8  -8 189.514 337.823   5
   1   8  -7 18843.9 1393.09   2
   1  -8  -7 21107.0 1472.96  11
  -1  -8   7 19823.9 1312.18   4
  -1   8   7 21030.1 1472.88   1
  -1  -8   7 21642.3 1406.25  13
  -1  -8   7 19506.2 1221.46  17
   1   8  -7 20467.8 1506.83   5
  -1  -8   6 5434.40 718.383  13
  -1  -8   6 5764.36 652.853  17
  -1   8   6 5726.14 824.804   1
  -1  -8   6 6066.82 726.086   4
   1   8  -6 6609.35 795.458   2
   1  -8  -6 6879.60 846.549  11
   1   8  -6 6560.35 877.029   5
  -1  -8   5 37416.8 1767.93   4
  -1   8   5 37266.1 1905.94   1
  -1  -8   5 35077.0 1534.14  17
   1  -8  -5 37612.0 1884.48  11
  -1   8   5 37813.7 1710.07   5
   1  -8  -5 37885.1 1618.57  10
  -1  -8   5 38526.1 1704.77  13
   1   8  -5 35153.6 1885.62   5
  -1  -8   4 1229.89 376.744   4
  -1   8   4 1437.00 381.547   5
  -1   8   4 553.088 331.223   1
  -1  -8   4 1313.40 351.391  13
  -1  -8   4 1327.88 311.130  17
   1  -8  -4 1181.89 296.607   3
   1  -8  -4 1350.69 429.605  11
   1   8  -4 1335.58 504.027   5
   1  -8  -3 10112.9 977.172  11
  -1  -8   3 9694.30 797.508  13
  -1   8   3 8728.24 872.473   5
  -1  -8   3 11578.1 1044.97  11
  -1   8   3 10195.6 924.093  16
   1   8  -3 8807.52 970.552   5
  -1   8   3 9563.40 976.777   1
  -1  -8   3 9187.75 898.094   4
   1  -8  -3 9967.18 827.953   3
  -1  -8   3 9816.85 787.999  17
   1   8  -2 2331.72 516.790   5
  -1   8   2 4260.20 595.467  16
  -1  -8   2 3286.48 550.637   4
   1  -8  -2 3566.74 521.505   3
  -1  -8   2 3328.24 589.943  11
  -1   8   2 3968.33 619.544   5
  -1  -8   2 3885.76 488.093  13
   1  -8  -2 4362.41 645.807  11
  -1  -8   2 3373.46 466.946  17
  -1  -8   1 860.177 224.798  17
  -1  -8   1 1047.13 334.364  11
  -1   8   1 625.502 251.691  16
   1   8  -1 801.587 292.141  16
  -1   8   1 904.839 318.994   5
  -1  -8   1 1010.38 364.077   4
   1  -8  -1 1106.08 361.142  11
   1  -8  -1 1071.31 304.679   3
   1   8  -1 696.569 370.164   5
  -1   8   0 611.508 377.899   5
   1   8   0 360.188 283.632  16
   1  -8   0 288.653 201.576   3
  -1  -8   0 422.647 250.503   4
   1   8   0 181.932 320.973   5
  -1   8   0 418.582 238.287  16
   1  -8   0 99.3152 246.312  11
  -1  -8   0 96.8684 162.289  17
  -1  -8   0 963.529 359.215  11
  -1  -8  -1 29303.4 1609.36  11
  -1  -8  -1 29516.2 1389.52  17
  -1  -8  -1 27527.3 1357.57   3
   1   8   1 30955.1 1534.29   1
   1   8   1 27274.3 1546.66   5
   1  -8   1 29097.3 1551.41   3
   1   8   1 28884.4 1566.07  16
   1  -8   1 29652.6 1630.70  11
  -1   8  -1 26977.4 1602.58   5
   1   8   2-73.8653 234.498   1
   1   8   2 241.531 321.647   5
   1  -8   2 326.740 285.040   3
   1  -8   2 154.445 211.920  11
   1   8   2-260.635 289.523  16
   1  -8   2 80.7414 176.571   4
  -1   8  -2 945.730 459.643   5
  -1  -8  -2 248.247 273.193  11
  -1  -8  -2 257.170 211.664   3
  -1  -8  -2 90.3439 202.645  17
  -1   8  -3 69673.0 2624.07   5
   1  -8   3 70941.1 2316.38   4
   1  -8   3 69389.1 2502.02   3
   1   8   3 65983.7 2317.53   5
  -1  -8  -3 66351.3 2209.22  17
   1   8   3 70063.6 2393.96   1
   1   8   3 72146.8 2582.04  16
  -1  -8  -3 72928.9 2565.06  11
   1   8   4 31.9273 278.821   1
   1   8   4-127.603 298.370   5
  -1   8  -4 314.564 376.353   5
   1   8   4 354.777 296.659  16
   1  -8   4 296.399 188.365  13
  -1   8  -4 20.3572 193.348   2
   1  -8   4-123.596 227.129   4
  -1  -8  -4 73.7721 284.752  11
   1  -8   4 183.299 317.710   3
  -1  -8  -4-53.1379 198.771  17
   1  -8   5 21716.2 1272.98   4
  -1   8  -5 22038.7 1535.16   5
  -1  -8  -5 22140.7 1369.60  17
   1  -8   5 23026.1 1325.86  13
   1   8   5 21129.1 1295.50   5
  -1   8  -5 24183.7 1464.81   2
  -1  -8  -5 22220.1 1492.15  11
   1   8   5 20390.1 1380.14   1
  -1  -8  -6 913.223 415.160  11
   1  -8   6 45.2608 181.540  13
  -1   8  -6 165.850 335.977   5
  -1   8  -6-131.314 244.821   2
   1   8   6-115.875 354.403   1
  -1  -8  -6 213.132 194.445  17
  -1  -8  -7 3516.30 654.958  11
   1   8   7 4085.90 672.076   1
  -1   8  -7 3678.15 652.264   2
  -1   8  -7 3913.55 721.628   5
   1  -8   7 4401.56 656.315  13
  -1   8  -8 758.307 422.185   5
  -1  -8  -8 100.903 286.917  11
   1  -8   8 376.947 239.124  13
   1   8   8-184.134 352.115   1
  -1   8  -8 136.042 247.282   2
   1   8   9 1917.20 596.549   1
   1  -8   9 1789.11 487.585  13
   1  -8   9 1932.58 534.886   3
  -1   8  -9 2010.27 535.774   2
  -1  -8  -9 1463.81 466.235  11
  -1   8  -9 1811.26 574.203   5
   1  -8  10 379.711 335.653   3
  -1   8 -10-682.082 460.635   5
   1  -8  10-51.6959 284.986  13
   1   8  10 268.767 406.034   1
  -1   8 -10 289.628 285.930   2
  -1  -8 -10 489.727 385.576  11
   1  -8  11 4497.28 800.479   3
   1  -8  11 4126.97 751.501  13
  -1   8 -11 3689.32 722.323   2
  -1  -8 -11 5057.44 860.695  11
  -1   8 -11 3333.32 668.849   5
   1   8  11 4112.36 772.996   1
   1   8  12 207.315 426.054   1
   1  -8  12 532.036 336.171  13
  -1   8 -12 308.492 256.084   2
   1  -8  12 1278.50 464.498   3
  -1  -8 -12 476.658 351.608  11
   1   8  13 9310.49 1206.73   1
   1  -8  13 8296.42 1169.51  13
   1  -8  13 10932.3 1244.81   3
  -1   8 -13 8223.04 1126.54   2
  -1  -8 -13 10390.5 1283.64  11
  -1  -9  13 131.013 319.819  13
   1  -9 -12 7600.05 1072.95  11
  -1  -9  12 6850.74 1030.96  13
   1   9 -12 7659.74 1089.86   2
  -1   9  12 7051.87 1054.48   1
   1   9 -11 3142.44 679.083   5
   1  -9 -11 4344.24 807.922  11
  -1   9  11 3907.16 830.928   1
   1   9 -11 4976.42 852.138   2
  -1  -9  11 6498.05 969.745  13
   1   9 -10 9725.02 1163.32   5
  -1  -9  10 9782.19 1133.37  13
   1   9 -10 7522.03 1018.55   2
   1  -9 -10 9520.40 1133.82  11
  -1   9  10 9098.61 1180.89   1
  -1  -9   9 3653.95 676.883  13
   1   9  -9 2325.51 585.383   2
  -1   9   9 1423.67 510.692   1
   1  -9  -9 1772.18 532.164  11
   1   9  -9 2726.32 670.950   5
  -1  -9   8 1860.82 456.229   4
  -1  -9   8 1301.58 417.843  13
   1   9  -8 1674.35 485.528   2
   1  -9  -8 1515.90 514.858  11
  -1   9   8 1070.34 523.577   1
   1   9  -8 1620.01 552.652   5
   1  -9  -7 5524.81 805.581  11
   1   9  -7 6461.62 932.438   5
  -1  -9   7 6256.95 815.151  13
  -1  -9   7 6550.78 822.245   4
   1   9  -7 6347.12 877.081   2
  -1   9   7 4883.98 809.307   1
   1   9  -6 4971.91 831.707   5
  -1   9   6 4771.12 748.954   1
  -1  -9   6 4408.92 654.872  13
   1  -9  -6 5968.50 836.837  11
  -1  -9   6 5996.41 777.247   4
   1   9  -5 9012.86 1061.76   5
  -1   9   5 8550.04 977.292   1
  -1  -9   5 7756.29 809.592  13
  -1   9   5 9196.96 1010.83  16
   1  -9  -5 7320.59 904.240  11
  -1   9   5 7914.57 871.185   5
  -1  -9   5 8565.09 932.199   4
  -1   9   4 22433.4 1504.22  16
  -1   9   4 20032.8 1452.87   1
   1  -9  -4 24575.4 1607.74  11
   1   9  -4 23133.7 1650.48   5
  -1   9   4 22520.0 1452.05   5
  -1  -9   4 22668.2 1482.21   4
  -1   9   3 1304.31 381.712   5
  -1  -9   3 1406.08 415.129   4
  -1   9   3 95.8760 283.420   1
  -1  -9   3 2472.68 525.154  11
  -1   9   3 2068.39 491.618  16
   1  -9  -3 1397.74 468.942  11
   1   9  -3 1470.13 492.983   5
   1  -9  -3 1653.14 391.578   3
  -1   9   2 22801.3 1428.17  16
  -1   9   2 21524.4 1465.88   5
   1  -9  -2 22478.2 1518.87  11
  -1  -9   2 21195.0 1447.60   4
   1   9  -2 24603.6 1631.18   5
   1  -9  -2 21536.9 1351.88   3
  -1  -9   2 22756.1 1546.12  11
  -1   9   1 4533.83 722.009   5
   1  -9  -1 4015.50 670.926  11
  -1   9   1 3571.03 575.136  16
   1  -9  -1 3219.29 554.972   3
  -1  -9   1 3553.31 612.615   4
  -1  -9   1 3547.85 641.169  11
   1   9  -1 3221.94 634.395   5
   1   9   0 23743.5 1578.43   5
  -1  -9   0 24180.6 1325.15  17
  -1  -9   0 26857.1 1669.90  11
   1  -9   0 25426.7 1523.52   3
  -1   9   0 25667.8 1471.99  16
  -1  -9   0 25529.2 1470.55   3
  -1   9   0 27239.3 1702.27   5
   1  -9   0 30289.3 1762.51  11
   1   9   0 25799.9 1573.59  16
  -1  -9  -1-31.5408 160.375  17
   1   9   1 775.426 420.210   5
  -1   9  -1-510.310 416.784   5
   1   9   1 23.6809 225.644   1
   1  -9   1-37.1830 211.660   3
   1   9   1 46.0285 309.825  16
  -1  -9  -1-168.322 222.912   3
   1  -9   1 53.4039 248.184  11
  -1  -9  -1 187.601 248.258  11
   1   9   2 13042.4 1156.45   5
   1  -9   2 11341.7 1074.35   3
  -1  -9  -2 12216.2 970.195  17
   1   9   2 12106.1 1112.58  16
   1   9   2 9766.52 956.248   1
  -1  -9  -2 13983.1 1222.33  11
   1  -9   2 12571.0 1161.08  11
  -1   9  -2 11384.5 1138.97   5
  -1  -9  -3 909.176 368.798  11
   1   9   3 942.278 407.916   5
   1   9   3 540.015 319.894   1
  -1  -9  -3 1029.79 339.065  17
   1  -9   3 1328.60 382.205   4
   1  -9   3 432.304 312.052   3
   1   9   3 444.379 290.167  16
  -1   9  -3 644.811 350.959   5
  -1  -9  -4 1555.41 397.705  17
   1   9   4 1849.98 494.560   1
   1   9   4 1718.14 468.636   5
  -1   9  -4 1763.93 522.329   5
   1  -9   4 2493.43 572.574   3
   1  -9   4 1511.94 400.123   4
   1   9   4 2207.90 516.894  16
  -1  -9  -4 2234.65 531.562  11
  -1   9  -5 831.732 389.726   5
  -1  -9  -5 1455.27 468.881  11
   1   9   5 1359.20 436.518   5
   1  -9   5 1288.16 457.254   3
  -1   9  -5 1230.19 366.987   2
   1  -9   5 1185.57 344.094   4
   1   9   5 2696.53 577.125   1
   1   9   5 1514.21 446.295  16
  -1  -9  -5 1662.59 408.516  17
   1   9   6 7799.55 912.248   1
  -1   9  -6 6378.14 846.596   2
   1  -9   6 7531.85 958.263   3
   1   9   6 7298.60 970.555  16
  -1   9  -6 7828.08 1008.77   5
  -1  -9  -6 7072.72 931.918  11
   1  -9   7 464.041 365.167   3
  -1  -9  -7 169.239 303.742  11
  -1   9  -7 60.3282 308.628   5
   1   9   7 345.413 353.951   1
  -1   9  -7 371.089 295.364   2
   1  -9   8 15417.7 1415.68   3
  -1   9  -8 14405.8 1325.92   2
  -1   9  -8 14982.7 1399.22   5
   1   9   8 16573.5 1456.69   1
  -1  -9  -8 16532.1 1467.15  11
   1   9   9 1394.79 517.797   1
   1  -9   9 1521.38 436.026  13
  -1   9  -9 1985.69 544.865   5
   1  -9   9 1547.31 525.968   3
  -1  -9  -9 1093.85 464.229  11
  -1   9  -9 1755.61 505.229   2
  -1   9 -10 7769.18 1038.79   2
   1  -9  10 8539.10 1060.77  13
   1  -9  10 8924.01 1130.12   3
  -1   9 -10 7782.93 1071.87   5
  -1  -9 -10 8869.06 1126.03  11
   1   9  10 7668.25 1085.94   1
   1   9  11 920.633 469.189   1
  -1   9 -11 847.538 421.798   2
  -1  -9 -11 552.080 350.788  11
   1  -9  11 749.025 452.741   3
   1  -9  11 848.935 418.176  13
  -1   9 -11 405.328 357.469   5
  -1   9 -12 1155.40 451.953   2
   1  -9  12 1498.42 522.030  13
   1  10 -11 4228.70 853.837   5
   1  10 -11 3430.30 747.505   2
  -1 -10  11 4809.40 844.966  13
  -1 -10  10 795.301 394.969  13
   1  10 -10 756.304 419.199   2
   1  10 -10 918.997 457.461   5
  -1  10  10 730.197 501.550   1
   1 -10 -10 1253.44 517.109  11
   1  10  -9 6881.92 1040.76   5
   1 -10  -9 5286.85 879.023  11
   1  10  -9 5012.93 852.703   2
   1  10  -8 232.144 364.246   5
   1 -10  -8-204.208 366.640  11
  -1  10   8 449.777 358.317   1
   1  10  -7 8119.61 1094.28   5
  -1  10   7 7677.20 1002.58  16
  -1  10   7 7557.95 1042.30   1
  -1 -10   7 6805.17 877.990   4
   1 -10  -7 8583.02 1073.68  11
  -1 -10   6 1258.28 388.916   4
   1 -10  -6 2264.82 597.200  11
  -1  10   6 1556.13 524.726   1
   1  10  -6 2059.19 650.909   5
  -1  10   6 2426.81 607.667  16
  -1  10   5 6495.48 998.412   1
  -1 -10   5 10083.4 1065.64   4
  -1  10   5 9587.46 1019.83   5
   1  10  -5 8944.66 1133.48   5
  -1  10   5 10239.8 1110.76  16
   1 -10  -5 9559.66 1105.73  11
   1 -10  -4 1363.40 460.632  11
   1  10  -4 1660.75 563.109   5
  -1  10   4 1307.82 394.581  16
  -1  10   4 1536.30 475.087   5
  -1  10   4 907.084 451.058   1
  -1 -10   4 1070.71 405.311   4
  -1  10   3 4351.11 691.350  16
   1 -10  -3 5099.06 776.876  11
  -1  10   3 2948.80 625.930   1
  -1  10   3 5134.41 816.229   5
  -1 -10   3 5075.58 785.179  11
   1  10  -3 4287.21 819.800   5
  -1 -10   3 4486.23 729.217   4
  -1 -10   2-52.6054 279.250   4
  -1  10   2-531.551 420.130   1
  -1 -10   2 230.561 275.008   3
  -1  10   2 13.5756 318.033   5
   1 -10  -2 559.552 282.596   3
   1 -10  -2 103.972 287.507  11
   1  10  -2 112.411 363.135   5
  -1 -10   2 231.841 332.052  11
  -1  10   2 578.072 317.483  16
   1 -10  -1 9386.63 1083.64  11
   1 -10  -1 8579.35 930.309   3
  -1 -10   1 9237.41 1074.74  11
  -1  10   1 7929.92 994.918   5
  -1  10   1 9469.76 971.268  16
  -1 -10   1 9640.74 994.575   3
   1  10  -1 9187.38 1106.81   5
   1  10   0 3287.61 672.167   5
  -1 -10   0 3637.90 699.029  11
   1  10   0 1581.14 478.191   1
   1 -10   0 3051.02 636.651  11
   1 -10   0 2305.97 533.246   3
  -1 -10   0 3242.53 585.853   3
   1  10   0 3172.04 608.951  16
  -1  10   0 2927.54 693.899   5
   1 -10   1 25672.6 1750.04  11
   1 -10   1 23917.7 1607.00   3
   1  10   1 19690.0 1423.09   1
   1  10   1 26190.0 1709.06  16
  -1  10  -1 23328.3 1721.62   5
  -1 -10  -1 26922.0 1801.31  11
   1  10   1 26812.1 1777.79   5
   1  10   2 844.613 403.364   5
   1 -10   2 601.832 365.039   3
   1  10   2 228.143 307.861   1
   1  10   2 474.225 351.842  16
  -1  10  -2-74.7615 421.716   5
  -1 -10  -2 137.747 248.542  11
   1  10   3 7760.83 942.762   1
  -1  10  -3 9154.77 1092.75   5
   1 -10   3 9788.47 1083.18   3
  -1 -10  -3 11486.0 1193.80  11
   1  10   3 9417.79 1064.02   5
   1  10   3 9530.06 1080.07  16
   1  10   4 1883.61 514.670   5
  -1 -10  -4 2427.66 571.188  11
  -1  10  -4 1009.01 466.304   5
   1  10   4 1671.18 533.762  16
   1  10   4 2467.80 580.432   1
   1 -10   4 1201.67 480.163   3
   1  10   5-121.915 313.471   1
  -1  10  -5 931.524 490.846   5
   1  10   5 219.274 286.455  16
  -1 -10  -5-23.5472 325.087  11
   1 -10   5 219.196 262.818   3
   1  10   6 938.369 485.328   1
  -1  10  -6 11.8685 333.522   5
  -1 -10  -6 621.877 365.645  11
   1  10   6 845.731 375.701  16
   1 -10   6 1496.47 539.725   3
   1  10   7 2329.97 627.820   1
  -1 -10  -7 4739.77 823.281  11
   1  10   7 4226.68 827.732  16
   1 -10   7 5233.88 881.916   3
  -1  10  -7 3878.47 736.850   2
  -1  10  -7 3707.94 802.933   5
  -1 -10  -8 11.2272 296.306  11
   1  10   8 1358.80 551.392  16
  -1  10  -8 8.30203 381.383   5
  -1  10  -8 400.580 361.559   2
   1  10   8-31.4821 297.965   1
   1 -10   8 592.957 368.648   3
  -1  10  -9 12522.0 1324.45   2
   1 -10   9 13416.8 1439.84   3
   1  10   9 11063.5 1279.50   1
   1  10   9 15680.0 1564.29  16
  -1  10  -9 14016.3 1457.23   5
  -1 -10  -9 14326.6 1471.32  11
  -1  10 -10-473.025 425.706   5
   1  10  10 195.323 290.744   1
  -1  10 -10 11.6775 274.604   2
   1 -10  10 559.475 474.683   3
   1 -11  -8 7577.91 1062.04  11
  -1  11   8 5786.88 973.234  16
  -1  11   8 6096.12 979.705   1
   1  11  -8 6264.13 1049.17   5
  -1 -11   8 6946.66 1052.63   3
   1  11  -7 68.8249 475.343   5
   1 -11  -7 129.504 355.192  11
  -1  11   7 154.108 360.222   1
  -1  11   7 284.334 340.059  16
  -1 -11   7-308.100 303.895   3
  -1 -11   6 8269.24 1109.27   3
  -1 -11   6 7338.80 971.948   4
  -1  11   6 8070.81 1078.84  16
   1  11  -6 8433.17 1187.11   5
  -1  11   6 5779.73 941.201   1
   1 -11  -6 9745.60 1195.06  11
  -1 -11   5-335.641 353.196   4
   1  11  -5 110.152 420.086   5
   1 -11  -5-157.694 258.675  11
  -1  11   5 282.832 260.590   1
  -1 -11   5 280.293 288.691   3
  -1  11   5 123.387 226.022  16
  -1 -11   4 3503.56 713.483   4
   1  11  -4 3655.14 835.458   5
  -1  11   4 2539.97 609.279  16
   1 -11  -4 2919.73 683.820  11
  -1  11   4 2254.81 626.321   1
  -1  11   4 2551.95 608.472   5
  -1 -11   4 3057.37 670.615   3
  -1  11   3-491.107 391.938   1
   1  11  -3 461.473 438.943   5
  -1  11   3-52.9761 308.460   5
  -1  11   3-326.272 241.029  16
   1 -11  -3-302.837 358.620  11
  -1 -11   3 59.2809 226.846   3
  -1  11   2-178.165 359.921   1
  -1  11   2 334.966 269.709  16
   1 -11  -2 464.990 339.413  11
  -1  11   2 677.392 434.849   5
  -1 -11   2 631.073 404.621  11
  -1 -11   2 675.269 382.173   3
   1  11  -2 596.969 379.151   5
   1 -11  -1 190.088 329.442  11
  -1  11   1 227.956 376.859   5
  -1 -11   1 765.035 357.596  11
  -1 -11   1 29.6414 246.359   3
   1 -11  -1 633.249 315.555   3
   1  11  -1 258.370 403.340   5
  -1  11   0 4820.08 849.841   5
   1  11   0 3106.06 716.910   5
  -1 -11   0 5302.08 902.611  11
   1 -11   0 5125.02 843.172  11
   1 -11   0 4721.92 763.986   3
  -1 -11  -1 351.199 328.766  11
  -1  11  -1-345.524 468.385   5
   1 -11   1 816.706 362.542   3
   1 -11   1 1078.19 495.031  11
   1  11   1 560.602 520.290   5
   1  11   1 192.883 299.822  16
   1  11   1 15.2887 279.201   1
  -1 -11  -2 17170.6 1518.44  11
  -1  11  -2 15324.5 1497.14   5
   1  11   2 16803.6 1483.33  16
   1  11   2 15121.4 1456.18   5
   1 -11   2 17810.3 1505.45   3
  -1 -11  -3 151.488 282.883  11
   1  11   3 24.8849 290.519  16
   1  11   3-115.406 334.568   1
   1  11   3 182.816 297.849   5
   1 -11   3-215.449 324.642   3
  -1  11  -3-4.99360 410.510   5
   1  11   4 8759.56 1112.17  16
   1  11   4 5784.04 888.779   1
  -1  11  -4 9313.93 1224.47   5
   1 -11   4 8715.13 1107.98   3
   1  11   4 7270.03 998.523   5
  -1 -11  -4 9336.29 1151.34  11
   1  11   5 215.519 308.618   1
  -1  11  -5-412.958 474.943   5
  -1 -11  -5 97.6407 254.618  11
   1  11   5-310.236 355.237  16
   1 -11   5-67.2268 229.108   3
  -1 -11  -6 4898.91 853.990  11
   1 -11   6 3792.95 787.817   3
  -1  11  -6 2911.73 781.451   5
   1  11   6 5126.86 907.626  16
   1  11   6 2888.01 631.874   1
  -1 -11  -7 8.55696 303.588  11
   1 -11   7 902.595 450.836   3
   1  11   7 534.274 388.332   1
  -1  11  -7 552.335 415.660   5
   1  11   7 702.068 447.701  16
   1  11   8 2685.30 669.962   1
  -1  12   5 8241.89 1106.67  16
  -1  12   5 5333.41 925.067   1
  -1 -12   5 8277.25 1117.81   3
  -1  12   4-214.573 226.266  16
  -1  12   4-541.428 368.781   1
   1  12  -4 388.335 469.767   5
   1 -12  -4-447.231 311.990  11
  -1 -12   4 73.6316 216.628   3
   1  12  -3 8643.68 1215.76   5
  -1  12   3 8151.54 1056.71  16
   1 -12  -3 10149.0 1253.60  11
  -1  12   3 9611.17 1212.12   5
  -1 -12   3 9179.74 1145.90   3
  -1  12   2-199.103 374.589   1
   1  12  -2 805.731 442.189   5
   1 -12  -2 620.305 364.572  11
  -1  12   2 347.750 385.941   5
  -1 -12   2 27.8748 233.453   3
  -1  12   1 2647.50 690.759   5
   1  12  -1 3291.03 769.214   5
   1 -12  -1 3503.07 763.897  11
  -1 -12   1 2353.39 612.012  11
  -1  12   0 522.369 514.682   5
   1  12   0 462.769 433.174   5
  -1 -12   0 49.5745 315.126  11
   1 -12   0-390.903 321.638  11
   1 -12   0 161.796 263.758   3
  -1 -12  -1 2529.25 690.236  11
  -1  12  -1 2287.34 645.822   5
   1 -12   1 1881.26 536.089   3
   1  12   1 1299.19 491.111   5
   1  12   2 343.758 290.531   5
  -1 -12  -2 1720.67 578.848  11
   1 -12   2 816.550 430.244   3
  -1  12  -2 1352.02 642.093   5
  -1 -12  -3 2480.53 653.056  11
  -1  12  -3 2117.05 662.955   5
   1 -12   3 2391.96 600.611   3
   1  12   3 1375.87 521.893   5
   1  12   3 2435.52 622.041  16
   1  12   4-139.825 333.592  16
   1 -12   4-308.227 326.535   3
   2   0 -18 6450.97 954.486   2
  -2   0  18 7767.32 1095.38   1
  -2   0  18 8643.97 1138.11  15
  -2   0  17-157.630 250.618  15
   2   0 -17-433.671 356.084   2
  -2   0  17 291.875 373.570   1
  -2   0  16 46114.6 2330.85   1
   2   0 -16 44060.2 2288.85   2
  -2   0  16 43839.9 2337.00  13
   2   0 -15 2.45201 243.936   2
  -2   0  15 508.950 339.510   6
  -2   0  15 108.851 255.289  13
  -2   0  15-47.8218 276.533   1
   2   0 -14 13503.4 1167.04   2
  -2   0  14 14891.0 1134.05   6
  -2   0  14 13995.7 1214.78  13
  -2   0  14 15031.1 1198.79   1
  -2   0  13 285.736 230.866   6
  -2   0  13-231.361 354.357   1
  -2   0  13-84.9482 200.334  13
   2   0 -13-347.160 270.641   2
   2   0 -13-118.931 221.944   9
   2   0 -12 758.846 244.119   2
   2   0 -12 607.129 267.217   9
  -2   0  12 723.254 297.421   6
  -2   0  12 986.043 312.762  13
  -2   0  12 1061.40 413.397   1
  -2   0  11 68.5402 126.338  14
   2   0 -11 27.5967 167.385   2
   2   0 -11-284.679 241.880   9
  -2   0  11-161.412 251.911   1
  -2   0  11-74.7828 156.254  13
  -2   0  11-327.684 255.400   6
   2   0 -10 45546.8 1670.23   2
  -2   0  10 46538.3 1661.40   6
  -2   0  10 46491.4 1695.61   1
   2   0 -10 47253.3 1560.86   9
  -2   0  10 44713.0 1695.83  13
  -2   0   9 229.703 258.973   1
   2   0  -9-119.881 207.023   9
  -2   0   9 51.4606 174.113   6
  -2   0   9 480.357 185.955  13
   2   0  -9 16.8299 131.449   2
  -2   0   8 141540. 2583.48  13
  -2   0   8 137604. 2475.93   1
   2   0  -8 133942. 1309.04  12
   2   0  -8 143078. 2450.07   9
   2   0  -8 140245. 2533.22   2
  -2   0   7 331.593 218.849   1
   2   0  -7 109.427 154.292   9
   2   0  -7 144.315 145.807   2
   2   0  -7 110.458 45.6037  12
  -2   0   7 93.6050 135.101  13
   2   0  -6 110389. 1858.34   2
  -2   0   6 105644. 1812.71   1
  -2   0   6 110915. 1914.38  13
   2   0  -6 111876. 1922.17   9
  -2   0   5 21.5924 86.4740  13
   2   0  -5 42.6649 96.6229   7
   2   0  -5 30.8474 102.562   9
  -2   0   5 54.2203 117.688   1
   2   0  -5-4.43730 84.1196   2
   2   0  -4 424473. 2822.64   2
   2   0  -4 417725. 3074.51   7
  -2   0   4 411920. 2769.87   1
   2   0  -3 134.837 66.4328   2
   2   0  -3 47.8091 115.460   9
  -2   0   3 138.843 80.8638  13
  -2   0   3 357.592 93.3697   1
   2   0  -3 169.037 86.2149   7
   2   0  -2 91765.0 1151.13  10
   2   0  -2 87821.3 1202.64   9
  -2   0   2 89814.4 1083.91  13
  -2   0   2 86211.4 1197.46   6
  -2   0   2 92493.2 1126.52  17
   2   0  -2 92952.9 1238.27   7
   2   0  -1 140.023 90.9316   3
  -2   0   1-12.5573 52.7494  17
   2   0  -1 60.6657 63.5379  14
  -2   0   1 48.4380 52.4167   6
   2   0  -1 56.3477 51.7629  10
  -2   0   1 85.9784 59.7368  12
   2   0  -1 128.308 93.5092   7
   2   0  -1 3.42014 62.7370   9
   2   0   0 2157.26 152.393  10
  -2   0   0 2328.76 169.261  17
   2   0   0 1630.19 173.197  14
   2   0   0 2017.23 168.765   3
  -2   0   0 2314.73 198.964  12
   2   0   0 1782.33 166.628   7
   2   0   0 2175.29 158.498   1
  -2   0   0 2371.74 190.791   8
   2   0   1 381.639 111.324   7
   2   0   1 93.9500 69.3011   3
   2   0   1 166.299 104.338  14
   2   0   1 421.998 117.391   1
  -2   0  -1 274.131 94.6747  17
  -2   0  -1 183.469 88.4740  12
   2   0   2 92655.6 1109.98   3
   2   0   2 89888.6 1112.71  15
   2   0   2 94965.8 1431.50   1
  -2   0  -2 89133.1 1451.01  12
  -2   0  -2 89160.4 1372.34  17
   2   0   2 86885.7 1445.82  14
   2   0   3-120.334 133.781  14
   2   0   3 16.8664 56.6119   3
  -2   0  -3 127.506 126.315  12
   2   0   3 65.1060 70.8666  15
   2   0   3-162.033 125.964   1
   2   0   4 189588. 1791.26   3
   2   0   4 195074. 2609.63   1
  -2   0  -4 185325. 2440.40  12
   2   0   4 184343. 2182.42  15
   2   0   4 188093. 2543.24  14
   2   0   5 12.7147 73.4806   3
   2   0   5 184.916 150.170  14
   2   0   5-58.1118 207.409   1
   2   0   5 21.9413 89.3249  15
  -2   0  -5 126.005 151.963  12
  -2   0  -6 46471.4 1393.00  12
  -2   0  -6 48032.8 923.422   9
   2   0   6 44942.8 1455.74  14
   2   0   6 46605.9 1331.83  15
   2   0   6 48278.4 1018.48   3
  -2   0  -6 46259.0 1536.41   2
   2   0   6 44730.8 1549.11   1
  -2   0  -7 117.210 149.983  12
   2   0   7 15.4478 90.2131   3
  -2   0  -7 16.2899 183.554   2
   2   0   7 44.6045 136.758  14
  -2   0  -7 144.909 103.327   9
   2   0   7-197.714 157.687  15
   2   0   8 27723.0 1350.65   1
  -2   0  -8 25444.1 1139.03  12
   2   0   8 26232.9 1248.29  14
   2   0   8 24983.0 1160.47  15
  -2   0  -8 26239.3 1325.05   2
  -2   0  -9 140.322 185.967  12
   2   0   9 111.784 138.298  15
   2   0   9 325.401 208.456  14
  -2   0  -9-61.8878 251.151   2
   2   0  10 74390.3 2252.90  15
  -2   0 -10 74673.6 2127.05  12
   2   0  10 73674.7 2292.16  14
  -2   0 -10 75851.4 2541.61   2
   2   0  10 70376.3 2533.46   1
   2   0  11 840.139 440.780   1
  -2   0 -11-105.924 191.540  12
  -2   0 -11 261.072 246.247   2
   2   0  11 330.090 272.779  15
   2   0  11 153.635 218.071  14
  -2   0 -12 8520.89 951.765   2
   2   0  12 8125.11 862.709  14
   2   0  12 8598.29 871.463  15
   2   0  12 6938.55 1098.51   1
   2   0  13 282.292 332.007   1
  -2   0 -13-279.694 336.316   2
   2   0  13 107.472 169.461  15
   2   0  13 255.124 241.656  14
  -2   0 -14 640.097 346.824   2
   2   0  14 830.422 335.917  15
   2   0  14 924.093 412.119   1
  -2   0 -15-218.395 326.663   2
   2   0  15-103.098 278.324   1
   2   0  16 11116.1 1351.16   1
  -2   0 -16 10458.1 1264.62   2
   2  -1 -18 195.992 293.592  10
  -2  -1  18-169.018 283.538   1
  -2   1  18-98.9366 335.431  15
   2  -1 -18 716.334 445.936   2
   2   1 -18 94.7018 219.815   2
  -2   1  18-126.945 297.329   1
  -2  -1  17 9572.52 1088.98  18
  -2   1  17 8412.39 1103.88  15
   2  -1 -17 8547.85 1064.21   2
   2   1 -17 8501.59 1075.76   2
  -2  -1  17 10428.0 1214.20  13
   2  -1 -17 8569.00 1063.50  10
  -2  -1  17 9419.39 1140.62   1
  -2   1  17 5810.16 1070.20   1
  -2   1  16 704.013 427.733  15
   2   1 -16 225.977 237.218   2
  -2  -1  16 442.225 363.171   1
   2  -1 -16 442.783 280.768   2
  -2  -1  16 839.094 400.647  18
  -2  -1  16 671.484 406.761  13
  -2   1  16 120.419 295.433   1
  -2   1  15 6436.26 875.930   1
  -2  -1  15 8292.66 985.492   1
   2   1 -15 8032.31 979.123   2
   2  -1 -15 7545.04 918.941   2
  -2   1  15 7938.62 883.005   6
  -2   1  15 7894.66 983.605  15
  -2  -1  15 7836.27 895.170  18
  -2  -1  15 8439.22 1020.42  13
  -2  -1  14 347.159 235.048  18
  -2  -1  14 583.994 370.440   1
  -2   1  14 46.3212 232.204  13
   2  -1 -14 295.071 263.796   2
   2   1 -14 143.205 262.206   2
  -2   1  14 466.039 290.301   6
  -2   1  14 1038.43 480.731   1
   2   1 -14 110.390 189.495   9
  -2  -1  14 186.044 177.034   6
  -2  -1  14-117.197 239.807  13
   2  -1 -13 1388.73 384.828   2
  -2  -1  13 1355.46 483.709   1
  -2  -1  13 1311.41 354.991   6
  -2   1  13 1667.08 369.542   6
  -2   1  13 1969.26 460.117  13
  -2  -1  13 2037.13 483.261  13
   2   1 -13 1594.40 426.305   2
   2   1 -13 993.829 313.733   9
  -2   1  13 1710.49 478.460   1
   2  -1 -12 5879.04 703.867   2
  -2  -1  12 5547.87 724.058  13
   2  -1 -12 5714.31 598.267   9
   2   1 -12 4771.72 582.423   9
  -2   1  12 4736.07 690.702   1
  -2  -1  12 6136.80 663.635   6
  -2   1  12 4889.03 608.555  13
   2   1 -12 4597.50 635.239   2
  -2  -1  12 5536.32 693.182   1
  -2   1  11 45148.9 1814.26   1
   2  -1 -11 42844.6 1720.21   2
   2   1 -11 43458.3 1789.67   2
   2   1 -11 45873.7 1659.36   9
  -2  -1  11 39630.4 1684.03   1
   2  -1 -11 43655.6 1558.42   9
  -2   1  11 46194.3 1777.59  13
  -2  -1  11 45682.3 1893.79  13
  -2  -1  11 46399.1 1702.45   6
  -2  -1  10 2256.25 427.758   1
   2   1 -10 2794.71 433.669   9
   2   1 -10 3840.95 516.529   2
   2  -1 -10 2221.16 351.852   9
   2  -1 -10 3234.87 447.166   2
  -2   1  10 3080.25 519.825   1
  -2  -1  10 2980.29 428.823   6
  -2  -1  10 2689.60 459.126  13
  -2   1  10 2682.34 418.982  13
  -2   1   9 118902. 2566.81   1
  -2   1   9 118132. 1819.34  14
   2   1  -9 119139. 2432.75   9
   2  -1  -9 119000. 2342.63   9
   2   1  -9 113111. 1490.79  12
  -2   1   9 118457. 2457.18  13
   2   1  -9 115696. 2552.12   2
  -2  -1   9 116015. 2431.95   1
   2  -1  -9 118563. 2464.97   2
  -2  -1   9 122332. 2485.44   6
  -2  -1   9 115513. 2631.48  13
   2  -1  -8 3441.80 225.104  12
   2   1  -8 3318.12 248.059   5
  -2   1   8 3283.99 466.475   1
   2   1  -8 3661.28 437.470   2
  -2  -1   8 2945.07 389.171   6
   2  -1  -8 3426.26 397.023   2
   2   1  -8 3532.92 444.353   9
   2   1  -8 3844.68 256.377  12
  -2  -1   8 3278.45 431.803  13
   2  -1  -8 2977.32 368.869   9
  -2   1   8 3341.33 284.262  14
  -2  -1   8 2689.86 402.629   1
  -2   1   8 3513.53 390.229  13
  -2  -1   7 31679.1 1060.94   1
   2  -1  -7 32679.0 1103.84   9
   2  -1  -7 32084.3 1077.26   2
  -2   1   7 33214.1 1096.45  13
   2   1  -7 32846.8 1171.33   2
  -2  -1   7 33935.5 1180.31   6
  -2   1   7 32451.0 1173.70   1
   2   1  -7 35171.6 1183.93   9
  -2   1   7 30943.8 753.849  14
   2   1  -7 32322.3 756.395   5
  -2  -1   7 33489.9 1226.36  13
  -2  -1   6 111620. 1801.65   1
  -2   1   6 114550. 1815.49  13
  -2   1   6 112497. 1966.02   1
   2   1  -6 115545. 1624.40   7
   2  -1  -6 116079. 1823.24   2
   2   1  -6 113013. 1407.64   5
   2  -1  -6 115790. 1939.01   9
  -2  -1   6 117407. 2013.85   6
  -2   1   6 115604. 1238.58  14
   2   1  -6 115710. 2025.55   2
  -2  -1   6 115506. 2079.65  13
  -2  -1   5 18051.1 656.814   1
  -2  -1   5 20070.9 787.754   6
   2  -1  -5 20093.2 762.053   9
  -2  -1   5 19156.8 647.366  18
  -2   1   5 19920.3 667.077  13
  -2  -1   5 20723.7 805.615  13
   2   1  -5 20210.2 769.309   2
   2   1  -5 19284.6 578.268   5
   2  -1  -5 19193.4 661.012   2
   2   1  -5 20035.2 639.695   7
  -2   1   5 19202.1 758.808   1
   2   1  -4 13299.4 498.535   7
  -2  -1   4 12851.5 587.378  13
   2  -1  -4 13319.1 584.032   9
  -2  -1   4 13341.6 465.017  18
  -2  -1   4 10775.9 442.277   1
   2   1  -4 13091.0 558.819   2
  -2   1   4 13921.5 574.674   1
  -2  -1   4 13620.9 604.859   6
  -2   1   4 12973.6 460.108  13
   2  -1  -4 12982.8 448.349   2
   2  -1  -4 12971.3 597.439  10
   2   1  -4 13193.0 482.888   5
   2  -1  -3 264502. 2477.44   7
   2   1  -3 265878. 2130.34   7
  -2  -1   3 253805. 2380.95  17
  -2   1   3 268769. 1703.87  13
  -2   1   3 260339. 2255.56   1
   2   1  -3 259216. 2217.71   2
  -2  -1   3 256140. 2373.96  13
   2  -1  -3 269951. 1527.66   2
  -2  -1   3 270402. 2415.51   6
   2  -1  -3 263433. 2193.22   3
   2   1  -3 267842. 2112.50   5
  -2  -1   3 260208. 1533.52   1
   2  -1  -3 263198. 2414.79  10
   2  -1  -2 266256. 2233.84  10
   2  -1  -2 265274. 2165.96   3
  -2  -1   2 270084. 1794.01  12
   2  -1  -2 271669. 1617.59  11
  -2  -1   2 268003. 2226.98  13
   2   1  -2 274686. 2131.44   7
   2  -1  -2 260994. 2302.85   7
  -2  -1   2 261245. 2179.23   6
  -2  -1   2 257067. 2178.11  17
   2   1  -2 280370. 2174.74   5
   2   1  -2 274113. 2040.10   2
   2  -1  -1 325733. 2374.73  10
   2  -1  -1 347920. 1960.54  14
   2   1  -1 342702. 2404.88   7
  -2  -1   1 340895. 2235.86  12
   2  -1  -1 336414. 2431.77   3
  -2  -1   1 326682. 2347.77  17
   2  -1  -1 329927. 2376.49   7
   2   1  -1 349868. 2469.31   5
  -2  -1   1 337142. 1745.27  11
  -2  -1   1 327501. 2261.74   6
   2   1   0 60329.5 738.440   1
   2  -1   0 60936.8 938.671   7
  -2   1   0 60834.1 768.175   2
  -2  -1   0 60237.9 842.582  11
   2   1   0 59532.3 1042.70   5
   2  -1   0 57655.8 989.490  14
  -2  -1   0 59107.7 1050.24  12
   2  -1   0 61907.1 920.889  18
  -2  -1   0 59489.8 1037.47  17
   2   1   0 59795.4 959.234  16
   2   1   0 58718.5 1039.78  14
   2  -1   0 61102.6 1066.51   3
  -2   1   0 59848.0 1046.36   8
  -2  -1   0 62676.1 805.950   8
   2  -1   0 58098.2 1015.79  10
  -2  -1  -1 225884. 2196.33  17
   2   1   1 235164. 1907.44   1
  -2  -1  -1 222793. 1794.68   4
   2  -1   1 233036. 1731.83   7
  -2   1  -1 231198. 2235.37   8
  -2  -1  -1 224297. 2230.38  12
   2  -1   1 235483. 2244.04  14
  -2   1  -1 228896. 1939.45   2
   2   1   1 231949. 2178.56  14
   2  -1   1 239029. 2159.57   3
   2  -1   1 242424. 2102.70  18
   2   1   2 21742.6 722.696  14
   2   1   2 21145.8 687.271   1
  -2  -1  -2 21117.6 587.636   4
  -2   1  -2 20567.4 688.830   2
   2  -1   2 20756.1 763.705  14
   2  -1   2 19690.8 510.257   7
  -2  -1  -2 20815.6 730.611  12
   2  -1   2 22670.2 696.043   3
  -2  -1  -2 20907.0 740.282  17
   2  -1   2 22222.0 740.901   1
   2  -1   3 370995. 3384.96   1
   2  -1   3 366187. 2142.39   7
   2   1   3 355263. 3030.39  15
   2  -1   3 382742. 2964.94   3
  -2  -1  -3 353749. 3351.84  17
   2   1   3 362466. 3209.04  14
  -2  -1  -3 370842. 3287.46  12
   2   1   3 378391. 3281.88   1
  -2   1  -3 371473. 3295.03   2
   2  -1   3 369741. 3456.42  14
   2  -1   4 70918.4 796.779   6
   2  -1   4 72507.8 1371.40   3
   2   1   4 73096.1 1617.52   1
   2   1   4 71695.4 1530.44  14
  -2   1  -4 70320.8 1593.66   2
  -2  -1  -4 72245.6 1540.41  12
   2  -1   4 71778.0 1658.44  14
   2  -1   4 70355.2 1664.96  13
   2   1   4 71122.6 1487.35  15
   2  -1   4 74537.4 1646.30   1
  -2   1  -4 71038.9 1556.70  12
   2  -1   4 68642.2 982.511   7
   2   1   5 14793.0 751.240  14
   2  -1   5 15006.8 484.579   7
  -2  -1  -5 14768.0 754.364  12
   2  -1   5 16159.1 683.022   3
  -2   1  -5 14564.0 802.707   2
   2   1   5 14553.6 737.607  15
   2  -1   5 14925.4 812.307   1
   2  -1   5 16222.7 463.516   6
   2  -1   5 15950.4 871.500  13
   2  -1   5 14843.8 821.134  14
  -2   1  -5 15810.8 791.024  12
   2   1   5 17308.7 869.611   1
   2  -1   6 3385.45 428.493  14
   2  -1   6 3550.80 251.270   6
   2   1   6 2240.09 380.361   1
   2   1   6 2879.86 359.759  15
   2   1   6 2432.83 149.572   3
  -2   1  -6 2993.11 397.969   2
  -2   1  -6 2650.46 351.237  12
   2  -1   6 3180.49 426.132  13
   2  -1   6 2898.21 317.816   3
   2   1   6 2895.00 374.556  14
  -2  -1  -6 2461.41 345.691  12
   2  -1   6 3117.48 450.456   1
   2   1   7 533.817 205.374  14
   2   1   7 523.004 291.004   1
   2  -1   7 723.433 243.494  14
   2  -1   7 918.477 320.657   1
   2  -1   7 797.307 146.127   6
  -2   1  -7 428.655 235.548   2
  -2   1  -7 458.253 166.753   5
  -2   1  -7 282.949 185.178  12
   2  -1   7 450.812 160.094   3
   2   1   7 572.746 221.246  15
  -2  -1  -7 481.263 197.542  12
   2   1   8 20909.9 1106.29  15
   2  -1   8 20209.6 1138.39  14
   2   1   8 21814.6 1235.37   1
   2  -1   8 23766.2 1260.29   1
   2   1   8 20021.1 1054.72  14
   2  -1   8 20040.1 860.659   3
  -2  -1  -8 21621.6 1058.89  12
  -2   1  -8 21029.6 1216.22   2
  -2   1  -8 21404.3 914.355   5
  -2   1  -8 19878.9 1020.43  12
  -2  -1  -8 23093.1 1251.95   2
  -2  -1  -9 73630.3 2373.89   2
   2  -1   9 70323.8 2215.80  14
   2   1   9 70919.8 2156.11  15
   2   1   9 73226.1 2340.57   1
  -2  -1  -9 72654.9 2017.62  12
   2   1   9 72320.8 2099.22  14
  -2   1  -9 72784.8 2050.17  12
  -2   1  -9 73038.9 2360.66   2
   2  -1   9 71766.1 2344.74   1
   2  -1  10 2040.84 429.876  14
   2   1  10 1132.08 323.755  15
  -2  -1 -10 632.452 325.540   2
   2  -1  10 1729.20 456.367   1
   2   1  10 1146.19 316.168  14
   2   1  10 289.182 339.928   1
  -2   1 -10 249.608 250.736   2
  -2  -1 -10 1916.98 359.582  12
  -2   1 -10 1738.92 371.382  12
   2   1  11 61053.0 2129.64  14
  -2   1 -11 57616.6 1974.11  12
   2  -1  11 58584.4 2217.25  14
   2  -1  11 62136.6 2146.50  15
   2  -1  11 61094.5 2367.38   1
   2   1  11 59549.1 2222.35  15
  -2  -1 -11 59268.6 1993.62  12
  -2  -1 -11 62907.7 2444.25   2
   2   1  11 59800.1 2348.59   1
  -2   1 -11 54098.1 2302.25   2
   2   1  12 790.616 458.783   1
   2  -1  12 969.769 374.450  14
   2  -1  12 1012.48 308.472  15
  -2   1 -12 866.442 371.276   2
   2   1  12 1140.84 392.411  15
  -2  -1 -12 904.366 326.539   2
   2  -1  12 1264.50 477.047   1
   2   1  12 1402.31 370.774  14
   2   1  13 2500.61 534.201  15
   2  -1  13 3979.40 619.712  15
   2  -1  13 2607.60 646.481   1
  -2  -1 -13 3646.71 692.798   2
   2  -1  13 3308.93 575.490  14
   2   1  13 3741.66 745.837   1
  -2   1 -13 2302.66 561.004   2
   2  -1  14 3690.72 758.989   1
   2  -1  14 3720.82 651.805  14
   2   1  14 3917.38 675.674  15
  -2  -1 -14 3399.06 677.614   2
  -2   1 -14 3705.18 710.545   2
   2   1  14 5239.01 899.146   1
  -2   1 -15 2370.06 641.890   2
   2  -1  15 1954.88 577.284  18
  -2  -1 -15 1570.09 531.836   2
   2   1  15 1899.87 495.737  15
   2  -1  15 2114.89 629.947   1
   2   1  15 3264.76 766.482   1
   2  -1  16 414.639 358.814   1
   2   1  16-287.618 349.415   1
   2  -1  16-103.113 261.754  18
  -2  -1 -16 352.725 355.864   2
  -2   1 -16-476.951 348.277   2
  -2  -2  18 2103.65 645.853  13
   2  -2 -18 2444.82 592.161   2
   2   2 -18 2354.11 616.386   2
  -2   2  18 3019.86 758.534   1
  -2   2  18 2399.53 650.458  15
  -2  -2  18 1750.17 548.338   1
   2  -2 -18 1190.64 485.313  10
   2  -2 -17 253.575 270.328   2
   2  -2 -17 427.488 359.033  10
   2   2 -17 848.544 445.194   2
  -2  -2  17 496.693 332.018  13
  -2   2  17 189.527 281.152  15
  -2  -2  17 359.103 284.274   1
  -2  -2  17-221.988 234.367  18
  -2   2  17 300.371 367.245   1
  -2   2  16 9899.68 1157.33   1
   2   2 -16 8161.46 1023.63   2
   2  -2 -16 8928.47 1031.42  10
  -2  -2  16 7764.55 1019.94  13
  -2  -2  16 8813.12 1098.36   1
  -2   2  16 10925.5 1258.18  15
  -2  -2  16 8667.64 988.586  18
  -2   2  16 9168.27 1023.98   6
   2  -2 -16 8945.27 1036.07   2
  -2   2  15 220.312 417.377   1
   2   2 -15-53.0109 298.544   2
   2  -2 -15-9.67109 246.898  10
  -2  -2  15 932.397 390.799   1
  -2   2  15 205.834 225.905  15
   2  -2 -15-209.093 205.651   2
  -2  -2  15-336.583 317.192  13
  -2   2  15 423.609 271.688   6
  -2  -2  15 187.825 218.388  18
  -2  -2  14 7780.60 880.465   1
   2  -2 -14 7001.87 841.147   2
  -2   2  14 7726.06 967.912  15
  -2  -2  14 8231.15 900.116  18
  -2   2  14 7810.63 925.434   1
   2  -2 -14 7586.23 878.851  10
  -2  -2  14 8701.01 1008.01  13
   2   2 -14 7292.57 893.984   2
  -2  -2  14 8717.14 851.030   6
   2   2 -14 7916.08 833.489   9
   2  -2 -13 13134.5 1102.54  10
  -2   2  13 14173.5 1196.91   1
   2  -2 -13 13801.6 1091.56   2
  -2  -2  13 14216.8 1108.96  18
   2   2 -13 13160.7 1130.54   2
   2   2 -13 14427.0 1059.46   9
  -2  -2  13 15741.2 1277.87  13
  -2  -2  13 12881.8 986.831   6
  -2   2  13 13606.2 1223.43  15
  -2  -2  13 14716.8 1142.30   1
  -2  -2  12 30726.3 1516.67  18
  -2   2  12 37280.9 1883.66  15
   2  -2 -12 35117.1 1683.26  10
   2   2 -12 30964.1 1496.27   9
  -2  -2  12 32221.4 1481.19   6
   2  -2 -12 31549.9 1554.10   2
   2   2 -12 30193.8 1628.53   2
  -2  -2  12 33531.0 1769.84  13
  -2   2  12 31669.6 1687.67   1
  -2  -2  12 28926.6 1581.48   1
  -2  -2  11 3211.48 585.074  13
   2  -2 -11 2130.74 457.047  10
   2   2 -11 1973.45 422.794   2
  -2  -2  11 2666.39 439.066   6
  -2   2  11 3367.85 598.037   1
  -2   2  11 2535.87 417.809  13
   2  -2 -11 2804.53 460.378   2
  -2  -2  11 1938.34 455.799   1
   2   2 -11 3164.95 516.307   9
  -2  -2  11 2440.38 442.317  18
   2  -2 -10 94533.4 2359.73   2
  -2  -2  10 93481.6 2626.90  13
  -2  -2  10 94488.1 2342.94   1
  -2  -2  10 99534.4 2367.22   6
  -2   2  10 94599.7 2295.48  13
  -2  -2  10 92799.3 2314.07  18
   2  -2 -10 95044.4 2480.34  10
   2   2 -10 98580.5 2599.47   2
  -2   2  10 91122.0 2534.09   1
  -2   2   9 35965.6 1497.50   1
   2  -2  -9 35233.4 1341.86   2
   2   2  -9 34439.3 1005.75   5
  -2   2   9 35819.2 1305.47  13
  -2  -2   9 36737.9 1375.51   6
  -2  -2   9 34510.1 1354.69  18
  -2  -2   9 28522.8 1307.40   1
  -2  -2   9 35156.6 1506.17  13
   2  -2  -9 37082.5 1472.27  10
   2   2  -9 36766.0 1517.42   2
   2   2  -8 22778.8 819.588   5
   2  -2  -8 21951.9 1063.64  10
  -2  -2   8 22601.2 1034.86   6
  -2   2   8 21481.6 598.222  14
  -2  -2   8 21885.2 985.967  18
   2   2  -8 22572.6 1109.08   2
  -2  -2   8 23588.9 1170.11  13
  -2   2   8 22795.7 952.629  13
  -2   2   8 20463.9 1067.66   1
  -2  -2   8 22208.6 994.643   1
   2  -2  -8 22180.1 981.873   2
   2   2  -7 26221.3 746.894   7
   2  -2  -7 25965.4 1094.15  10
  -2  -2   7 26381.6 1046.20   6
   2   2  -7 26451.5 1117.15   2
  -2   2   7 26407.7 925.011  13
  -2  -2   7 24792.4 978.957  18
  -2  -2   7 26509.6 1148.41  13
  -2  -2   7 24073.7 955.740   1
  -2   2   7 24959.6 548.830  14
   2  -2  -7 25629.3 962.509   2
   2   2  -7 26707.5 872.379   5
  -2   2   7 24169.3 1092.49   1
   2  -2  -6 4015.02 413.257  10
  -2   2   6 3495.15 400.186   1
   2   2  -6 4581.34 302.160   7
  -2  -2   6 4162.65 376.980  18
   2   2  -6 3972.29 347.722   5
  -2   2   6 4431.19 343.866  13
   2   2  -6 4278.69 423.340   2
  -2  -2   6 4580.58 418.729   6
  -2  -2   6 4472.72 454.036  13
  -2  -2   6 3846.21 355.265   1
  -2   2   6 4240.55 195.535   5
  -2  -2   5 23762.5 815.168  18
  -2  -2   5 24558.3 751.840   1
  -2   2   5 24652.7 565.267   5
   2   2  -5 25303.2 691.622   7
  -2   2   5 25334.2 678.291  13
   2  -2  -5 24227.5 742.793   3
  -2  -2   5 25100.9 960.004  13
  -2   2   5 25158.7 949.058   1
   2  -2  -5 25114.0 930.543  10
  -2  -2   5 25718.5 919.282   6
   2   2  -5 24349.0 923.842   2
   2   2  -5 23924.6 796.067   5
   2   2  -4 295567. 2963.13   2
   2  -2  -4 285501. 2911.86  10
   2  -2  -4 279414. 2662.07  11
  -2  -2   4 284828. 2980.94  13
  -2  -2   4 278189. 2167.06   1
  -2   2   4 282420. 2149.66   5
   2   2  -4 291427. 2710.52   5
   2  -2  -4 276942. 2502.79   3
  -2  -2   4 296406. 2956.49   6
  -2   2   4 286400. 2970.81   1
  -2  -2   4 292935. 3002.43  17
   2   2  -4 291192. 2311.38   7
  -2   2   4 295510. 1819.88  13
  -2   2   3 51040.0 1106.66  15
   2  -2  -3 49558.9 1054.80   3
   2   2  -3 54117.4 1183.41   2
  -2   2   3 50370.4 985.572   5
  -2  -2   3 51192.0 1169.33   6
   2   2  -3 52114.4 984.968   7
  -2  -2   3 51846.4 1179.08  17
   2  -2  -3 49817.1 1013.58  11
   2   2  -3 50842.4 1127.65   5
   2  -2  -3 51100.8 1156.62  10
  -2  -2   3 50242.3 1174.14  13
   2   2  -2 401540. 3024.04   2
  -2   2   2 384342. 2909.73   5
  -2  -2   2 388188. 3079.23  17
   2  -2  -2 384777. 2658.41  11
  -2  -2   2 383592. 3049.10  13
   2  -2  -2 388890. 3107.74  10
   2   2  -2 396153. 2800.19   7
   2  -2  -2 387420. 2996.74   3
  -2   2   2 393018. 2702.61  15
  -2  -2   2 375847. 2700.74  11
   2   2  -2 398088. 3096.74   5
   2   2  -1 90518.0 1474.21   5
  -2  -2   1 94448.6 1324.36  11
   2  -2  -1 91122.1 1475.93   3
  -2  -2   1 92325.2 1431.09  13
  -2  -2   1 93362.6 1489.45  17
   2  -2  -1 92573.9 1280.77  11
  -2   2   1 91208.0 904.166   2
   2  -2  -1 95132.1 1524.68  10
  -2  -2   1 89918.7 1407.06  12
   2   2  -1 89023.1 1460.17  16
  -2   2   0 2886.36 203.178   2
   2  -2   0 2951.48 240.949   7
   2  -2   0 2494.88 262.011  10
   2  -2   0 2717.33 241.698  11
   2   2   0 2967.18 284.985  16
   2   2   0 3000.52 296.440   5
   2  -2   0 2662.19 287.962   3
  -2   2   0 2719.68 159.634  16
  -2  -2   0 3149.62 295.230  17
   2   2   0 2732.85 209.295   1
  -2   2   0 2417.99 239.537   8
  -2  -2   0 2785.98 251.069  11
  -2  -2   0 2780.89 292.992  12
   2  -2   1 17203.8 603.072  13
  -2  -2  -1 16633.7 678.459  17
   2   2   1 16603.1 558.285   1
  -2  -2  -1 16420.4 626.714   4
  -2  -2  -1 16244.9 618.059  11
   2  -2   1 16206.8 499.230   7
   2   2   1 16463.5 644.535  14
  -2  -2  -1 15219.4 646.029  12
  -2   2  -1 16757.5 674.366   8
   2  -2   1 16586.3 646.218  18
   2   2   1 16073.5 620.583   5
  -2   2  -1 17683.2 584.114   2
   2  -2   1 17781.1 696.035   3
  -2  -2  -2 18201.9 689.913   4
   2  -2   2 19607.2 496.095   7
   2   2   2 19277.7 693.024   5
   2  -2   2 19330.9 735.892  13
   2   2   2 20980.5 711.200   1
  -2  -2  -2 19714.4 772.721  12
  -2   2  -2 19320.5 708.932   2
   2  -2   2 20229.3 775.585  18
   2  -2   2 20264.5 468.033   4
  -2  -2  -2 19254.3 783.552  17
   2  -2   2 20564.5 781.941   3
   2   2   2 19576.9 731.642  14
  -2  -2  -2 20191.2 739.376  11
   2   2   3 3455.32 359.642   1
   2  -2   3 3526.22 362.488  18
   2  -2   3 3363.61 184.690   7
   2  -2   3 3992.41 380.398   3
   2  -2   3 4421.72 412.148  13
  -2   2  -3 3175.06 350.454   2
  -2  -2  -3 3494.33 372.457  17
  -2   2  -3 3108.52 376.636   5
  -2  -2  -3 4302.61 395.181  12
   2   2   3 3696.37 343.028  14
  -2  -2  -4 264804. 3113.27  12
   2   2   4 267951. 2994.17  14
   2  -2   4 270116. 3320.68  18
   2  -2   4 273193. 3057.52   3
  -2   2  -4 268409. 3188.20   5
   2  -2   4 255919. 3280.65  13
  -2   2  -4 261779. 3208.97   2
  -2  -2  -4 256499. 3309.82  17
   2  -2   4 258811. 3217.26   1
   2   2   4 270564. 3182.94   1
   2   2   5 4357.49 483.617   1
   2  -2   5 3747.20 423.026  18
   2   2   5 3887.01 436.075  15
   2   2   5 4005.70 400.753  14
  -2  -2  -5 3604.59 418.912  12
   2  -2   5 3666.80 437.029  13
  -2   2  -5 3676.09 432.873   2
  -2   2  -5 4250.57 415.456   5
   2  -2   5 3609.54 429.951   1
  -2   2  -6 72907.8 1995.21   2
   2   2   6 70950.7 1893.21  15
   2  -2   6 72002.2 1969.42  18
   2  -2   6 72717.0 1140.97   6
   2   2   6 70861.5 1742.43  14
   2   2   6 70477.0 1933.88   1
  -2   2  -6 74819.9 1759.10   5
   2  -2   6 71405.2 2019.43  13
  -2  -2  -6 71858.7 1806.72  12
   2  -2   6 72659.5 1967.00   1
  -2   2  -7 6736.91 670.149   2
   2   2   7 5833.94 592.790  15
  -2  -2  -7 5571.30 550.325  12
  -2   2  -7 6224.98 532.145   5
   2   2   7 6224.81 564.793  14
  -2   2  -7 6412.53 596.630  12
   2  -2   7 6034.62 649.905  13
   2  -2   7 6418.76 660.988   1
   2  -2   7 5643.10 354.532   6
   2  -2   7 5764.36 637.243  18
   2   2   7 6859.16 687.744   1
  -2   2  -8 20444.3 977.215   5
   2  -2   8 18344.1 1189.23   1
  -2   2  -8 19955.3 1066.51  12
   2   2   8 19033.0 1125.99  15
   2   2   8 20811.1 1055.22  14
  -2  -2  -8 19886.6 1037.52  12
  -2   2  -8 18224.9 1135.98   2
   2  -2   8 18056.1 1136.85  18
   2  -2   8 20501.0 1242.09  13
   2  -2   8 19690.1 1170.20  14
   2   2   8 21486.6 1249.31   1
  -2   2  -9 8828.82 659.946   5
   2   2   9 8674.48 811.520  15
   2   2   9 9405.80 756.959  14
  -2   2  -9 8231.22 719.504  12
   2  -2   9 9319.80 867.552  18
   2  -2   9 10113.7 890.914  14
  -2   2  -9 8524.54 837.499   2
  -2  -2  -9 8208.22 704.889  12
   2  -2   9 8431.20 669.798   3
   2  -2   9 10141.1 944.692  13
   2   2   9 8273.59 849.617   1
   2  -2   9 8540.68 807.175   1
   2   2  10 22098.7 1359.79  15
  -2   2 -10 23093.9 1235.82  12
   2  -2  10 23774.4 1489.10  13
   2  -2  10 22829.8 1421.59  18
  -2  -2 -10 21837.7 1389.86   2
   2  -2  10 20830.4 1351.41   1
   2   2  10 24647.0 1471.53   1
  -2   2 -10 22904.6 1431.60   2
   2  -2  10 21550.4 1345.84  14
   2   2  10 24017.7 1244.17  14
  -2  -2 -10 22354.9 1197.92  12
  -2   2 -11-294.362 287.777   2
   2   2  11-542.099 311.267  15
   2   2  11-86.0852 388.800   1
  -2   2 -11 122.794 217.150  12
   2  -2  11 189.002 261.899  18
   2  -2  11-200.141 293.419   1
  -2  -2 -11 40.0858 217.847  12
   2   2  11 143.491 155.197  14
  -2  -2 -11-7.56855 233.868   2
   2  -2  11-35.1339 216.893  14
  -2   2 -12 9186.05 1021.41   2
   2  -2  12 10254.3 1056.16  18
   2  -2  12 9192.60 961.048  14
   2   2  12 9476.67 1055.13   1
   2   2  12 8928.09 955.707  15
   2  -2  12 8683.72 1011.08   1
  -2  -2 -12 9892.40 1062.36   2
   2  -2  13-21.1768 274.360   1
  -2   2 -13 1087.12 402.442   2
   2   2  13 638.677 427.085   1
   2   2  13 519.416 274.619  15
   2  -2  13 529.011 294.820  14
  -2  -2 -13 936.441 394.340   2
   2  -2  13 1266.45 451.254  18
   2   2  14 6957.57 978.567   1
  -2  -2 -14 7323.09 984.654   2
   2  -2  14 6893.60 901.187  14
   2   2  14 7765.15 969.790  15
  -2   2 -14 5926.22 899.947   2
   2  -2  14 8374.58 1066.33  18
   2  -2  14 5254.92 956.620   1
   2  -2  15 291.588 425.438   1
   2  -2  15 437.148 271.532  14
   2  -2  15 94.0169 239.044  18
  -2   2 -15 246.137 261.791   2
   2   2  15 966.693 412.926  15
  -2  -2 -15 759.523 382.096   2
  -2   2 -16 6611.80 1032.05   2
   2  -2  16 7251.49 1036.56  18
   2  -2  16 6277.24 1082.88   1
   2   2  16 9221.04 1130.35  15
  -2  -2 -16 8683.81 1184.89   2
   2   2  16 8447.12 1200.06   1
   2  -3 -18 2140.11 558.804  10
   2   3 -18 1970.92 556.870   2
  -2   3  18 2739.35 725.104  15
   2  -3 -18 1833.49 609.604  11
  -2  -3  18 1553.27 559.031  13
  -2   3  18 1093.18 503.071   1
  -2  -3  17 4054.84 772.908   1
  -2   3  17 5145.05 939.378   1
   2  -3 -17 4769.51 794.636  10
  -2   3  17 6876.18 1031.54  15
   2   3 -17 4998.55 854.128   2
  -2  -3  17 4101.45 708.322  18
  -2  -3  17 4627.25 894.179  13
  -2  -3  16-94.6158 267.421  18
  -2  -3  16-43.8155 285.415  13
  -2   3  16 293.522 442.402   1
  -2   3  16-39.7486 313.415  15
   2  -3 -16-53.4543 240.880  10
   2  -3 -16-273.197 303.969   2
  -2  -3  16 136.692 206.747   1
   2   3 -16 3.74196 205.255   2
   2  -3 -15 17224.5 1369.72  10
  -2  -3  15 15505.3 1297.80  18
   2   3 -15 16802.0 1277.80   9
   2  -3 -15 15472.3 1278.08   2
  -2  -3  15 14424.1 1364.27   1
  -2   3  15 14804.9 1418.16   1
  -2  -3  15 19535.6 1606.72  13
  -2   3  15 17586.5 1524.29  15
   2   3 -15 17623.8 1470.74   2
  -2  -3  14 13469.2 1287.94  13
  -2   3  14 11860.0 1193.22   1
   2  -3 -14 12860.7 1133.15  10
  -2  -3  14 11284.7 1049.96  18
   2  -3 -14 12280.4 1091.36   2
  -2   3  14 12220.0 1207.94  15
   2   3 -14 12036.8 1057.00   9
  -2  -3  14 8838.93 1002.78   1
   2   3 -14 10716.7 1112.07   2
   2   3 -13 15592.8 1276.82   2
   2  -3 -13 18228.5 1278.39  10
  -2   3  13 15748.4 1296.32   1
  -2   3  13 19634.7 1478.12  15
   2  -3 -13 16976.3 1219.03   2
  -2  -3  13 17075.2 1246.62  18
  -2  -3  13 18081.8 1418.16  13
  -2  -3  13 14939.9 1174.21   1
   2   3 -13 14030.9 1126.60   9
  -2  -3  13 17014.1 1142.09   6
  -2   3  12 593.501 427.412   1
  -2  -3  12 373.134 303.411   1
   2   3 -12 456.763 265.438   2
   2  -3 -12 292.433 216.265   2
  -2  -3  12 488.457 259.613   6
   2  -3 -12-167.192 271.187  10
  -2  -3  12 570.490 330.633  13
  -2  -3  12 213.452 189.974  18
  -2   3  12 811.608 384.123  15
   2  -3 -11 20514.3 1240.16  10
   2   3 -11 22079.6 1365.49   2
  -2  -3  11 20895.8 1235.28  18
  -2   3  11 22601.0 1423.47  15
  -2  -3  11 18712.5 1163.62   1
  -2  -3  11 21921.5 1408.40  13
  -2   3  11 20246.4 1347.26   1
  -2  -3  11 22042.3 1197.69   6
   2  -3 -11 21516.4 1207.59   2
   2  -3 -10 10699.0 852.457  10
  -2   3  10 10243.2 903.070   1
  -2   3  10 10246.8 910.470  15
  -2  -3  10 10205.7 908.404  13
  -2  -3  10 9151.76 789.780   1
  -2  -3  10 9380.87 782.435  18
   2   3 -10 9110.26 852.805   2
   2   3 -10 10283.3 662.520   5
  -2  -3  10 9635.91 768.568   6
   2  -3 -10 10547.3 795.009   2
   2  -3  -9 26949.4 1280.26  10
  -2  -3   9 27781.9 1223.35   6
  -2   3   9 24994.0 1357.29  15
  -2  -3   9 24176.9 1138.55   1
   2   3  -9 24758.8 1298.30   2
  -2  -3   9 27196.3 1388.90  13
   2  -3  -9 25983.1 1166.86   2
   2   3  -9 25473.7 1027.84   5
  -2  -3   9 24450.9 1173.09  18
  -2   3   9 25714.5 1318.80   1
  -2  -3   8 2198.54 361.059  18
   2   3  -8 2218.73 323.475   5
  -2   3   8 1954.40 399.015  15
   2   3  -8 2336.29 392.027   2
  -2  -3   8 1962.37 381.972  13
  -2  -3   8 1478.52 291.220   1
  -2   3   8 1278.99 322.403   1
   2  -3  -8 1836.52 339.525  11
  -2  -3   8 2386.80 370.712   6
   2  -3  -8 1990.96 353.563  10
  -2  -3   7 9174.43 606.162   1
  -2  -3   7 9988.53 678.806   6
   2  -3  -7 9345.11 670.459  10
  -2  -3   7 10276.6 757.358  13
   2   3  -7 10789.1 768.588   2
   2   3  -7 9784.19 626.317   5
   2   3  -7 9502.95 431.698   7
  -2   3   7 9067.08 724.758  15
  -2   3   7 9766.99 752.240   1
  -2  -3   7 8939.94 633.634  18
  -2   3   7 8915.83 357.253   5
   2  -3  -7 9520.33 678.363  11
  -2   3   6 1326.48 165.566   5
   2  -3  -6 1354.51 204.419   3
   2   3  -6 1115.80 239.316   5
   2  -3  -6 1133.46 245.210  11
  -2   3   6 1718.02 368.294   1
  -2  -3   6 1355.50 282.327   6
  -2  -3   6 1283.57 286.807  13
   2  -3  -6 927.546 229.276  10
  -2   3   6 1055.43 267.961  15
   2   3  -6 1264.89 165.580   7
  -2  -3   6 1462.72 286.903  17
   2   3  -6 1491.11 285.341   2
   2  -3  -5 174420. 2577.86  10
   2   3  -5 171051. 2486.51   5
   2   3  -5 171291. 1875.69   7
  -2   3   5 170960. 1916.52   5
  -2   3   5 169641. 2713.82   1
   2  -3  -5 169521. 2126.32   3
  -2  -3   5 171546. 2565.42   6
  -2   3   5 166864. 2661.12  15
  -2  -3   5 163692. 2656.19  13
  -2  -3   5 177599. 2684.97  17
   2  -3  -5 167403. 2475.34  11
   2   3  -5 176010. 2724.67   2
   2  -3  -4 799.804 183.163  11
   2  -3  -4 897.026 175.024   3
   2  -3  -4 961.776 198.309  10
  -2   3   4 841.196 145.549   5
   2   3  -4 1129.10 241.925   2
  -2   3   4 738.787 187.577  15
  -2  -3   4 908.871 200.303  17
  -2  -3   4 553.365 189.049  13
  -2   3   4 622.000 170.049   1
   2   3  -4 851.026 160.064   7
   2   3  -4 1127.39 251.198   5
  -2   3   3 321408. 2946.23   5
  -2  -3   3 317106. 3130.60  11
   2   3  -3 336143. 3347.34   5
   2  -3  -3 335361. 3296.77  10
  -2  -3   3 331618. 3278.81  17
  -2  -3   3 326534. 3283.57  13
   2  -3  -3 328352. 3050.19   3
   2  -3  -3 319557. 3069.49  11
   2   3  -3 334319. 3352.21   2
  -2   3   3 337910. 3190.46  15
   2  -3  -2 15523.1 699.675  10
   2  -3  -2 13808.2 624.758  11
  -2   3   2 14089.0 644.337   5
  -2  -3   2 13890.9 651.269  13
  -2  -3   2 15000.3 677.805  17
   2   3  -2 15566.3 721.663   5
   2  -3  -2 14524.6 661.397   3
  -2  -3   2 14870.1 651.419  11
  -2   3   1 4471.54 389.396   5
   2  -3  -1 4655.14 363.066  11
   2  -3  -1 4791.40 398.120   3
  -2  -3   1 4746.71 386.767  17
  -2   3   1 4202.85 338.988   8
   2   3  -1 4074.13 392.965   5
   2   3  -1 4250.88 377.106  16
   2  -3  -1 4598.69 202.039  17
  -2  -3   1 4947.57 375.447  13
   2  -3  -1 4402.33 389.233  10
  -2  -3   1 4370.62 353.912  11
  -2   3   0 12312.8 656.917   5
  -2   3   0 11089.5 552.895   8
   2   3   0 12192.7 619.804   5
  -2   3   0 11946.2 455.912  16
  -2  -3   0 12476.2 618.889  17
   2   3   0 13195.2 516.028   1
  -2   3   0 11651.3 478.613   2
   2  -3   0 11915.6 443.991  13
  -2  -3   0 12159.5 597.049  11
   2   3   0 11971.0 628.446  16
   2  -3   0 11097.7 621.494   3
   2  -3   0 12232.8 596.046  11
   2  -3   1 2622.12 325.312   3
   2  -3   1 2455.81 153.076  17
  -2  -3  -1 2512.21 318.568  17
  -2   3  -1 2893.36 311.838   8
  -2   3  -1 2474.25 331.223   5
   2   3   1 2507.34 269.376   1
   2  -3   1 2232.27 236.127  13
  -2  -3  -1 1761.73 301.637  12
  -2  -3  -1 3003.10 322.031   4
   2   3   1 2879.75 327.057   5
   2  -3   1 2326.55 235.025   4
  -2   3  -1 2402.04 248.631   2
  -2  -3  -1 2343.88 277.579  11
  -2  -3  -2 33095.7 1082.30   4
   2  -3   2 35091.2 839.376   4
  -2  -3  -2 33381.8 602.144  10
   2   3   2 31740.0 991.514   5
  -2   3  -2 33545.9 1150.40   5
   2   3   2 34895.1 1016.75   1
  -2  -3  -2 34581.6 1153.64  17
   2  -3   2 32770.7 997.506  13
   2  -3   2 34237.5 1139.94   3
  -2   3  -2 34352.9 1018.33   2
  -2  -3  -2 32341.4 1087.53  12
  -2  -3  -2 34532.6 1086.74  11
  -2  -3  -3 122576. 1325.95  10
   2  -3   3 125561. 2251.18   3
   2   3   3 119386. 2025.26  14
   2  -3   3 115421. 2081.96  13
   2  -3   3 123838. 2252.62  18
  -2  -3  -3 121987. 2188.39  11
  -2   3  -3 118757. 2070.66   2
   2  -3   3 126081. 1541.19   4
   2   3   3 113274. 1877.59   5
  -2  -3  -3 119457. 2146.64  12
   2   3   3 125091. 2094.55   1
  -2  -3  -3 125643. 2293.56  17
  -2   3  -3 119936. 2261.12   5
  -2   3  -4 14657.5 816.642   5
  -2   3  -4 12758.3 739.707   2
   2  -3   4 12850.7 780.662  18
  -2  -3  -4 12613.4 505.336  10
   2   3   4 14420.7 777.782   1
   2   3   4 12746.0 699.534  14
  -2  -3  -4 13252.0 813.292  17
   2   3   4 13133.5 639.806   5
   2  -3   4 13785.8 796.723  13
  -2  -3  -4 12941.0 751.815  12
  -2  -3  -4 13529.7 791.981  11
  -2  -3  -5 197311. 3296.25  17
   2  -3   5 195650. 3180.70  13
   2   3   5 193792. 2796.41  14
   2  -3   5 200118. 3247.43  18
  -2   3  -5 193076. 3118.18   2
   2   3   5 206768. 3145.95   1
  -2  -3  -5 191659. 2950.53  12
  -2  -3  -5 194566. 2227.62  10
  -2   3  -5 200405. 3064.66   5
   2   3   6 12555.3 863.895   1
   2  -3   6 13285.3 895.737  18
  -2   3  -6 12631.5 868.657   2
  -2  -3  -6 12749.6 640.067  10
   2   3   6 13091.2 771.377  14
  -2   3  -6 12455.8 799.012   5
   2  -3   6 13361.0 908.304  13
  -2  -3  -6 11987.0 791.589  12
  -2   3  -7 59244.5 1970.40   2
   2   3   7 58964.7 1700.08  14
  -2  -3  -7 58851.7 1500.67  10
   2  -3   7 58507.1 1976.86  18
   2   3   7 64221.9 2026.15   1
   2   3   7 56097.3 1910.32  15
  -2  -3  -7 56657.0 1751.29  12
   2  -3   7 60825.9 2037.32  13
  -2   3  -7 57891.2 1739.78   5
   2   3   8 4376.47 648.795   1
  -2   3  -8 3904.58 477.112   5
   2   3   8 3206.84 427.666  14
   2  -3   8 2032.36 447.696   1
  -2  -3  -8 3673.89 487.493  12
   2  -3   8 4235.05 584.178  18
   2  -3   8 3557.22 554.697  13
  -2   3  -8 3550.17 549.228   2
  -2  -3  -8 3921.60 430.111  10
   2   3   8 4134.66 573.725  15
   2   3   9 16360.5 1193.15   1
   2   3   9 17897.8 1210.69  15
  -2   3  -9 17067.7 1061.94  12
   2   3   9 18650.7 1058.61  14
   2  -3   9 17189.6 1254.35  13
  -2  -3  -9 18090.7 978.021  10
  -2   3  -9 15616.9 1149.22   2
  -2   3  -9 16774.1 995.217   5
   2  -3   9 16230.7 1162.85  18
   2  -3   9 15922.9 1185.27   1
  -2  -3  -9 15610.3 997.318  12
   2  -3  10 285.547 233.026   3
   2   3  10 108.868 163.419  14
  -2   3 -10-42.3666 268.294   2
   2  -3  10 38.5582 189.161  14
  -2  -3 -10-25.5657 177.439  12
   2   3  10 25.7731 229.081  15
   2  -3  10-687.165 424.466   1
   2  -3  10-107.657 253.144  18
   2   3  10 230.709 375.377   1
   2  -3  10-306.794 323.235  13
  -2   3 -10-273.872 232.976  12
   2  -3  11 6394.00 826.061  14
   2   3  11 5800.40 774.266  15
   2  -3  11 8047.08 958.169  13
   2   3  11 5795.96 827.893   1
   2  -3  11 5514.38 811.480   1
  -2   3 -11 5933.96 809.387   2
  -2   3 -11 5137.02 643.489  12
   2  -3  11 5724.80 769.830  18
  -2  -3 -11 6772.66 723.122  12
  -2  -3 -12 3286.27 623.234   2
   2  -3  12 2835.86 586.774  18
   2  -3  12 2632.86 582.602   1
   2  -3  12 3665.58 655.048  14
  -2   3 -12 3349.73 656.890   2
   2   3  12 3807.13 643.549  15
   2   3  12 2866.53 614.765   1
   2   3  13 849.988 330.591  15
  -2   3 -13 1089.64 472.382   2
   2  -3  13-84.6875 323.502   1
   2  -3  13 251.952 268.421  18
  -2  -3 -13 687.494 360.049   2
   2   3  13 140.828 383.105   1
   2  -3  13 370.809 269.931  14
   2   3  14 573.190 353.209   1
   2  -3  14-158.421 350.786   1
   2  -3  14 1762.73 545.837  18
  -2   3 -14 1306.87 476.515   2
  -2  -3 -14 580.375 330.976   2
   2   3  14 863.279 396.564  15
   2  -3  14 861.045 346.172  14
  -2  -3 -15 7414.82 1050.34   2
   2  -3  15 9444.43 1113.84  14
   2  -3  15 9982.12 1220.25  18
  -2   3 -15 8762.51 1131.58   2
   2   3  15 9047.56 1180.92   1
   2   3  16 2087.21 622.955   1
   2  -3  16 1325.37 435.060  14
   2  -3  16 1246.42 474.396  18
  -2  -3 -16 1774.16 571.338   2
  -2   3 -16 1829.92 602.171   2
   2  -4 -17 760.538 396.806  11
  -2   4  17 969.387 525.202   1
  -2   4  17 742.258 448.082  15
   2   4 -17-342.316 339.906   2
  -2  -4  17 381.070 294.409  13
   2  -4 -16 3327.96 708.325  11
  -2  -4  16 3988.15 729.797  18
   2  -4 -16 3478.34 661.190  10
   2   4 -16 3707.13 751.316   2
  -2   4  16 3790.42 781.927  15
  -2  -4  16 3547.26 784.732  13
  -2   4  16 3042.73 739.782   1
   2  -4 -15 3035.17 597.665   2
  -2   4  15 3158.24 702.803  15
   2  -4 -15 3236.59 613.610  10
  -2   4  15 2548.74 720.540   1
   2  -4 -15 2328.33 570.456  11
  -2  -4  15 2139.57 540.056  18
  -2  -4  15 1786.26 502.231  13
   2   4 -15 1768.46 510.553   2
   2   4 -15 2928.60 600.325   9
  -2  -4  14 497.163 292.575  18
  -2   4  14 310.497 266.017  15
  -2   4  14 933.919 465.461   1
   2   4 -14 1201.53 454.392   9
   2  -4 -14 51.3573 234.201  10
   2   4 -14 657.398 329.085   2
   2  -4 -14 1006.04 390.393  11
  -2  -4  14 454.780 305.661  13
   2  -4 -14 701.571 316.110   2
   2   4 -13 728.234 362.620   2
   2  -4 -13 295.265 219.197  10
  -2  -4  13 3.16574 176.716   6
   2  -4 -13 345.403 246.966   2
  -2  -4  13 51.7489 305.501  13
  -2  -4  13 123.481 239.015  18
  -2   4  13 873.124 512.588   1
   2  -4 -13-83.2715 255.607  11
  -2   4  13 664.708 350.650  15
  -2  -4  12 17070.0 1135.33   6
   2  -4 -12 16263.6 1167.33  10
   2   4 -12 17804.1 1353.94   2
  -2   4  12 16772.0 1348.86  15
   2  -4 -12 17508.5 1182.19   2
  -2  -4  12 16121.6 1319.79  13
  -2  -4  12 16242.8 1196.03  18
  -2   4  12 17636.5 1343.65   1
   2  -4 -12 17213.2 1254.66  11
   2   4 -11 15125.4 1182.10   2
   2  -4 -11 12749.0 992.467  10
   2  -4 -11 12572.4 954.191   2
  -2   4  11 15262.2 1228.17  15
  -2  -4  11 13901.7 1000.13   6
  -2  -4  11 12131.7 1094.57  13
  -2  -4  11 12722.6 1004.83  18
   2  -4 -11 14264.1 1092.15  11
  -2   4  11 16463.4 1237.39   1
   2  -4 -10 96794.2 2590.56  10
   2   4 -10 95873.6 2814.88   2
  -2  -4  10 99802.2 2526.46   6
  -2   4  10 91483.7 2759.81   1
  -2   4  10 100267. 2955.54  15
   2   4 -10 99496.5 2324.14   5
  -2  -4  10 104349. 2976.53  13
   2  -4 -10 102586. 2771.78  11
   2   4  -9 431.116 231.462   2
   2   4  -9 587.481 211.567   5
  -2   4   9 775.518 363.204  15
   2  -4  -9 374.664 220.058  10
  -2   4   9 726.722 327.852   1
  -2  -4   9 840.040 284.410  17
   2  -4  -9 610.574 276.317  11
  -2  -4   9 647.798 302.608  13
  -2  -4   9 335.368 182.118   6
   2   4  -8 59114.1 1753.95   5
   2  -4  -8 60316.9 1849.98  10
  -2   4   8 63080.8 2092.99  15
  -2   4   8 57461.3 1990.31   1
   2  -4  -8 60931.3 1923.20  11
  -2  -4   8 59344.6 2063.71  13
  -2  -4   8 63572.8 1991.52  17
   2   4  -8 57243.2 1987.37   2
   2  -4  -7 31480.8 976.702   3
  -2   4   7 32854.8 1463.22   1
  -2  -4   7 32283.5 1355.07  17
   2  -4  -7 32196.6 1287.48  10
  -2   4   7 29990.3 862.424   5
   2   4  -7 33052.5 1433.02   2
   2  -4  -7 32146.2 1316.27  11
  -2   4   7 30895.5 1399.91  15
   2   4  -7 33487.4 1286.18   5
  -2  -4   7 31041.3 1376.29  13
  -2   4   6 1613.62 327.015  15
   2  -4  -6 2548.80 355.425  10
  -2  -4   6 2362.87 358.713  17
   2  -4  -6 1436.64 229.497   3
  -2   4   6 2058.65 257.378   5
   2   4  -6 2147.18 393.467   2
   2   4  -6 1768.52 206.975   7
  -2  -4   6 2390.60 395.988  13
  -2   4   6 2093.19 404.179   1
   2   4  -6 1317.54 320.289   5
   2  -4  -6 1404.42 284.287  11
  -2   4   5 297.416 136.897   5
   2  -4  -5 117.331 161.516  10
  -2   4   5-260.441 270.237   1
  -2   4   5 128.375 179.236  15
   2   4  -5 317.209 166.204   2
   2   4  -5 28.9424 82.9587   7
   2  -4  -5 246.071 140.638   3
  -2  -4   5 19.4120 126.519  13
   2   4  -5 4.70383 191.673   5
  -2  -4   5 213.653 137.614  17
   2  -4  -5 65.6860 132.531  11
   2  -4  -4 12179.1 653.173   3
  -2  -4   4 13054.4 758.939  17
  -2   4   4 13102.7 763.098  15
   2   4  -4 13897.2 618.327   7
   2   4  -4 12710.7 776.681   5
   2  -4  -4 13612.2 754.306  11
  -2  -4   4 13897.9 793.583  13
   2   4  -4 12950.4 784.508   2
  -2   4   4 13736.2 687.000   5
   2  -4  -4 12750.1 730.518  10
  -2  -4   3 1037.47 232.428  13
   2  -4  -3-212.433 145.371  11
  -2  -4   3 747.991 220.597  11
  -2   4   3-141.805 171.435   5
  -2  -4   3 666.161 228.333  17
   2   4  -3 1188.86 292.997   5
   2   4  -3 748.687 219.354   2
   2  -4  -3 300.225 165.131  10
   2  -4  -3-184.273 156.651   3
   2  -4  -2 153532. 2452.63  10
   2   4  -2 154920. 2572.25   5
  -2  -4   2 153470. 2412.45  11
  -2   4   2 154363. 2430.70   5
  -2  -4   2 154905. 2350.71  13
  -2  -4   2 159935. 2424.93  17
   2  -4  -2 149661. 2360.97   3
   2  -4  -2 159798. 1725.59  17
   2  -4  -2 150898. 2370.12  11
   2  -4  -1 59.6939 107.827  11
   2  -4  -1 63.0426 137.567  10
  -2   4   1 245.289 108.225   8
  -2  -4   1 95.6392 153.631  17
  -2  -4   1 47.3975 120.229  13
  -2  -4   1-22.8054 129.784  11
   2  -4  -1 49.8343 55.1001  13
   2   4  -1 50.7450 134.428  16
   2  -4  -1 199.656 152.811   3
  -2   4   1 111.616 155.321   5
   2   4  -1-23.1966 169.668   5
   2   4   0 175167. 2730.40  16
   2  -4   0 174677. 2688.41   3
   2  -4   0 174115. 2577.49  11
  -2  -4   0 171563. 2671.41   4
  -2  -4   0 172598. 2358.37  13
   2  -4   0 169635. 1847.63  13
  -2  -4   0 180518. 2617.85  17
  -2   4   0 170074. 2130.67  16
  -2   4   0 166577. 2314.87   8
   2   4   0 168102. 2601.31   5
   2  -4   0 175883. 1482.05  17
  -2   4   0 166736. 2132.89   2
  -2  -4   0 173012. 2579.47  11
  -2   4   0 172339. 2731.89   5
   2  -4   1 10086.5 526.998  13
   2  -4   1 10130.6 371.321  17
  -2   4  -1 8605.03 526.853   2
  -2   4  -1 9891.00 492.351  16
  -2  -4  -1 8822.65 626.913   4
   2  -4   1 9342.38 545.258   4
  -2  -4  -1 10115.8 646.763  17
   2  -4   1 9607.97 673.765   3
   2   4   1 10234.3 575.762   1
   2   4   1 10329.8 692.096  16
   2   4   1 9631.84 635.708   5
   2  -4   1 9653.23 638.735  11
  -2  -4  -1 8953.94 604.170  11
  -2   4  -1 9924.69 696.374   5
  -2  -4  -2 157996. 2644.23  17
  -2   4  -2 153952. 2353.11   2
  -2  -4  -2 152959. 1574.90  10
   2   4   2 163364. 2427.13   1
  -2   4  -2 161746. 2787.93   5
   2  -4   2 160536. 2196.31   4
   2  -4   2 155478. 1661.61  17
   2  -4   2 161573. 2744.05   3
   2  -4   2 159038. 2309.77  13
   2   4   2 154472. 2447.40   5
  -2  -4  -2 156462. 2598.40  11
  -2  -4  -2 151909. 2609.08   4
  -2  -4  -3-5.55452 58.1913  10
  -2   4  -3 141.798 223.309   5
  -2   4  -3-85.3259 149.715   2
   2  -4   3 248.217 164.000  13
  -2  -4  -3-97.5000 232.636  12
   2  -4   3 6.85660 73.2261  17
   2   4   3 298.855 164.236   1
   2  -4   3 270.402 222.850   3
   2  -4   3 1.61798 86.8660   4
  -2  -4  -3-40.1917 168.504  11
  -2  -4  -3 78.1605 146.661  17
   2   4   3 49.9583 136.710   5
  -2  -4  -4 63517.1 1196.43  10
  -2  -4  -4 62571.3 893.346   3
   2   4   4 65612.7 1585.35   5
  -2  -4  -4 65443.8 1819.41  12
  -2  -4  -4 71654.9 1983.01  17
   2  -4   4 68875.0 1394.05   4
  -2   4  -4 66219.8 1798.78   2
  -2   4  -4 71080.3 1950.79   5
   2  -4   4 66460.8 1792.17  13
   2   4   4 71056.0 1825.23   1
  -2  -4  -4 68016.6 1882.72  11
  -2   4  -5 5076.47 549.589   2
   2  -4   5 5362.52 555.517  13
  -2  -4  -5 5023.30 561.890  11
   2  -4   5 5334.17 394.208   4
   2  -4   5 5729.63 610.116  18
   2   4   5 6125.80 611.041   1
  -2  -4  -5 4914.45 572.495  17
  -2  -4  -5 5105.56 372.364  10
  -2  -4  -5 5065.50 552.648  12
   2   4   5 5214.42 458.764   5
  -2   4  -5 5589.61 580.770   5
  -2  -4  -6 1787.53 383.686  11
   2  -4   6 1874.56 401.613  13
  -2  -4  -6 1840.50 250.471  10
  -2   4  -6 1900.91 378.813   5
   2   4   6 1271.84 266.080  14
   2  -4   6 1063.22 334.230  18
  -2   4  -6 919.390 261.607   2
  -2  -4  -6 1732.62 379.060  17
   2   4   6 1568.53 410.136   1
  -2  -4  -6 1455.02 321.849  12
   2   4   7 2616.75 515.071   1
   2   4   7 2273.85 366.592  14
  -2   4  -7 2889.00 444.780   5
  -2  -4  -7 2567.93 466.557  11
  -2  -4  -7 3027.21 435.341  12
   2  -4   7 2146.85 459.303  13
  -2   4  -7 2849.99 469.492   2
   2  -4   7 2906.84 459.226  18
   2   4   8 7666.88 828.040   1
  -2  -4  -8 8034.82 734.059  12
   2  -4   8 9873.78 932.326  13
   2   4   8 9030.65 709.001  14
  -2   4  -8 9011.82 794.042   5
  -2   4  -8 9614.62 885.552   2
  -2  -4  -8 9028.95 855.842  11
   2  -4   8 7841.49 807.060  18
   2  -4   9 7568.10 861.121  13
   2   4   9 8344.49 880.964   1
   2   4   9 8485.73 719.581  14
  -2  -4  -9 8869.35 791.249  12
   2  -4   9 8999.32 925.565  18
  -2   4  -9 8137.79 867.673   2
  -2  -4  -9 8383.02 877.438  11
  -2   4  -9 8322.33 760.743   5
   2   4  10 41693.9 2015.49   1
   2  -4  10 41106.8 2048.08  13
  -2  -4 -10 39057.3 1700.86  12
  -2   4 -10 37067.5 1708.14  12
  -2  -4 -10 37482.2 1897.32  11
   2  -4  10 37587.1 1700.75   3
   2  -4  10 39116.9 1962.48  18
  -2   4 -10 38022.8 1632.74   5
  -2   4 -10 36220.6 1891.08   2
  -2   4 -11 3183.55 626.785   2
  -2   4 -11 3502.43 568.432  12
  -2  -4 -11 4535.89 723.460  11
   2   4  11 4850.62 809.995   1
   2  -4  11 4278.20 614.697   3
   2  -4  11 4456.54 747.319  13
  -2  -4 -11 3940.08 596.204  12
   2  -4  11 2357.79 530.579  18
  -2   4 -12 22709.3 1657.55   2
  -2  -4 -12 22200.7 1627.43  11
  -2   4 -12 24320.6 1465.78  12
   2   4  12 21255.9 1584.62   1
   2  -4  12 22198.3 1610.05  18
   2  -4  12 22088.4 1624.33  14
   2  -4  12 22907.8 1688.74  13
  -2  -4 -13 1920.85 594.540  11
  -2  -4 -13 1280.35 439.154   2
   2  -4  13 1863.81 530.150  14
   2   4  13 1072.48 450.012   1
  -2   4 -13 1175.03 455.725   2
   2  -4  13 1872.92 527.614  18
  -2  -4 -14 3999.93 776.328   2
  -2   4 -14 3754.32 737.362   2
  -2  -4 -14 3892.51 765.731  11
   2   4  14 4715.37 871.791   1
   2  -4  14 4155.31 787.972  18
   2  -4  14 4188.71 772.637  14
   2  -4  15 2447.00 595.532  14
   2   4  15 2205.81 666.486   1
  -2  -4 -15 1753.71 590.122  11
  -2   4 -15 1800.48 549.231   2
   2  -4  15 2345.97 585.714  18
  -2  -4 -15 2343.55 603.209   2
   2  -4  16 1024.16 414.047  14
   2   5 -17 9494.71 1229.13   2
  -2   5  17 8835.02 1218.04   1
  -2  -5  17 7656.24 1065.54  17
  -2   5  17 9173.74 1241.55  15
   2  -5 -17 9289.82 1183.33  11
   2  -5 -16 423.500 355.124  11
   2   5 -16-102.818 254.675   2
   2   5 -16 36.8221 287.418   9
  -2  -5  16-80.9696 273.504  17
  -2   5  16 177.521 381.570   1
  -2   5  16 592.695 369.129  15
  -2  -5  16 116.019 254.096  13
   2   5 -15 17905.4 1566.04   2
  -2   5  15 16234.2 1549.19  15
   2  -5 -15 16448.9 1440.48  11
   2  -5 -15 15533.1 1309.81  10
   2   5 -15 15134.0 1322.57   9
  -2  -5  15 14082.8 1340.57  17
  -2  -5  15 16067.6 1551.84  13
  -2   5  15 14395.7 1463.78   1
   2  -5 -14 14.5076 256.562  11
   2  -5 -14 838.620 363.561  10
  -2  -5  14-16.5127 339.371  13
   2   5 -14 410.114 287.749   2
  -2  -5  14 71.6094 238.970  17
  -2   5  14 80.0875 316.216   1
  -2   5  14 561.462 346.163  15
   2   5 -13 3901.43 700.181   2
  -2   5  13 4187.71 774.850   1
   2  -5 -13 4397.75 672.725  10
  -2   5  13 4090.33 754.046  15
   2  -5 -13 3604.35 665.554  11
  -2  -5  13 4388.40 767.749  13
  -2  -5  13 4703.84 741.403  17
  -2  -5  12 3055.94 649.784  13
  -2   5  12 3158.32 667.734   1
   2  -5 -12 2705.99 531.250  11
  -2   5  12 3385.81 641.364  15
   2   5 -12 2736.66 568.697   2
   2  -5 -12 2414.03 466.505   2
  -2  -5  12 2905.47 553.106  17
   2  -5 -12 3847.14 614.329  10
   2  -5 -11 2136.13 485.667  11
   2  -5 -11 2907.46 505.442  10
  -2  -5  11 2539.69 579.863  13
  -2   5  11 1763.73 473.850  15
   2   5 -11 1280.47 386.011   2
  -2  -5  11 1550.40 386.733  17
  -2   5  11 2173.52 574.255   1
  -2  -5  10 96.4081 232.353  13
   2  -5 -10 202.845 248.318  11
   2   5 -10 300.642 245.013   5
  -2   5  10 550.116 340.560   1
   2  -5 -10 719.951 322.790  10
  -2   5  10 231.901 316.176  15
   2   5 -10 719.380 370.267   2
  -2  -5  10 247.743 237.975  17
  -2   5   9 27196.5 1541.73  15
   2  -5  -9 27284.4 1356.83  10
  -2  -5   9 25889.3 1393.88  17
  -2  -5   9 29766.1 1594.97  13
  -2   5   9 27530.3 1530.45   1
   2   5  -9 26194.8 1326.70   5
   2  -5  -9 29304.3 1502.21  11
   2   5  -9 26145.5 1494.18   2
   2  -5  -8 9405.22 812.946  11
   2   5  -8 9888.02 882.983   2
  -2   5   8 9396.54 879.300  15
   2  -5  -8 10732.1 818.672  10
   2   5  -8 9652.28 804.767   5
  -2  -5   8 9548.09 889.538  13
  -2   5   8 10779.5 952.515   1
  -2  -5   8 9698.20 812.128  17
   2  -5  -7 102445. 2428.68  10
  -2  -5   7 109367. 2597.66  17
   2  -5  -7 103679. 2564.60  11
  -2   5   7 110077. 2782.66  15
   2   5  -7 105068. 2735.49   2
  -2  -5   7 108008. 2702.56  13
   2  -5  -7 102697. 1928.36   3
  -2   5   7 110764. 2790.12   1
   2   5  -7 107084. 2576.28   5
  -2  -5   6 2058.07 365.826  17
  -2   5   6 1530.64 272.782   5
   2   5  -6 1965.06 379.483   2
   2  -5  -6 2144.80 358.496  10
   2   5  -6 2183.81 394.565   5
   2  -5  -6 1881.48 278.782   3
  -2   5   6 1934.57 394.486   1
  -2  -5   6 1993.27 395.187  13
   2  -5  -6 2148.61 387.034  11
   2   5  -5 83404.0 1578.75   7
  -2  -5   5 86313.1 2101.64  17
  -2   5   5 81642.3 1851.28   5
   2  -5  -5 80603.1 1805.99   3
  -2  -5   5 81032.3 2130.79  13
  -2   5   5 82801.6 2392.88   1
   2  -5  -5 83663.8 2052.63  10
   2   5  -5 86311.1 2239.55   5
   2   5  -5 82324.9 2222.42   2
   2  -5  -5 81379.4 2100.20  11
   2  -5  -4 3892.30 468.285  10
   2   5  -4 5160.53 591.397   5
  -2  -5   4 4630.19 483.350  17
  -2   5   4 5205.41 489.888   5
  -2  -5   4 4831.21 509.920  13
   2  -5  -4 5024.20 526.976  11
  -2  -5   4 5925.68 573.869  11
   2  -5  -4 4821.25 469.881   3
   2   5  -4 5111.99 560.319   2
   2  -5  -3 16495.7 895.696  10
   2   5  -3 17943.9 1025.06   5
  -2   5   3 16569.2 881.445   5
  -2  -5   3 15405.3 850.349  13
  -2  -5   3 16886.9 882.106  17
   2  -5  -3 16720.1 858.844   3
   2  -5  -3 16405.0 701.586  17
  -2  -5   3 16921.1 932.648  11
   2  -5  -3 16747.7 913.142  11
  -2  -5   2 668.147 183.131  13
  -2   5   2 611.461 219.407   5
  -2   5   2 816.368 175.499   8
   2  -5  -2 1403.17 299.252  10
   2  -5  -2 642.935 188.809  11
   2  -5  -2 1037.77 170.825  17
   2   5  -2 935.330 320.239   5
  -2  -5   2 835.496 224.968  17
   2  -5  -2 786.603 229.811   3
   2  -5  -2 877.204 95.9237  13
  -2  -5   2 898.466 236.778  11
   2  -5  -1 19543.5 978.272   3
  -2   5   1 20850.1 1032.82   5
  -2  -5   1 18601.8 991.427   4
  -2   5   1 19046.0 806.502   8
   2  -5  -1 18623.2 566.440  13
  -2  -5   1 19082.0 868.868  13
   2  -5  -1 19293.2 634.146  17
  -2   5   1 20195.2 881.127  16
   2  -5  -1 19105.9 955.268  11
  -2  -5   1 19176.6 928.037  17
  -2  -5   1 21113.0 1015.16  11
   2   5  -1 19914.5 1012.63  16
   2  -5  -1 21411.6 1020.12  10
   2   5  -1 18927.0 1017.37   5
  -2  -5   0 7482.80 639.484   4
  -2   5   0 7020.65 505.314   2
  -2  -5   0 7112.64 583.005  17
   2  -5   0 7511.26 640.248   3
  -2   5   0 6473.99 601.344   5
   2  -5   0 6965.12 588.935  11
   2   5   0 7029.08 607.791   5
  -2  -5   0 7000.50 521.964  13
   2  -5   0 7051.13 414.162  13
   2  -5   0 6696.91 359.077  17
  -2   5   0 8051.62 548.767   8
  -2   5   0 7412.86 515.882  16
   2   5   0 7275.11 631.469  16
  -2  -5   0 6583.15 585.813  11
   2  -5   1 73889.9 1925.72  11
  -2   5  -1 70271.8 1532.47  16
   2  -5   1 70830.3 1481.60  13
   2  -5   1 71956.2 1724.32   4
  -2  -5  -1 72728.0 1868.76  17
  -2  -5  -1 69511.1 1934.52   4
  -2  -5  -1 73884.3 1930.29  11
   2   5   1 62010.2 1723.13   1
   2  -5   1 70127.1 1942.24   3
  -2  -5  -1 71054.7 1631.76  13
   2  -5   1 71063.0 1160.92  17
   2   5   1 69666.3 1853.75   5
  -2   5  -1 70456.4 1652.06   2
  -2   5  -1 67798.0 1968.25   5
   2   5   1 71602.1 1987.96  16
   2  -5   2 9734.99 611.022  13
   2  -5   2 8813.97 596.185   4
   2   5   2 9845.88 685.210   1
  -2   5  -2 9173.86 640.164   2
   2   5   2 9527.72 705.997   5
  -2   5  -2 9333.87 764.051   5
  -2  -5  -2 9572.55 721.285  11
   2  -5   2 9329.35 751.232   3
  -2  -5  -2 8917.49 719.067   4
  -2  -5  -2 10808.8 749.906  17
   2  -5   2 9361.96 449.229  17
  -2  -5  -3 80135.3 1382.57  10
  -2   5  -3 86498.7 2321.92   5
   2  -5   3 86207.6 1828.03   4
   2  -5   3 84083.9 1472.51  17
  -2  -5  -3 82001.8 2166.23  17
   2  -5   3 87211.1 2277.70   3
   2   5   3 88001.4 2127.31   1
   2  -5   3 83409.6 1943.27  13
   2   5   3 78583.1 1939.44   5
  -2  -5  -3 84192.8 2178.32  11
  -2   5  -3 82202.4 2021.63   2
  -2   5  -4 35942.5 1408.49   2
   2   5   4 35431.8 1396.93   1
   2  -5   4 34748.1 1039.93  17
   2  -5   4 34843.3 1354.07  13
   2  -5   4 35542.6 1159.02   4
  -2  -5  -4 35554.9 1490.37  17
   2   5   4 34535.4 1278.64   5
  -2  -5  -4 36366.9 1489.90  11
  -2   5  -4 38377.2 1573.49   5
   2   5   5 13954.0 937.366   1
  -2  -5  -5 14161.3 984.756  17
   2  -5   5 15373.7 761.343   4
   2  -5   5 14985.5 747.869  17
   2  -5   5 15094.6 968.603  13
  -2  -5  -5 15128.8 1021.82  11
   2   5   5 14400.5 827.793   5
  -2   5  -5 15150.8 982.144   2
  -2   5  -5 13720.6 990.484   5
  -2   5  -6 11159.8 886.109   5
   2  -5   6 11381.4 709.565  17
   2   5   6 11646.0 931.178   1
  -2  -5  -6 9450.27 849.179  11
  -2   5  -6 10002.9 839.888   2
   2  -5   6 10871.4 873.267  13
  -2  -5  -6 9411.50 855.040  17
   2   5   6 10719.1 703.781   5
   2   5   7 13340.1 1028.05   1
  -2   5  -7 13665.5 1030.68   2
   2  -5   7 12720.7 1001.13  13
  -2  -5  -7 14231.5 1067.91  11
  -2   5  -7 13382.4 1001.85   5
  -2   5  -8 19569.6 1230.23   5
   2   5   8 17923.5 1248.47   1
   2  -5   8 19311.1 1307.80  13
  -2   5  -8 19338.4 1301.26   2
  -2  -5  -8 18361.3 1278.40  11
   2   5   9 39319.0 1912.48   1
  -2   5  -9 41154.2 1807.46   5
   2  -5   9 44440.5 2080.49  13
   2  -5   9 41652.0 1864.62   3
   2  -5   9 37951.9 1905.30  18
  -2   5  -9 40857.3 1965.35   2
  -2  -5  -9 40934.8 1978.62  11
  -2  -5 -10 2689.83 588.993  11
   2  -5  10 2448.42 519.345   3
  -2   5 -10 2513.84 531.876   2
   2  -5  10 2747.94 596.855  18
   2   5  10 2659.40 625.662   1
  -2   5 -10 2973.45 531.723   5
   2  -5  10 3563.50 654.442  13
   2   5  11 18883.6 1492.72   1
   2  -5  11 18079.8 1315.54   3
   2  -5  11 21671.2 1604.02  13
   2  -5  11 18272.0 1441.18  18
  -2   5 -11 19108.8 1486.40   2
  -2  -5 -11 20040.2 1513.52  11
  -2   5 -12 3367.44 682.367   2
   2  -5  12 2358.76 515.627   3
   2  -5  12 3046.64 677.759  18
   2  -5  12 2853.15 648.113  13
  -2  -5 -12 3088.67 670.878  11
   2   5  12 2604.10 683.635   1
  -2  -5 -13 2497.94 608.950  11
  -2  -5 -13 3350.00 696.639   2
  -2   5 -13 3029.55 681.797   2
   2  -5  13 2498.87 624.740  14
   2  -5  13 1684.19 501.887  18
   2  -5  13 2366.61 607.820  13
   2   5  13 2506.28 641.574   1
  -2  -5 -14 756.295 410.129  11
  -2  -5 -14 105.544 219.704   2
   2   5  14 60.9054 327.513   1
   2  -5  14 399.499 330.783  14
   2  -5  14-299.407 396.281  18
  -2   5 -14-294.606 364.100   2
   2  -5  15 2660.56 678.987  14
  -2   5 -15 1017.63 434.058   2
   2  -5  15 1580.39 490.126  18
   2   5  15 997.339 489.135   1
  -2  -5 -15 1906.85 602.465   2
  -2  -5 -15 1394.50 483.575  11
  -2  -6  16 3827.90 759.586  17
   2   6 -16 5132.56 845.807   9
   2   6 -16 5790.05 961.874   2
  -2   6  16 4590.57 866.380   1
  -2  -6  16 6467.89 1068.42  13
   2  -6 -16 3641.62 741.452  11
  -2  -6  15 915.690 403.186  17
   2   6 -15 18.0932 293.902   2
  -2   6  15 643.956 498.174   1
  -2  -6  15 405.663 438.156  13
   2  -6 -15 119.048 269.136  11
  -2  -6  14 6016.26 864.005  17
  -2   6  14 5444.77 943.212   1
  -2  -6  14 6300.00 975.647  13
   2   6 -14 7315.95 1006.67   2
   2  -6 -14 6368.35 901.186  11
   2   6 -13 426.194 341.573   2
   2  -6 -13 929.744 345.576  10
   2  -6 -13-3.90851 242.968  11
  -2  -6  13 440.225 350.268  13
  -2  -6  13 878.464 354.376  17
  -2   6  13 260.534 354.280   1
   2  -6 -12 5525.19 794.285  11
   2  -6 -12 5439.33 708.988  10
  -2  -6  12 5183.15 751.520  17
   2   6 -12 5146.82 803.574   2
  -2  -6  12 4235.44 742.264  13
  -2   6  12 5024.73 785.640   1
   2   6 -11 216.117 236.190   5
   2   6 -11 47.3920 243.185   2
   2  -6 -11 64.7818 202.703  10
  -2  -6  11 2.12311 194.222  17
  -2  -6  11 749.438 385.540  13
  -2   6  11 51.1016 288.676   1
   2  -6 -11-153.173 238.024  11
   2   6 -10 9812.84 1015.29   2
   2  -6 -10 10070.2 898.032  10
  -2  -6  10 11151.9 1074.50  13
  -2  -6  10 10759.7 971.497  17
   2  -6 -10 11160.2 1023.41  11
   2   6 -10 9971.06 932.992   5
  -2   6  10 10032.6 1043.21   1
   2   6  -9 4239.59 604.470   5
   2  -6  -9 4089.97 607.457  11
   2  -6  -9 4772.55 598.114  10
  -2  -6   9 5397.42 744.037  13
   2   6  -9 3596.56 621.731   2
  -2  -6   9 3634.70 554.452  17
  -2   6   9 4793.55 711.409   1
   2  -6  -8 17636.3 1089.64  10
  -2   6   8 19410.1 1352.05   1
   2  -6  -8 19796.4 1262.28  11
   2   6  -8 19371.2 1225.15   5
  -2  -6   8 20618.9 1308.54  13
  -2  -6   8 19406.9 1181.65  17
   2   6  -8 18892.4 1282.99   2
   2   6  -7 3929.47 599.157   2
   2  -6  -7 4338.90 576.065  11
   2   6  -7 4845.06 634.653   5
  -2  -6   7 5091.10 636.789  13
  -2   6   7 4645.02 652.146   1
  -2  -6   7 4167.52 554.130  17
   2  -6  -7 4866.03 569.075  10
   2  -6  -6 26926.9 1272.94  10
  -2  -6   6 26816.7 1292.15  17
  -2  -6   6 25636.3 1329.69  13
  -2   6   6 26106.6 1145.64   5
  -2   6   6 26213.6 1410.57   1
   2  -6  -6 24790.6 1065.73   3
   2   6  -6 27393.7 1431.30   2
   2   6  -6 24768.4 1369.93   5
   2  -6  -6 25445.1 1321.94  11
   2  -6  -5 48224.9 1679.24  10
  -2   6   5 49462.5 1901.50   1
   2  -6  -5 45929.5 1741.24  11
   2  -6  -5 43139.8 1439.21   3
   2   6  -5 46172.9 1301.98   7
  -2  -6   5 47511.8 1660.16  17
   2   6  -5 44910.3 1764.72   2
  -2  -6   5 47914.4 1729.42  13
  -2   6   5 45022.2 1547.11   5
   2   6  -5 47666.7 1853.78   5
   2  -6  -4 60133.6 1858.26  10
   2  -6  -4 59252.2 1726.78   3
  -2   6   4 63259.4 1866.65   5
  -2  -6   4 60882.6 1871.59  13
  -2  -6   4 63908.5 2020.14  11
  -2  -6   4 62069.2 1853.55  17
   2   6  -4 60332.2 1998.86   2
   2   6  -4 62385.0 2088.01   5
   2  -6  -4 58294.7 1910.55  11
  -2  -6   3 8754.95 761.082  11
  -2  -6   3 8515.79 684.293  13
   2  -6  -3 7936.63 530.342  17
  -2   6   3 7949.48 539.908   8
   2  -6  -3 8095.14 654.965   3
   2  -6  -3 7575.58 670.095  10
  -2  -6   3 8535.25 680.856  17
  -2   6   3 8591.90 723.162   5
   2   6  -3 8147.79 790.396   5
   2  -6  -3 8098.24 708.128  11
   2  -6  -2 65062.2 1406.15  17
   2  -6  -2 66745.0 1929.45  10
  -2  -6   2 64602.9 2013.87   4
   2  -6  -2 62733.3 1872.94   3
  -2  -6   2 64818.5 1779.33  13
  -2  -6   2 65554.0 1850.35  17
  -2   6   2 62671.9 1509.37   8
   2   6  -2 62488.5 2031.74   5
  -2   6   2 65912.1 2009.13   5
   2  -6  -2 62283.7 1914.57  11
  -2  -6   2 64736.7 1984.57  11
   2  -6  -1 104259. 2495.03  11
   2  -6  -1 107760. 2505.55   3
  -2  -6   1 107726. 2371.16  17
   2   6  -1 106828. 2585.29  16
  -2   6   1 107018. 2019.96   8
  -2  -6   1 105625. 2537.63  11
  -2   6   1 108254. 2274.19  16
  -2  -6   1 103320. 2188.92  13
  -2  -6   1 111893. 2649.87   4
   2  -6  -1 102991. 1680.34  17
   2   6  -1 107807. 2617.72   5
  -2   6   1 107320. 2594.85   5
  -2  -6   0 59800.5 1613.19  13
   2  -6   0 58288.4 1281.22  13
   2  -6   0 60113.3 1912.20   3
  -2  -6   0 56578.4 1908.70   4
   2   6   0 59593.6 1948.43  16
  -2  -6   0 59180.1 1775.56  17
   2  -6   0 58676.5 1893.07  11
  -2   6   0 58433.5 1631.49  16
  -2   6   0 60675.0 1995.22   5
   2   6   0 58575.7 1917.45   5
  -2  -6   0 58624.6 1895.37  11
  -2  -6  -1 494.165 180.012  11
   2   6   1 1466.43 386.676   5
   2  -6   1 285.415 184.509  11
   2   6   1 458.756 201.277   1
  -2   6  -1 467.495 262.076   5
  -2  -6  -1 941.135 323.303   4
  -2   6  -1 818.358 211.258  16
   2   6   1 599.101 267.249  16
  -2   6  -1 501.496 179.408   2
  -2  -6  -1 318.428 150.165  13
   2  -6   1 816.794 188.205  13
  -2  -6  -1 569.562 204.814  17
   2  -6   1 711.442 326.210   3
   2   6   2 32298.1 1514.65  16
  -2  -6  -2 32628.3 1399.76  17
   2   6   2 31286.9 1295.91   1
  -2  -6  -2 31504.6 1465.17   4
  -2   6  -2 31510.9 1518.89   5
   2  -6   2 32877.6 1182.82  13
   2  -6   2 29265.1 1411.08   3
   2  -6   2 31589.0 1258.79   4
   2   6   2 29499.5 1344.23   5
  -2  -6  -2 31741.3 1447.36  11
  -2  -6  -2 28844.1 1134.48  13
  -2   6  -2 32079.5 1285.27   2
   2  -6   3 62503.1 1770.18  13
   2  -6   3 60522.4 2083.45   3
  -2  -6  -3 63306.3 2015.40  17
   2   6   3 61704.8 1892.39   5
  -2  -6  -3 61053.4 1482.92   3
  -2  -6  -3 61076.1 1649.76  13
   2  -6   3 63174.3 1769.76   4
  -2   6  -3 61468.8 1875.96   2
   2   6   3 64865.4 1927.88   1
  -2  -6  -3 59185.1 2022.03  11
  -2   6  -3 62449.1 2156.66   5
   2   6   4 19622.9 1070.75   5
   2   6   4 18633.6 1109.03   1
   2  -6   4 21372.3 1015.73   4
  -2   6  -4 19123.3 1242.59   5
  -2   6  -4 18956.1 1101.39   2
  -2  -6  -4 22569.3 1252.08  17
   2  -6   4 21167.3 1268.55   3
   2  -6   4 20844.7 1102.87  13
  -2  -6  -4 20395.4 1217.35  11
   2   6   5 1345.33 362.387   1
  -2   6  -5 1722.29 402.472   5
  -2  -6  -5 2632.72 497.634  17
   2  -6   5 2654.53 367.035   4
  -2   6  -5 1512.70 369.645   2
   2  -6   5 2155.24 392.424  13
   2   6   5 1692.34 361.328   5
   2  -6   5 2065.77 461.161   3
  -2  -6  -5 1964.62 448.613  11
  -2   6  -6 32964.3 1597.38   2
   2  -6   6 33815.9 1694.02   3
  -2   6  -6 31633.2 1627.13   5
   2  -6   6 34132.1 1588.16  13
   2   6   6 34075.4 1371.24   5
  -2  -6  -6 33545.2 1670.31  17
   2   6   6 32477.5 1592.86   1
  -2  -6  -6 33523.8 1676.01  11
   2  -6   7 6030.40 765.724   3
  -2   6  -7 6563.07 765.079   2
  -2   6  -7 5988.10 754.466   5
   2  -6   7 5833.52 733.657  13
   2   6   7 6787.35 778.777   1
  -2  -6  -7 7155.88 822.232  11
   2   6   8 17865.9 1305.59   1
  -2   6  -8 18484.7 1317.20   2
  -2  -6  -8 18005.1 1324.00  11
   2  -6   8 16772.2 1267.27   3
   2  -6   8 17928.0 1282.76  13
  -2   6  -8 17363.7 1253.15   5
   2   6   9 3779.60 696.817   1
   2  -6   9 3637.92 633.824  13
  -2  -6  -9 3600.44 652.339  11
  -2   6  -9 3505.10 625.540   2
  -2   6  -9 3204.98 573.493   5
   2  -6   9 3542.39 624.434   3
  -2   6 -10 8769.35 1011.28   2
   2   6  10 10168.7 1101.95   1
  -2  -6 -10 9767.97 1063.30  11
   2  -6  10 9147.00 990.621   3
   2  -6  10 10040.2 1062.67  13
  -2   6 -10 8555.86 920.162   5
   2  -6  11 586.821 327.403   3
  -2   6 -11 567.417 316.709   2
   2   6  11 1229.15 504.978   1
  -2  -6 -11-146.579 310.238  11
   2  -6  11 535.590 379.783  13
   2   6  12 4697.99 807.378   1
  -2   6 -12 5068.59 844.300   2
   2  -6  12 3700.40 740.622  13
   2  -6  12 4043.92 705.040   3
  -2  -6 -12 5573.88 880.137  11
  -2  -6 -13 2365.42 610.176  11
  -2   6 -13 1916.78 529.472   2
   2   6  13 1415.71 568.870   1
   2  -6  13 2183.24 570.561  13
   2  -6  13 1852.65 585.342  14
  -2  -6 -14 3905.39 827.071  11
   2   6  14 2852.08 705.550   1
  -2   6 -14 3423.96 767.755   2
   2  -6  14 3500.78 767.979  14
  -2  -6 -14 2597.52 657.484   2
  -2  -7  15 1737.37 514.104  17
  -2  -7  15 2984.68 750.599  13
   2  -7 -15 2233.94 586.513  11
   2   7 -15 1633.34 557.232   2
  -2   7  15 2419.11 696.398   1
   2   7 -14 206.272 239.602   2
  -2  -7  14 282.667 284.110  17
   2  -7 -14-543.560 333.105  11
  -2  -7  14-115.980 333.275  13
  -2   7  14 147.878 329.137   1
  -2  -7  13 17283.0 1571.25  13
   2  -7 -13 13380.7 1346.53  11
  -2   7  13 14877.8 1465.16   1
  -2  -7  13 14241.9 1295.95  17
   2   7 -13 13422.1 1376.32   2
   2  -7 -12 978.998 452.841  11
  -2  -7  12 910.581 368.733  17
   2   7 -12 1872.82 526.588   2
  -2  -7  12 1517.20 495.933  13
  -2   7  12 2044.54 634.857   1
  -2   7  11 17966.4 1526.40   1
  -2  -7  11 20240.4 1420.89  17
  -2  -7  11 20074.2 1555.03  13
   2   7 -11 18196.6 1485.14   2
   2   7 -11 21209.0 1457.19   5
   2  -7 -11 20693.5 1522.36  11
   2   7 -10-308.677 260.651   5
   2  -7 -10 13.9206 166.717  10
  -2   7  10-256.646 417.457   1
  -2  -7  10-17.1409 211.136  17
   2   7 -10 286.414 297.493   2
   2  -7 -10-138.855 241.143  11
  -2  -7  10 399.746 329.516  13
   2  -7  -9 10329.3 909.446  10
  -2   7   9 9791.49 1049.65   1
   2  -7  -9 10766.2 1043.39  11
  -2  -7   9 9966.44 927.742  17
   2   7  -9 10289.2 1008.99   5
   2   7  -9 10266.0 1044.11   2
  -2  -7   9 11323.8 1074.75  13
   2  -7  -8 8285.91 802.429  10
   2   7  -8 8209.77 891.416   5
  -2   7   8 7856.89 941.209   1
  -2  -7   8 8503.09 826.857  17
  -2  -7   8 10280.7 973.388  13
   2  -7  -8 8482.61 892.018  11
   2   7  -8 8885.27 950.973   2
   2  -7  -7 17373.6 1120.80  10
  -2  -7   7 18395.5 1164.84  17
   2   7  -7 15507.3 1204.38   5
  -2   7   7 17588.1 1308.73   1
  -2  -7   7 17425.1 1219.07  13
   2   7  -7 14851.6 1168.44   2
   2  -7  -7 17074.8 1215.39  11
   2  -7  -6 1160.98 378.486  11
  -2  -7   6 1380.41 378.189  13
   2   7  -6 1081.37 432.765   5
  -2   7   6 947.270 299.519   5
   2  -7  -6 1234.53 327.811  10
   2   7  -6 811.874 339.813   2
  -2   7   6 658.817 373.334   1
  -2  -7   6 768.752 272.402  17
  -2   7   5 19065.9 1291.82   1
  -2  -7   5 19621.2 1182.71  13
  -2   7   5 20987.0 1172.19   5
  -2  -7   5 22611.7 1212.81  17
   2  -7  -5 20631.3 1083.40   3
   2  -7  -5 21006.4 1286.19  11
   2  -7  -5 21327.0 1204.30  10
   2   7  -5 20352.4 1291.84   2
   2   7  -5 19500.5 1314.60   5
  -2  -7   4 5693.71 678.065  11
   2  -7  -4 6411.69 659.064  10
   2   7  -4 5114.53 687.906   5
  -2  -7   4 6321.46 661.857  13
  -2  -7   4 5465.08 676.065   4
  -2  -7   4 7182.01 689.075  17
   2  -7  -4 6232.72 628.238   3
  -2   7   4 7096.08 718.913   5
   2  -7  -4 5851.89 684.483  11
   2   7  -3 18020.7 1244.67   5
   2  -7  -3 17760.2 1055.05   3
   2  -7  -3 21175.4 1243.32  11
   2  -7  -3 17983.4 1091.75  10
  -2  -7   3 19198.0 1200.31   4
  -2  -7   3 20477.3 1124.95  17
  -2  -7   3 17347.7 1016.49  13
  -2   7   3 18835.8 1163.12   5
  -2  -7   3 19574.6 1227.38  11
   2  -7  -2 4218.54 568.208  11
  -2  -7   2 3753.30 561.454  11
  -2  -7   2 4555.28 550.235  17
  -2   7   2 4821.41 651.005   5
  -2  -7   2 3810.87 480.518  13
  -2  -7   2 3418.64 546.119   4
  -2   7   2 4974.17 578.302  16
   2   7  -2 4495.73 658.998   5
   2  -7  -2 5284.05 594.862   3
  -2   7   1 34480.6 1420.48  16
   2  -7  -1 34880.4 1581.86  11
  -2  -7   1 32293.4 1571.97   4
  -2  -7   1 33899.1 1425.17  17
  -2  -7   1 33396.6 1563.26  11
   2   7  -1 31058.7 1570.40   5
  -2  -7   1 33395.9 1333.56  13
   2  -7  -1 30378.0 1443.22   3
   2   7  -1 34905.5 1602.06  16
  -2   7   1 33779.2 1607.81   5
  -2   7   0-94.2459 242.418   5
  -2  -7   0-83.0350 207.334  17
  -2  -7   0 491.360 264.331  11
   2   7   0 695.677 374.371   5
   2  -7   0 106.186 219.906  11
  -2   7   0 383.828 205.506  16
   2   7   0 311.367 179.485   1
   2  -7   0 368.764 240.320   3
  -2  -7   0 8.08038 212.864   4
  -2  -7   0 298.915 176.913  13
   2   7   0 340.965 226.610  16
   2  -7   1 43982.5 1806.05  11
  -2  -7  -1 39337.1 1725.85  11
  -2  -7  -1 40824.2 1425.61  13
   2  -7   1 39649.8 1732.57   3
   2   7   1 36621.6 1540.12   1
   2   7   1 43182.2 1837.04  16
  -2  -7  -1 39618.7 1781.06   4
  -2  -7  -1 41409.1 1643.19  17
   2   7   1 39933.0 1711.23   5
  -2   7  -1 39803.5 1812.23   5
  -2  -7  -2 1389.68 365.776  11
  -2   7  -2 1037.29 376.008   5
   2   7   2 1827.56 415.516   1
   2   7   2 1767.51 409.157  16
  -2  -7  -2 2368.09 435.720  17
  -2  -7  -2 1725.17 312.937  13
   2  -7   2 2299.51 487.375   3
   2   7   2 1694.56 416.297   5
  -2  -7  -2 1162.80 327.379   4
  -2   7  -2 1751.11 352.172   2
   2   7   3 24091.0 1302.17   5
  -2  -7  -3 22664.5 1287.12  17
   2  -7   3 23494.0 1187.88   4
   2   7   3 24739.0 1479.34  16
   2  -7   3 23339.8 1405.62   3
  -2  -7  -3 24638.2 1100.92  13
   2   7   3 24915.1 1317.32   1
   2  -7   3 25750.7 1192.69  13
  -2   7  -3 24197.0 1265.52   2
  -2   7  -3 24146.9 1463.20   5
  -2  -7  -3 23538.1 1368.18  11
  -2  -7  -4 1388.02 382.263  11
   2   7   4 1730.90 414.215   5
  -2   7  -4 915.267 272.210   2
  -2  -7  -4 1197.84 342.156  17
   2  -7   4 1152.22 296.142  13
   2   7   4 1942.97 444.046   1
  -2   7  -4 940.418 319.515   5
   2  -7   4 879.164 240.817   4
   2  -7   4 1588.82 445.112   3
   2  -7   5 10804.4 1004.08   3
   2   7   5 10474.6 932.775   1
   2  -7   5 10636.4 879.773  13
  -2  -7  -5 11425.4 1020.47  11
   2   7   5 10121.9 850.297   5
  -2  -7  -5 11311.8 985.608  17
  -2   7  -5 11047.6 1033.92   5
  -2   7  -5 10695.9 926.864   2
  -2  -7  -6 1042.55 331.430  11
  -2   7  -6 1453.15 456.653   5
   2   7   6 2041.99 460.288   1
  -2   7  -6 2019.86 450.882   2
   2  -7   6 1785.40 419.067  13
  -2  -7  -6 1440.20 362.884  17
   2  -7   6 1645.73 454.528   3
   2  -7   7 10214.6 1020.89   3
   2  -7   7 12136.0 1045.43  13
  -2   7  -7 11697.2 1061.62   2
   2   7   7 9780.17 970.259   1
  -2  -7  -7 10548.6 1048.15  11
  -2   7  -7 10650.7 1052.95   5
  -2  -7  -8 4478.35 705.380  11
  -2   7  -8 5503.87 802.458   5
   2   7   8 4130.49 670.235   1
  -2   7  -8 3906.08 660.533   2
   2  -7   8 4889.23 749.826   3
   2  -7   8 4804.68 696.675  13
   2   7   9 9611.83 1058.94   1
  -2   7  -9 9984.36 1056.18   2
   2  -7   9 10783.7 1104.86   3
   2  -7   9 10829.0 1086.03  13
  -2   7  -9 10304.9 1058.04   5
  -2  -7  -9 11424.6 1146.89  11
  -2  -7 -10 1884.94 508.244  11
  -2   7 -10 2326.86 551.173   2
  -2   7 -10 2586.17 581.855   5
   2   7  10 2055.36 612.461   1
   2  -7  10 2118.27 529.438  13
   2  -7  10 1730.97 500.485   3
  -2   7 -11 8155.66 1055.55   2
   2   7  11 10457.9 1189.23   1
   2  -7  11 9854.34 1110.43   3
   2  -7  11 10736.1 1178.20  13
  -2  -7 -11 8897.07 1097.31  11
  -2   7 -12 333.449 244.890   2
   2   7  12 1484.19 581.324   1
   2  -7  12 454.867 323.659   3
  -2  -7 -12 494.819 335.910  11
   2  -7  12 888.823 404.232  13
   2   7  13 8803.86 1171.33   1
  -2   7 -13 5956.67 960.869   2
   2  -7  13 8160.15 1049.02   3
  -2  -7 -13 9317.87 1187.18  11
   2  -7  13 9394.37 1204.71  13
  -2  -7 -14-286.725 298.512   2
   2   8 -14 4646.35 874.723   2
  -2  -8  14 5435.80 931.970  13
  -2   8  14 3599.55 829.885   1
   2  -8 -14 5721.49 907.866  11
   2  -8 -13 116.493 287.757  11
   2   8 -13-24.9084 268.894   2
  -2  -8  13 389.863 433.583  13
  -2   8  13 222.957 420.805   1
  -2   8  12 8477.54 1155.55   1
  -2  -8  12 10637.4 1215.15  13
   2   8 -12 10258.8 1201.24   2
   2  -8 -12 11731.4 1236.94  11
   2   8 -11 1638.55 476.162   5
  -2  -8  11 2097.08 508.747  17
   2   8 -11 2671.09 625.328   2
   2  -8 -11 2967.41 664.408  11
  -2  -8  11 2532.94 598.016  13
  -2   8  11 2533.44 645.213   1
   2   8 -10 3452.23 672.559   5
  -2   8  10 3638.18 726.025   1
  -2  -8  10 2762.94 596.107  13
   2  -8 -10 3610.74 680.068  11
  -2  -8  10 2839.08 542.886  17
   2   8 -10 3537.46 696.388   2
   2  -8  -9 419.533 311.747  11
   2   8  -9-71.3781 287.530   5
  -2  -8   9 239.563 210.432  17
  -2  -8   9 402.353 257.889  13
   2   8  -9 265.897 274.886   2
  -2   8   9 722.742 396.655   1
   2   8  -8 2065.37 499.670   2
   2   8  -8 1208.94 435.199   5
   2  -8  -8 2324.37 473.008  10
   2  -8  -8 2751.39 553.545  11
  -2  -8   8 2003.47 436.741  17
  -2  -8   8 2350.96 518.596  13
  -2   8   8 2059.38 581.539   1
   2  -8  -7 2680.22 542.739  11
  -2   8   7 3897.29 715.935   1
  -2  -8   7 2784.43 533.855   4
   2  -8  -7 2642.36 491.515  10
  -2  -8   7 3176.36 583.664  13
   2   8  -7 2562.65 568.706   5
   2   8  -7 3055.39 580.326   2
  -2  -8   7 2501.00 472.833  17
   2  -8  -6 20964.4 1291.70  10
  -2  -8   6 19425.3 1227.07  17
  -2   8   6 20342.1 1235.72   5
  -2  -8   6 21631.0 1406.16   4
   2   8  -6 19317.5 1426.58   5
  -2  -8   6 21468.4 1357.36  13
  -2   8   6 19838.8 1434.24   1
   2  -8  -6 23127.0 1479.84  11
   2  -8  -5 687.328 338.381  11
   2   8  -5 648.555 350.703   5
   2  -8  -5 989.018 309.134  10
  -2  -8   5 1100.42 376.838   4
  -2   8   5 401.872 210.431   5
  -2  -8   5 1273.36 375.414  13
  -2   8   5 207.851 266.553   1
  -2  -8   5 460.281 229.553  17
   2  -8  -5 906.707 258.177   3
  -2  -8   4 43042.7 1991.14  11
   2  -8  -4 45153.6 1835.14  10
  -2   8   4 44661.2 2055.49   1
   2  -8  -4 39113.2 1658.35   3
  -2  -8   4 42102.8 1939.21   4
  -2  -8   4 47433.3 1851.14  13
  -2  -8   4 39221.0 1684.27  17
   2   8  -4 43228.8 2035.49   5
   2  -8  -4 46298.6 2024.50  11
  -2   8   4 44416.1 1884.63   5
   2   8  -3 3357.16 654.144   5
  -2  -8   3 2980.91 470.297  17
   2  -8  -3 2668.67 530.366  11
  -2  -8   3 3842.31 640.019  11
   2  -8  -3 2793.30 466.519   3
  -2   8   3 3264.30 531.557  16
  -2  -8   3 2467.56 440.512  13
  -2  -8   3 4000.07 658.054   4
  -2   8   3 3307.36 583.022   5
  -2  -8   2 38788.6 1839.20  11
  -2  -8   2 37939.4 1618.88  17
  -2   8   2 42920.8 1773.87  16
  -2  -8   2 38793.3 1849.30   4
   2  -8  -2 38824.1 1722.50   3
  -2  -8   2 40886.1 1612.20  13
   2  -8  -2 38409.6 1820.27  11
   2   8  -2 38777.9 1897.78   5
  -2   8   2 38422.8 1827.28   5
   2  -8  -1 560.239 275.257  11
   2   8  -1 414.568 306.157   5
  -2  -8   1 268.228 187.358  13
  -2  -8   1 432.730 249.984   4
  -2   8   1 220.602 353.523   5
  -2  -8   1 91.0763 180.565  17
   2  -8  -1 380.263 257.557   3
   2   8  -1 603.940 312.553  16
  -2   8   1 475.395 252.514  16
  -2  -8   1 732.953 321.747  11
   2  -8   0 7154.43 788.045  11
   2   8   0 7819.89 864.498   5
  -2  -8   0 6352.89 761.292   4
   2  -8   0 5910.67 707.701   3
  -2  -8   0 6215.53 607.787  13
   2   8   0 6746.25 791.805  16
  -2   8   0 7114.98 698.508  16
  -2  -8   0 7731.20 838.820  11
  -2   8   0 6546.27 816.176   5
  -2  -8   0 6377.12 696.545  17
   2   8   0 6702.76 720.507   1
   2   8   1-35.4801 290.425   5
   2   8   1 132.184 190.665   1
  -2  -8  -1 94.2311 187.974  17
   2  -8   1-99.6847 225.065   3
  -2  -8  -1-85.0624 286.748   4
   2   8   1-274.301 296.007  16
  -2  -8  -1 270.277 234.499  11
  -2   8  -1-40.9309 354.788   5
   2  -8   1-323.261 304.877  11
  -2  -8  -2-57.7350 271.814  11
   2   8   2 224.715 301.757   5
   2   8   2 278.358 246.776   1
   2   8   2 634.278 355.485  16
   2  -8   2 340.591 230.776   3
  -2  -8  -2 235.319 222.843  17
  -2   8  -2 813.100 431.667   5
  -2  -8  -3 660.071 335.498  11
   2   8   3 581.372 350.464   1
  -2   8  -3-88.3562 167.054   2
  -2  -8  -3 278.907 194.252  17
   2  -8   3 161.676 293.457   3
   2   8   3 1128.08 422.436   5
  -2   8  -3 130.791 289.861   5
   2   8   3 689.631 370.954  16
   2   8   4 22263.7 1515.19  16
   2   8   4 19460.1 1279.50   5
   2  -8   4 20180.4 1194.27   4
   2   8   4 22045.3 1371.56   1
   2  -8   4 21142.3 1454.91   3
  -2   8  -4 21473.3 1337.11   2
  -2   8  -4 21698.4 1549.41   5
  -2  -8  -4 21700.2 1466.51  11
  -2  -8  -4 20866.2 1338.66  17
  -2  -8  -5 3570.08 658.394  11
  -2   8  -5 4214.10 767.612   5
   2   8   5 4981.77 763.660  16
   2   8   5 4272.93 615.949   5
  -2   8  -5 3803.83 602.000   2
  -2  -8  -5 4251.06 650.870  17
   2   8   5 2354.01 527.794   1
   2  -8   5 3360.28 614.608   3
   2   8   6 57555.0 2346.07   1
  -2  -8  -6 62553.9 2589.64  11
  -2  -8  -6 58575.0 2405.43  17
   2  -8   6 56680.0 2494.52   3
  -2   8  -6 57237.0 2539.18   5
   2  -8   6 64507.7 2333.29  13
  -2   8  -6 61172.7 2406.69   2
   2  -8   7 1288.66 494.061   3
  -2  -8  -7 1539.42 460.832  11
   2   8   7 1467.08 476.058   1
  -2   8  -7 1157.97 453.051   5
   2  -8   7 2065.69 460.081  13
  -2   8  -7 1871.53 476.452   2
   2  -8   8 19475.6 1523.07   3
  -2   8  -8 19085.6 1456.81   2
   2   8   8 19428.2 1499.58   1
   2  -8   8 19556.2 1436.77  13
  -2   8  -8 18009.1 1466.77   5
  -2  -8  -8 21025.9 1603.09  11
  -2  -8  -9 2362.52 598.196  11
  -2   8  -9 2706.16 627.306   2
  -2   8  -9 1884.64 555.020   5
   2  -8   9 2178.23 530.034  13
   2   8   9 3588.95 745.927   1
   2  -8   9 1737.62 528.129   3
  -2  -8 -10-213.235 282.459  11
  -2   8 -10-148.895 267.810   5
   2  -8  10 365.571 278.334   3
  -2   8 -10 160.186 232.433   2
   2   8  10 340.382 402.450   1
   2  -8  10-95.5211 291.572  13
  -2   8 -11 66.3760 303.026   5
   2  -8  11-128.203 235.937   3
   2  -8  11 227.959 281.972  13
   2   8  11 831.856 537.387   1
  -2   8 -11 778.307 384.447   2
  -2  -8 -11-243.234 327.097  11
  -2  -8 -12 31.5761 305.397  11
   2   8  12 100.972 422.806   1
  -2   8 -12 61.0608 307.177   2
   2  -8  12 399.923 354.989   3
   2  -8  13 169.923 333.582  13
   2  -8  13 420.344 302.503   3
   2  -9 -13 4561.32 841.559  11
  -2  -9  13 3477.61 758.709  13
   2  -9 -12 590.174 415.279  11
  -2   9  12 548.735 447.113   1
   2   9 -12 223.254 270.266   2
  -2  -9  12 57.2677 291.274  13
  -2   9  11 3682.46 852.140   1
   2   9 -11 5806.51 910.754   2
  -2  -9  11 5920.43 925.482  13
   2  -9 -11 6400.02 966.037  11
   2   9 -11 5107.77 868.185   5
  -2  -9  10 743.664 334.723  13
   2  -9 -10 557.615 332.972  11
  -2   9  10 475.535 381.466   1
   2   9 -10 710.983 468.100   5
   2   9 -10 681.654 373.136   2
  -2   9   9 9261.63 1143.49   1
   2   9  -9 9218.94 1097.58   5
   2  -9  -9 10779.6 1152.46  11
  -2  -9   9 10781.0 1089.04   4
   2   9  -9 9143.50 1116.31   2
  -2  -9   9 9811.16 1089.18  13
  -2  -9   8 589.233 336.219   4
   2  -9  -8 630.537 362.341  11
   2   9  -8 539.284 452.846   5
   2   9  -8 998.613 418.940   2
  -2  -9   8 733.729 367.450  13
  -2   9   8 581.840 422.742   1
  -2  -9   7 16781.8 1327.53   4
  -2   9   7 17559.3 1480.12   1
   2   9  -7 15837.1 1410.41   5
   2  -9  -7 19121.1 1462.64  11
  -2  -9   7 19137.0 1393.61  13
   2   9  -6 424.125 468.674   5
  -2  -9   6 204.500 233.921   4
   2  -9  -6 301.234 328.503  11
  -2  -9   6 275.922 235.447  13
  -2   9   6-51.4162 287.742   1
  -2   9   5 5023.78 878.657   1
  -2  -9   5 7896.83 909.529   4
   2   9  -5 7704.71 979.218   5
  -2   9   5 8241.40 904.342   5
   2  -9  -5 7523.55 909.368  11
  -2   9   5 8096.93 917.316  16
  -2  -9   5 7910.42 841.244  13
  -2  -9   5 7666.21 802.270  17
   2   9  -4 2672.41 637.667   5
  -2   9   4 3043.90 567.828  16
  -2   9   4 3399.33 619.037   5
  -2  -9   4 2820.36 558.154   4
   2  -9  -4 2341.93 529.896  11
  -2   9   4 1726.56 435.604   1
   2  -9  -4 2728.66 498.235   3
  -2  -9   4 2609.71 485.027  13
  -2  -9   4 3893.68 576.837  17
   2  -9  -3 169.684 289.022  11
  -2   9   3 277.652 289.529   5
   2   9  -3 172.064 386.367   5
  -2  -9   3 999.860 409.890   4
  -2  -9   3 1017.42 312.743  17
  -2   9   3 657.036 317.399  16
  -2  -9   3 798.512 357.362  11
   2  -9  -3 661.846 297.813   3
  -2  -9   2 2494.64 514.823   4
   2  -9  -2 1276.25 374.628  11
   2   9  -2 1692.91 556.141   5
  -2  -9   2 2006.99 535.995  11
  -2   9   2 2396.54 546.879   5
   2  -9  -2 1769.19 442.674   3
  -2   9   2 2644.75 500.882  16
  -2  -9   2 2191.97 446.888  17
  -2  -9   1 13650.1 1040.71  17
   2  -9  -1 13913.2 1142.98   3
  -2   9   1 14518.0 1096.01  16
   2   9  -1 12591.0 1192.50   5
  -2  -9   1 15026.5 1239.05   4
  -2  -9   1 13851.5 1209.67  11
  -2   9   1 15220.7 1292.33   5
   2  -9  -1 15746.0 1285.97  11
  -2   9   0 556.766 389.265   5
  -2  -9   0 927.631 336.806  17
   2   9   0 1560.54 448.314  16
  -2  -9   0-22.7966 288.151  11
   2   9   0 1102.31 465.638   5
   2  -9   0 306.132 281.616  11
  -2  -9   0 576.879 325.775   4
   2  -9   0 500.484 296.418   3
   2   9   0 701.145 311.535   1
   2   9   1 45334.4 1962.82   1
  -2  -9  -1 49245.1 2017.74  17
   2   9   1 49549.1 2274.06  16
   2   9   1 48909.9 2218.69   5
   2  -9   1 46683.5 2151.91   3
  -2  -9  -1 50428.0 2296.45  11
  -2   9  -1 50563.0 2377.29   5
   2  -9   1 53267.3 2340.75  11
   2  -9   2 3559.32 667.373   3
   2   9   2 3096.97 622.001   5
  -2   9  -2 3095.36 688.480   5
   2   9   2 4040.78 713.300  16
  -2  -9  -2 2670.52 516.994  17
   2   9   2 3013.51 541.570   1
  -2  -9  -2 3406.53 619.850  11
  -2  -9  -3 14885.7 1167.21  17
   2   9   3 14255.2 1147.20   1
   2  -9   3 13854.0 1232.12   3
  -2  -9  -3 14595.0 1270.44  11
   2   9   3 15083.3 1301.34  16
   2   9   3 14955.1 1226.06   5
  -2   9  -3 15309.7 1367.64   5
  -2  -9  -4-135.346 308.811  11
  -2   9  -4 218.193 369.139   5
   2   9   4-240.825 282.034   1
  -2  -9  -4-86.3338 201.334  17
   2   9   4 236.965 272.481   5
   2  -9   4-8.79888 260.483   3
   2   9   4-147.936 267.521  16
   2   9   5 3809.05 622.836   5
  -2   9  -5 4220.09 789.091   5
  -2   9  -5 3747.11 644.227   2
   2   9   5 2169.32 572.978   1
  -2  -9  -5 3784.60 690.528  11
  -2  -9  -5 3650.57 632.265  17
   2   9   5 2805.02 606.731  16
   2  -9   5 3449.53 670.866   3
  -2  -9  -6 230.371 297.974  11
  -2   9  -6-206.062 274.889   5
  -2  -9  -6 74.1101 223.380  17
  -2   9  -6-541.810 334.188   2
   2   9   6 267.304 228.461  16
   2  -9   6-148.327 228.448   3
   2   9   6-69.4005 315.131   1
  -2  -9  -7 3853.38 744.767  11
  -2   9  -7 4951.57 853.278   5
  -2   9  -7 3637.97 673.853   2
   2  -9   7 4465.05 774.566   3
   2   9   7 4174.42 774.351  16
   2   9   7 3297.13 641.331   1
  -2  -9  -8 469.299 371.600  11
  -2   9  -8 959.343 442.680   5
  -2   9  -8 701.817 360.145   2
   2  -9   8 866.123 413.454   3
   2   9   8 113.279 333.129   1
  -2   9  -9 3982.88 777.271   5
  -2  -9  -9 3663.84 743.551  11
   2  -9   9 4440.46 798.677   3
  -2   9  -9 3733.47 726.327   2
   2   9   9 4069.85 786.635   1
  -2  -9 -10 516.881 395.298  11
  -2   9 -10 293.258 195.921   2
  -2   9 -10-392.280 385.010   5
   2  -9  10 60.8788 246.578   3
   2   9  10 537.383 423.192   1
  -2   9 -11 5791.63 939.270   5
   2   9  11 5256.95 890.405   1
   2  -9  11 6583.64 968.276  13
   2  -9  11 5684.39 937.140   3
  -2   9 -11 6628.08 1003.83   2
  -2  -9 -11 7327.89 1095.32  11
   2  10 -11-450.378 427.403   5
   2 -10 -11-88.8120 332.677  11
  -2  10  11 259.121 409.987   1
  -2 -10  11 254.035 295.653  13
   2  10 -11 434.971 381.844   2
   2  10 -10 5442.93 929.744   5
  -2  10  10 3681.04 746.788   1
  -2 -10  10 6404.50 949.293  13
   2 -10 -10 6291.63 955.138  11
   2 -10  -9 1286.79 451.032  11
   2  10  -9 765.292 452.954   5
  -2  10   9 457.787 426.614   1
  -2 -10   9 1004.60 391.345  13
  -2 -10   9 1198.79 431.061   4
  -2 -10   8 14217.6 1303.17   4
   2 -10  -8 13106.7 1323.90  11
  -2 -10   8 15150.2 1344.19  13
  -2  10   8 10456.7 1237.19   1
   2  10  -8 11952.3 1320.88   5
   2 -10  -7 1927.90 541.593  11
  -2 -10   7 1404.19 463.504   4
   2  10  -7 2022.18 617.417   5
  -2  10   7 2698.32 682.777   1
  -2  10   7 1830.52 513.409  16
  -2  10   6 9508.29 1086.26  16
   2 -10  -6 11140.8 1183.96  11
  -2  10   6 8788.64 1142.99   1
  -2 -10   6 10039.5 1090.04   4
   2  10  -6 8428.50 1092.98   5
   2  10  -5 295.947 428.890   5
  -2  10   5-699.840 417.443   1
  -2  10   5 131.203 241.896  16
  -2  10   5 343.107 353.086   5
   2 -10  -5 605.576 346.464  11
  -2 -10   5-409.439 348.262   4
   2 -10  -4 613.687 327.700  11
  -2  10   4 741.891 365.550   5
   2  10  -4 943.637 442.480   5
  -2 -10   4 713.422 361.880   4
  -2  10   4 700.570 311.412  16
  -2  10   4-351.193 389.566   1
   2 -10  -3 433.484 332.193  11
  -2  10   3 736.384 393.549   5
   2  10  -3 1421.67 542.761   5
  -2  10   3 1523.29 421.686  16
  -2 -10   3 655.401 322.585   4
  -2 -10   3 1361.11 471.391  11
   2 -10  -3 1182.88 361.966   3
  -2  10   3 633.950 313.167   1
   2 -10  -2 5151.04 802.001  11
   2  10  -2 4926.47 853.585   5
  -2 -10   2 4992.69 766.844   4
  -2  10   2 5340.63 724.400  16
  -2 -10   2 6172.85 889.182  11
  -2  10   2 5306.27 835.444   5
   2 -10  -2 4010.17 667.250   3
  -2 -10   1 652.931 400.240  11
   2  10  -1 1539.51 536.632   5
  -2 -10   1 1392.05 482.029   4
   2 -10  -1 610.010 332.446   3
  -2  10   1 1231.12 471.543   5
   2 -10  -1 1256.45 418.353  11
  -2 -10   1 1295.61 405.272   3
   2 -10   0 27016.8 1791.71  11
   2  10   0 25785.1 1722.52  16
  -2 -10   0 27418.6 1815.05  11
   2 -10   0 25267.3 1655.94   3
  -2  10   0 26000.4 1790.10   5
   2  10   0 26362.8 1794.46   5
  -2  10  -1 70.9743 353.346   5
   2  10   1 949.670 467.914   5
   2 -10   1 582.792 329.966  11
  -2 -10  -1 201.478 335.624  11
   2 -10   1 460.493 390.607   3
   2  10   1 430.105 361.820  16
   2 -10   2 13288.7 1265.00   3
  -2 -10  -2 12596.9 1122.82  17
   2  10   2 13679.1 1267.74   5
   2  10   2 12818.1 1253.94  16
   2  10   2 8685.93 976.149   1
  -2  10  -2 12399.6 1306.11   5
  -2 -10  -2 12741.6 1250.26  11
   2  10   3 286.559 310.126  16
  -2  10  -3 1381.82 551.445   5
  -2 -10  -3 1189.09 426.854  11
  -2 -10  -3 810.877 310.413  17
   2 -10   3 830.268 389.667   3
   2  10   3 1143.45 491.894   5
   2  10   3 942.195 378.186   1
  -2 -10  -4 2759.34 624.597  11
  -2  10  -4 3015.87 727.428   5
   2 -10   4 1897.89 527.647   3
  -2 -10  -4 1291.99 419.578  17
   2  10   4 2662.11 603.947   5
   2  10   4 1369.97 450.680  16
   2  10   4 1567.84 476.040   1
   2  10   5 113.000 295.952   1
  -2 -10  -5 1203.22 407.393  11
  -2  10  -5 1675.25 637.613   5
  -2 -10  -5 1001.67 356.049  17
   2 -10   5 887.497 388.417   3
   2  10   5 1149.74 463.428  16
  -2 -10  -6 4160.77 781.741  11
  -2  10  -6 2970.75 724.010   5
   2 -10   6 1782.69 531.985   3
   2  10   6 2971.65 575.392   1
  -2 -10  -7-332.197 332.308  11
  -2  10  -7 461.907 410.670   5
   2  10   7 228.122 381.199  16
   2  10   7-404.232 376.650   1
   2 -10   7-573.429 402.422   3
  -2  10  -7-161.967 224.284   2
   2 -10   8 7584.60 1076.47   3
   2  10   8 5876.07 985.856  16
  -2  10  -8 5341.84 855.247   2
  -2  10  -8 7055.84 1049.94   5
  -2 -10  -8 6601.30 997.998  11
   2  10   8 5547.70 910.063   1
  -2  10  -9 996.989 450.727   5
  -2 -10  -9 1109.82 453.809  11
   2  10   9 1605.46 580.948  16
  -2  10  -9 902.953 419.335   2
   2  10   9 2115.18 606.967   1
   2 -10   9 879.176 430.538   3
  -2  10 -10 2705.59 652.564   2
   2  10  10 2472.21 660.174   1
  -2  11   9 383.745 374.725  16
   2  11  -9 913.128 541.718   5
   2 -11  -9 129.657 259.129  11
   2 -11  -8 120.776 235.686  11
  -2  11   8-363.247 395.645  16
  -2 -11   8-385.076 316.516   4
  -2  11   8 465.710 455.053   1
   2  11  -8 331.348 378.542   5
  -2  11   7 11331.7 1277.06  16
   2 -11  -7 11283.2 1278.28  11
  -2 -11   7 9236.40 1107.20   4
  -2  11   7 8728.13 1129.82   1
   2  11  -7 12447.5 1414.32   5
   2 -11  -6 698.054 424.964  11
   2  11  -6 416.660 481.408   5
  -2  11   6 595.011 448.526   1
  -2 -11   6-87.8927 286.185   4
  -2  11   6 217.894 252.725  16
   2  11  -5 14833.2 1510.32   5
  -2  11   5 15437.4 1391.73  16
  -2 -11   5 15921.1 1450.21   4
  -2  11   5 10507.2 1259.63   1
   2 -11  -5 16841.4 1530.57  11
   2  11  -4 327.027 435.596   5
   2 -11  -4-127.640 300.288  11
  -2  11   4-9.50043 398.713   1
  -2  11   4 202.491 211.119  16
  -2  11   4-70.4086 295.745   5
  -2 -11   4-46.9665 213.343   4
   2 -11  -3 4912.53 827.297  11
  -2  11   3 5434.82 899.540   5
  -2  11   3 3542.66 714.254   1
  -2 -11   3 4187.14 742.875   3
   2  11  -3 4201.84 853.370   5
  -2 -11   3 3873.38 737.437   4
  -2 -11   3 4399.04 799.633  11
   2  11  -2 2054.64 648.562   5
  -2  11   2 1329.30 556.238   5
  -2  11   2 1352.84 453.029   1
   2 -11  -2 1017.52 443.169  11
   2 -11  -2 1953.40 534.797   3
  -2 -11   2 1950.48 583.226  11
  -2 -11   2 1668.58 495.092   3
  -2  11   1 3796.39 764.764   5
   2 -11  -1 4992.54 842.772  11
   2  11  -1 3526.77 734.312   5
  -2 -11   1 4517.82 821.806  11
   2 -11  -1 3654.89 658.405   3
  -2 -11   0-127.844 371.684  11
   2  11   0 853.604 503.048   5
  -2  11   0 916.927 528.895   5
   2 -11   0 1035.65 472.731  11
   2 -11   0 711.182 378.170   3
   2  11   1 5366.89 890.244   5
  -2  11  -1 5270.74 921.582   5
  -2 -11  -1 5629.99 949.757  11
   2  11   1 5970.41 923.111  16
   2 -11   1 5121.67 836.931   3
   2  11   2 688.130 399.129  16
   2  11   2 199.810 325.488   5
  -2  11  -2 1470.62 568.325   5
   2 -11   2 1175.04 430.912   3
  -2 -11  -2 836.501 429.142  11
  -2 -11  -3 4192.33 792.778  11
   2  11   3 2918.82 709.817  16
   2  11   3 4243.19 817.215   5
   2 -11   3 4155.12 791.600   3
  -2  11  -3 2178.92 698.740   5
  -2  11  -4 61.9198 415.636   5
  -2 -11  -4 44.1019 261.896  11
   2 -11   4 768.409 455.049   3
   2  11   4 709.657 307.779  16
  -2  11  -5 4344.74 889.447   5
   2 -11   5 6137.25 970.334   3
  -2 -11  -5 5077.48 893.685  11
   2  11   5 5090.12 891.306  16
  -2 -11  -6 88.9918 292.639  11
  -2  11  -6 669.085 516.296   5
   2  11   6 766.737 423.813  16
   2 -11   6-345.593 428.163   3
  -2  11  -7 7293.50 1138.36   5
  -2 -12   6 2079.50 580.694   4
  -2 -12   5 26.0141 197.336   3
  -2 -12   5-46.6978 263.920   4
   2 -12  -5 121.631 323.499  11
  -2  12   5 81.1487 268.775   1
   2 -12  -4 2075.62 582.628  11
   2  12  -4 1704.92 645.697   5
  -2  12   4 2142.50 667.217   1
  -2 -12   4 2533.38 631.549   3
  -2  12   3 370.357 389.407   5
  -2  12   3 404.993 329.565   1
   2  12  -3-15.5211 381.342   5
  -2 -12   3 284.039 262.031   3
   2 -12  -3-236.062 321.698  11
  -2 -12   2 6378.41 1015.85  11
   2  12  -2 5597.47 1017.98   5
  -2  12   2 5135.21 936.509   5
   2 -12  -2 5401.90 926.404  11
   2 -12  -1 667.404 418.373  11
  -2  12   1 709.354 486.113   5
   2 -12  -1 1177.80 429.960   3
   2  12  -1 1349.11 614.072   5
  -2 -12   1 1177.72 530.935  11
  -2  12   1 410.164 335.437   1
  -2 -12   0 7529.78 1113.05  11
  -2  12   0 6479.21 1056.41   5
   2 -12   0 6998.05 980.820   3
   2  12   0 8165.26 1154.81   5
  -2 -12  -1 333.018 363.732  11
  -2  12  -1-154.314 439.680   5
   2  12   1-445.897 391.249   5
   2 -12   1-198.941 242.760   3
  -2  12  -2 1811.54 570.005   5
  -2 -12  -2 2364.92 638.692  11
   2  12   2 3469.62 759.251   5
   2 -12   2 2385.20 595.082   3
   2  12   3 12.3083 290.075   5
   2 -12   3 480.946 392.875   3
   2  12   3 147.008 356.408  16
  -3   0  19 1940.02 581.633   1
   3   0 -19 736.025 341.771   2
  -3   0  18-51.9449 410.482  15
   3   0 -18 108.228 200.546   2
  -3   0  18 120.167 354.444   1
  -3   0  17 13901.5 1342.91  13
   3   0 -17 12729.1 1259.83   2
  -3   0  17 10285.3 1261.98   1
  -3   0  16 299.558 424.245   1
  -3   0  16 305.052 276.548   6
   3   0 -16 224.315 247.416   2
  -3   0  16-86.6963 252.088  13
  -3   0  15 11877.5 1187.10   1
  -3   0  15 15304.9 1290.05  13
  -3   0  15 12814.3 1112.90   6
   3   0 -15 14787.7 1228.63   2
   3   0 -15 12810.2 1064.77   9
   3   0 -14-8.99095 206.371   9
  -3   0  14-297.251 310.283   1
   3   0 -14 197.239 223.287   2
  -3   0  14 33.4352 206.254  13
  -3   0  14 415.467 242.157   6
  -3   0  13 27871.3 1533.28   1
   3   0 -13 25155.2 1431.90   2
  -3   0  13 28853.2 1584.93  13
   3   0 -13 27136.1 1400.99   9
  -3   0  13 27053.5 1485.60   6
   3   0 -12-13.7723 229.459   9
   3   0 -12 49.3040 204.286   2
  -3   0  12 336.150 277.370  13
  -3   0  12-167.516 250.017   6
  -3   0  12-265.332 270.425   1
   3   0 -11 53588.6 1855.52   2
  -3   0  11 47461.8 1824.89   1
  -3   0  11 54086.3 1930.05  13
  -3   0  11 53935.7 1927.76   6
   3   0 -11 52237.2 1792.03   9
  -3   0  10 346.113 272.423   1
   3   0 -10 220.195 196.585   2
  -3   0  10 353.438 211.373  13
  -3   0  10-68.1261 207.812   6
   3   0  -9 40895.3 1447.69   9
   3   0  -9 38576.1 1375.03   2
  -3   0   9 38352.4 1356.95   1
  -3   0   9 37823.8 1414.39  13
  -3   0   9 39859.4 1513.30   6
   3   0  -8-130.976 130.628   2
  -3   0   8-39.9689 117.419  13
  -3   0   8-58.6582 163.767   1
  -3   0   8 124.204 179.768   6
   3   0  -8-180.513 190.566   9
  -3   0   7 21900.7 873.666   1
   3   0  -7 20957.8 948.702   9
   3   0  -7 21962.8 872.170   2
   3   0  -7 22259.2 901.125   7
  -3   0   7 22656.8 935.113  13
  -3   0   7 22724.7 1004.87   6
  -3   0   6-6.18227 98.2863  13
   3   0  -6-202.800 189.401   9
  -3   0   6-67.0750 186.671   6
   3   0  -6-9.76985 96.1831   2
  -3   0   6 169.864 158.457   1
   3   0  -5 61589.0 1143.51   2
   3   0  -5 63210.2 1433.83   9
   3   0  -5 61622.6 1351.42   7
  -3   0   5 61014.5 1152.66   1
  -3   0   5 60057.9 1281.36  13
  -3   0   5 60705.4 1432.17   6
   3   0  -4-42.8096 124.896   9
  -3   0   4 54.2232 107.125   6
   3   0  -4 32.5819 105.443   7
  -3   0   4-36.4590 81.6764  13
   3   0  -4 241.401 137.767  10
  -3   0   4 61.8891 71.4691   1
   3   0  -4 0.08928 53.6658   2
   3   0  -3 6408.97 405.053  10
   3   0  -3 7374.08 435.092   7
  -3   0   3 7397.85 398.927  17
   3   0  -3 6310.40 410.482   9
  -3   0   3 6436.85 293.855   1
  -3   0   3 6797.67 372.952  13
  -3   0   3 6744.65 411.905   6
  -3   0   3 7270.02 281.175  12
   3   0  -3 7235.31 292.809   2
   3   0  -2 201.019 110.728  10
   3   0  -2 108.903 81.0530  14
  -3   0   2 98.2803 64.9087  17
   3   0  -2 31.8425 99.7403   9
   3   0  -2 226.974 115.851   7
  -3   0   2 64.8599 70.6524  12
  -3   0   2 10.2036 73.9762   6
   3   0  -1 41195.1 975.163   7
   3   0  -1 41544.1 806.820  10
   3   0  -1 41593.9 937.676   3
   3   0  -1 43395.4 907.136  14
   3   0  -1 42736.3 845.457   9
  -3   0   1 40460.5 777.888   6
  -3   0   1 41312.1 900.934  12
  -3   0   1 42106.4 823.271  17
  -3   0   0-123.473 121.252   8
   3   0   0-76.0107 128.824   7
  -3   0   0-4.38427 61.2604  17
   3   0   0 115.347 88.6336  14
  -3   0   0 232.923 146.777  12
   3   0   0 277.224 129.294   3
  -3   0   0 98.1523 56.0719   6
   3   0   0-17.9142 54.8807  10
   3   0   1 931121. 5053.08  14
  -3   0  -1 917161. 4785.76   8
   3   0   1 899053. 4520.86   7
  -3   0  -1 922947. 4444.67  17
  -3   0  -1 939286. 5082.11  12
  -3   0  -2 132.550 96.5098  17
   3   0   2 2.61341 70.9557   3
   3   0   2-37.0614 120.421  14
  -3   0  -2 39.8803 99.2710  12
   3   0   2-5.05601 118.350   1
   3   0   3 157790. 2300.25   1
   3   0   3 159228. 1780.75   3
  -3   0  -3 154769. 2215.45  17
   3   0   3 153672. 1778.17  15
   3   0   3 144602. 2348.38  14
   3   0   3 147304. 1905.42   7
  -3   0  -3 149534. 2324.22  12
  -3   0  -4 183.041 151.018  12
   3   0   4 16.6046 82.2082  15
   3   0   4-71.1418 132.122  14
   3   0   4 17.6643 73.7275   3
   3   0   4 137.145 213.864   1
   3   0   5 18582.8 793.354  15
   3   0   5 20731.3 681.391   3
   3   0   5 20116.2 989.781  14
  -3   0  -5 22038.4 1007.08  12
   3   0   5 22765.7 1043.08   1
   3   0   6 81.1306 92.0802  15
   3   0   6-63.5154 205.312  14
  -3   0  -6 290.135 261.813  12
  -3   0  -6-60.0426 172.008   2
   3   0   6 53.0811 78.0931   3
   3   0   6 147.279 244.607   1
  -3   0  -7 28530.3 1368.33   2
   3   0   7 30342.5 1176.90  15
   3   0   7 29784.6 1348.23  14
  -3   0  -7 28703.6 1270.43  12
   3   0   7 33084.5 1437.05   1
   3   0   8 0.30450 125.035  15
   3   0   8 9.76276 183.011  14
  -3   0  -8 47.8914 248.218   2
  -3   0  -8-370.004 267.322  12
   3   0   8 565.949 354.627   1
  -3   0  -9 145800. 3476.57   2
   3   0   9 145028. 2972.63  15
  -3   0  -9 143805. 3070.47  12
   3   0   9 143863. 3265.22  14
  -3   0 -10 154.295 300.138   2
   3   0  10 619.164 446.932   1
   3   0  10-113.867 193.869  14
   3   0  10-113.290 181.772  15
  -3   0 -10-346.222 264.101  12
   3   0  11 29814.8 1621.06  14
  -3   0 -11 29125.5 1724.08   2
   3   0  11 30587.3 1532.80  15
  -3   0 -11 30711.9 1550.23  12
   3   0  11 28509.2 1716.44   1
   3   0  12 293.559 321.547   1
  -3   0 -12 148.232 244.073   2
   3   0  12-108.229 209.518  14
   3   0  12-139.159 207.375  15
  -3   0 -12-23.3242 189.412  12
   3   0  13 459.001 395.459   1
  -3   0 -13 78.9159 286.770   2
   3   0  13-40.3897 226.522  14
   3   0  14 145.624 222.412  14
   3   0  14 435.633 397.954   1
  -3   0 -14 57.6598 279.878   2
  -3   0 -15 1532.69 539.849   2
   3   0  15 1075.67 479.240   1
  -3   0 -16-411.706 435.701   2
   3   0  16 345.024 403.402   1
   3   1 -19 794.789 440.761   2
  -3   1  19 1472.73 523.479   1
   3   1 -18 10520.6 1202.52   2
  -3   1  18 10887.0 1311.59  15
   3  -1 -18 8503.90 1066.92   2
  -3  -1  18 10184.9 1241.59  13
  -3  -1  18 9839.37 1199.62   1
   3  -1 -18 9732.97 1175.65  10
  -3   1  18 11265.0 1286.98   1
   3  -1 -17 848.365 471.611  10
  -3   1  17 611.461 389.148  15
   3  -1 -17-34.7470 251.461   2
  -3  -1  17 663.362 376.485   1
   3   1 -17 812.153 391.083   2
  -3   1  17-64.5514 232.318   6
  -3  -1  17 416.078 357.988  13
  -3   1  17-123.803 380.348   1
   3   1 -16 9269.77 1041.48   2
   3  -1 -16 8017.40 997.952  10
   3  -1 -16 7698.66 939.472   2
  -3  -1  16 8351.90 929.864   6
  -3   1  16 8181.81 945.159   6
  -3  -1  16 8137.49 1011.39  13
  -3  -1  16 8051.11 967.038   1
  -3   1  16 6967.29 1007.30   1
   3  -1 -15 5516.28 749.591   2
  -3   1  15 4474.28 706.649   6
   3   1 -15 5114.91 756.282   2
  -3  -1  15 4440.20 686.823   1
  -3   1  15 5100.12 715.142  13
   3   1 -15 4501.21 637.955   9
  -3  -1  15 5220.70 720.782   6
  -3  -1  15 4193.51 709.646  13
  -3  -1  15 5833.74 739.597  18
  -3   1  15 5056.77 811.084   1
   3  -1 -14 1674.14 378.120   2
  -3  -1  14 1323.53 357.713  18
  -3   1  14 1869.32 527.442   1
   3   1 -14 782.877 360.608   2
  -3   1  14 786.715 346.163   6
   3   1 -14 1632.61 394.016   9
  -3   1  14 692.931 288.356  13
  -3  -1  14 1603.83 469.881   1
  -3  -1  14 1225.43 404.408  13
  -3  -1  14 1041.60 353.078   6
   3   1 -13 7833.42 842.190   2
   3  -1 -13 8196.96 824.759   2
   3   1 -13 7666.62 781.153   9
  -3  -1  13 7818.89 860.652  13
  -3   1  13 9646.13 897.197  13
  -3  -1  13 8991.10 814.591  18
  -3   1  13 9653.86 957.149   1
  -3  -1  13 7606.20 802.750   6
  -3   1  13 6643.36 775.846   6
  -3  -1  13 8365.57 849.124   1
  -3  -1  12 25404.3 1372.69   6
   3   1 -12 24089.4 1365.94   2
   3  -1 -12 26015.6 1371.68   2
  -3   1  12 27719.1 1483.46   1
   3  -1 -12 28648.2 1365.20   9
  -3  -1  12 24477.5 1261.17  18
  -3   1  12 24050.6 1319.68  13
   3   1 -12 27161.7 1385.91   9
  -3  -1  12 25673.6 1472.96  13
  -3  -1  12 25685.4 1378.74   1
   3  -1 -11 6433.11 647.241   2
   3   1 -11 6128.26 661.966   2
  -3   1  11 6627.32 738.041   1
   3  -1 -11 6170.12 628.314   9
  -3  -1  11 6284.07 704.913  13
  -3  -1  11 6324.44 657.643   1
   3   1 -11 6150.14 656.032   9
  -3   1  11 7450.77 700.767  13
  -3  -1  11 6002.70 645.456   6
  -3   1  10 44827.7 1580.56  13
   3   1 -10 46106.4 1667.08   2
   3  -1 -10 45405.9 1564.60   2
  -3   1  10 41337.1 1609.81   1
  -3  -1  10 43102.0 1524.72   1
   3   1 -10 46003.6 1652.83   9
   3  -1 -10 43348.2 1568.84   9
  -3  -1  10 44437.5 1658.13   6
  -3  -1  10 44033.8 1703.63  13
  -3  -1   9 53283.8 1573.11   1
   3  -1  -9 55615.9 1598.05   2
  -3   1   9 51331.2 1666.68   1
   3  -1  -9 52657.5 1633.94   9
  -3   1   9 52460.1 1591.86  13
  -3  -1   9 55713.2 1736.88   6
   3   1  -9 54480.9 1719.25   9
   3   1  -9 53067.4 1673.48   2
  -3  -1   9 53879.4 1765.98  13
  -3  -1   8 21017.4 902.514   1
   3   1  -8 21900.7 1002.32   2
   3   1  -8 22575.6 882.405   7
   3  -1  -8 22268.0 1015.45   9
   3  -1  -8 23037.7 952.633   2
   3   1  -8 22894.2 1052.40   9
  -3  -1   8 22913.0 1066.58   6
  -3   1   8 21867.6 941.292  13
  -3  -1   8 20092.8 864.998  18
  -3   1   8 17846.6 979.590   1
   3   1  -8 21138.3 674.039   5
  -3  -1   8 21267.1 1038.03  13
   3   1  -7-76.2800 103.749   5
   3  -1  -7-110.919 170.290   9
  -3   1   7-20.8930 153.495   1
   3   1  -7 413.591 258.553   9
  -3  -1   7 57.2926 94.6548  18
   3   1  -7 110.553 115.385   2
   3   1  -7 131.588 121.708   7
   3  -1  -7-42.2293 84.8916   2
  -3  -1   7 37.5518 119.690  13
  -3  -1   7-101.486 130.798   6
   3  -1  -7 274.839 207.985  10
  -3  -1   7 63.4907 131.386   1
  -3   1   7 62.9141 90.4488  13
   3   1  -6 252683. 2873.93   2
   3  -1  -6 250505. 3122.44  10
   3  -1  -6 250702. 2467.59   2
   3  -1  -6 252914. 3079.64   9
  -3   1   6 248388. 2863.81   1
  -3  -1   6 254833. 3160.98   6
   3   1  -6 251992. 2697.61   7
  -3  -1   6 246116. 2356.07  18
  -3  -1   6 255075. 3112.40  13
  -3   1   6 242264. 2605.24  13
   3   1  -6 255503. 3125.16   9
  -3  -1   6 243265. 2443.98   1
   3   1  -6 254118. 2347.09   5
   3   1  -5 154352. 2048.39   2
  -3  -1   5 144900. 1621.42   1
   3  -1  -5 149287. 2261.76  10
   3   1  -5 150891. 2277.29   9
   3  -1  -5 159924. 2298.47   9
   3   1  -5 153659. 2043.11   7
  -3   1   5 151461. 2065.48   1
  -3  -1   5 149273. 1586.45  18
  -3   1   5 150920. 1835.40  13
  -3  -1   5 152045. 2209.74  13
  -3  -1   5 159959. 2336.40   6
   3   1  -5 154811. 1850.73   5
   3  -1  -5 153246. 1644.59   2
   3  -1  -5 153391. 2304.19   7
  -3  -1   4 384379. 3379.00   6
   3  -1  -4 391279. 3365.14  10
  -3  -1   4 382046. 3292.27  13
  -3   1   4 383186. 2584.87  13
  -3   1   4 387987. 3034.11   1
   3  -1  -4 400148. 3520.63   7
   3  -1  -4 387326. 2028.44   2
   3   1  -4 393935. 3150.16   7
  -3  -1   4 371935. 3325.26  17
   3   1  -4 395438. 2990.77   5
   3   1  -4 388933. 3368.71   9
   3   1  -4 393779. 2989.96   2
   3  -1  -3 18140.4 688.343  10
  -3   1   3 16426.1 509.789  13
   3  -1  -3 16869.6 665.198   3
  -3  -1   3 17949.7 687.296   6
   3   1  -3 17225.3 662.242   7
   3   1  -3 18500.8 685.576   9
   3  -1  -3 18024.3 423.955  14
  -3  -1   3 17252.5 688.224  17
   3  -1  -3 16019.4 687.741   7
   3  -1  -3 19022.3 448.023  11
  -3  -1   3 16995.4 676.012  13
   3   1  -3 19037.1 664.664   5
  -3  -1   3 18170.1 515.857  12
   3   1  -3 18674.9 610.164   2
   3   1  -2 6728.71 388.910   9
   3   1  -2 7614.54 333.129  10
   3  -1  -2 7283.67 421.662  10
   3   1  -2 6507.99 407.333   7
  -3  -1   2 6426.88 395.429  13
  -3  -1   2 6562.72 396.488  17
   3  -1  -2 6531.38 418.598   7
  -3  -1   2 6357.73 341.171  12
  -3   1   2 7223.03 294.090  17
  -3  -1   2 6612.45 389.022   6
   3   1  -2 6650.48 402.732   5
   3  -1  -2 6188.55 406.822   3
   3  -1  -2 7096.99 319.405  14
  -3  -1   2 6672.62 249.007  11
   3   1  -1 41127.3 639.806  10
   3  -1  -1 41679.0 976.338  10
  -3  -1   1 40194.9 956.580  17
   3   1  -1 38710.9 979.002   7
   3  -1  -1 42886.6 1026.35   3
   3  -1  -1 39370.7 863.938  14
   3  -1  -1 41363.2 980.183   7
   3   1  -1 41542.8 973.206  14
   3   1  -1 40578.8 823.128   9
  -3  -1   1 41028.0 891.247   6
   3  -1  -1 43356.0 739.748  18
  -3  -1   1 41697.5 960.986  12
  -3   1   1 41164.8 631.996  17
  -3  -1   1 42666.6 657.893  11
   3  -1   0 3653.15 296.027  10
  -3  -1   0 3019.93 238.183   8
   3   1   0 3226.42 205.576   9
   3   1   0 3465.54 262.743  16
   3   1   0 3132.61 293.147  14
  -3   1   0 3418.53 196.765  17
   3  -1   0 2882.80 280.926  14
  -3  -1   0 3181.38 288.057  17
   3  -1   0 3418.97 276.253   7
   3  -1   0 3240.90 295.636   3
   3   1   0 3737.99 333.998   7
   3  -1   0 3302.61 250.750  18
  -3  -1   0 3327.44 298.888  12
   3   1   0 3131.01 219.646   1
  -3  -1   0 3584.53 233.849  11
  -3   1   0 3697.26 322.792   8
  -3   1  -1 50865.5 891.386  17
  -3  -1  -1 50607.4 1213.65  12
  -3   1  -1 50899.1 1035.09   2
   3  -1   1 50408.1 1139.44   3
   3  -1   1 49346.4 1008.88   7
  -3   1  -1 52128.1 1236.96   8
   3   1   1 50064.7 1195.32  14
   3  -1   1 48681.0 1178.31  14
  -3  -1  -1 50776.6 1174.19  17
   3   1   1 51732.4 1014.20   1
   3  -1   2 364051. 3342.99   1
   3  -1   2 346019. 2650.28   7
  -3  -1  -2 342983. 2486.72   4
   3  -1   2 361524. 3090.40   3
   3   1   2 370295. 3080.53   1
  -3  -1  -2 345009. 3292.10  17
  -3  -1  -2 348299. 3401.39  12
   3   1   2 358229. 3360.37  14
  -3   1  -2 343616. 3077.88   2
   3  -1   2 348283. 3410.53  14
  -3  -1  -3 5230.63 450.023  12
   3   1   3 5574.30 440.080   1
  -3   1  -3 5830.43 450.221   2
   3  -1   3 5520.27 334.759   7
   3  -1   3 5566.28 402.802   3
   3   1   3 6305.64 290.653   3
   3  -1   3 5966.50 469.202   1
  -3  -1  -3 5919.09 478.731  17
   3  -1   3 5297.94 480.415  14
   3  -1   3 5981.01 296.711  15
   3   1   3 5371.09 458.739  14
  -3   1  -3 5583.76 478.884  12
   3  -1   4 208486. 2498.77   3
   3  -1   4 198252. 2033.14   7
  -3   1  -4 197027. 2896.82  12
  -3  -1  -4 201479. 2901.18  12
   3   1   4 206626. 1581.89   3
   3  -1   4 195484. 2063.64  15
   3   1   4 193869. 2849.23  14
   3  -1   4 193625. 2972.48  14
   3   1   4 201348. 2826.95   1
  -3  -1  -4 200883. 2928.26  17
   3  -1   4 206543. 2953.76   1
  -3   1  -4 196262. 2861.63   2
   3   1   5 30950.6 1257.90   1
   3   1   5 31109.2 609.759   3
   3  -1   5 31085.7 946.335  15
  -3   1  -5 32846.8 1278.41   2
   3  -1   5 31456.9 1279.53  14
   3  -1   5 30982.3 832.932   7
   3  -1   5 33289.0 1291.31   1
   3   1   5 31902.7 1218.92  14
   3  -1   5 33425.6 1038.58   3
  -3   1  -5 32330.9 1239.45  12
  -3  -1  -5 31104.4 1208.47  12
   3   1   5 31719.1 1124.29  15
   3   1   6 10165.3 766.825   1
   3  -1   6 10212.1 780.360   1
  -3   1  -6 9955.93 756.611   2
   3   1   6 9340.22 650.855  15
  -3  -1  -6 8617.59 699.793  12
  -3   1  -6 9023.71 704.661  12
   3  -1   6 8993.88 571.842  15
   3  -1   6 9930.86 771.955  14
   3  -1   6 8802.83 471.964   7
   3   1   6 9466.24 704.374  14
   3  -1   6 9315.09 582.001   3
   3  -1   7 3961.86 394.958   3
   3   1   7 2828.55 492.529   1
   3  -1   7 3274.92 498.829  14
   3   1   7 3658.63 454.871  15
  -3  -1  -7 3696.98 495.221  12
  -3   1  -7 3728.43 513.453   2
   3  -1   7 3614.40 521.100   1
   3   1   7 2997.95 440.318  14
   3  -1   7 4072.83 422.146  15
  -3   1  -7 3491.87 463.844  12
  -3   1  -8 18321.0 938.498   5
  -3   1  -8 18673.2 1194.56   2
  -3  -1  -8 16566.2 1030.78  12
   3   1   8 19058.2 1195.03   1
   3   1   8 17553.9 1032.11  15
   3  -1   8 17843.2 1161.65   1
   3  -1   8 19520.5 983.031  15
   3  -1   8 16978.5 1123.90  14
  -3   1  -8 17863.5 1071.46  12
   3   1   8 18831.0 1096.06  14
   3   1   9 5026.85 647.895   1
   3   1   9 5189.69 613.483  15
  -3   1  -9 4231.40 621.044   2
  -3  -1  -9 4771.60 658.295   2
   3  -1   9 5173.89 690.398   1
   3  -1   9 4805.39 529.395  15
   3  -1   9 4604.40 634.458  14
  -3   1  -9 4132.97 559.133  12
   3   1   9 4664.97 591.347  14
  -3  -1  -9 4746.14 599.752  12
  -3  -1 -10 8598.34 903.511   2
   3   1  10 11105.7 926.332  14
   3  -1  10 9555.92 899.280  14
  -3  -1 -10 9752.31 862.709  12
   3  -1  10 10737.6 861.695  15
  -3   1 -10 10646.5 890.008  12
   3   1  10 9305.26 845.433  15
   3  -1  10 10633.2 994.740   1
   3   1  10 10220.8 984.901   1
  -3   1 -10 9716.72 972.026   2
  -3   1 -11 2352.82 484.504  12
   3  -1  11 1641.19 459.149  14
   3   1  11 2404.89 474.622  15
   3   1  11 1711.83 396.300  14
  -3   1 -11 2637.02 602.228   2
  -3  -1 -11 2314.55 563.232   2
   3   1  11 2575.20 609.116   1
   3  -1  11 2154.45 548.199   1
  -3  -1 -11 2508.98 476.299  12
  -3   1 -12 4187.36 716.267   2
   3   1  12 5345.28 713.221  15
  -3  -1 -12 5353.42 686.956  12
   3   1  12 4850.89 686.918  14
  -3  -1 -12 5364.06 809.027   2
  -3   1 -12 5871.70 729.619  12
   3  -1  12 5199.89 761.912  14
   3  -1  12 4451.13 802.441   1
   3   1  12 4921.95 804.080   1
  -3  -1 -13 610.607 377.568   2
   3  -1  13 332.958 262.081  14
  -3   1 -13 243.422 314.654   2
   3  -1  13 363.770 317.334   1
   3   1  13 205.743 244.665  15
   3   1  13 182.416 243.219  14
   3   1  13 740.007 429.613   1
  -3   1 -14 17631.6 1566.18   2
   3  -1  14 18262.9 1566.49  18
  -3  -1 -14 17647.1 1567.70   2
   3  -1  14 17765.0 1446.87  14
   3  -1  14 19328.9 1648.41   1
   3   1  14 19528.5 1649.31   1
  -3   1 -15 425.486 411.715   2
  -3  -1 -15 742.245 349.236   2
   3  -1  15 1502.77 551.394  18
   3   1  15 1182.72 546.867   1
   3  -1  15 267.843 321.443   1
   3  -1  15 490.655 269.156  14
  -3  -1 -16 7128.58 1072.05   2
   3  -1  16 6953.24 1050.53  18
  -3   1 -16 6567.66 1043.83   2
   3  -1  16 5600.73 937.667   1
   3   1  16 6510.13 1041.08   1
   3   2 -18-101.777 257.458   2
  -3   2  18-60.8219 324.631   1
   3  -2 -18-369.160 352.868  10
  -3   2  18 105.060 347.546  15
  -3  -2  18 3.46463 286.335  13
  -3   2  17 9332.82 1134.54   1
   3   2 -17 7832.37 1032.07   2
   3  -2 -17 6935.89 949.413  10
  -3   2  17 8493.75 1159.89  15
  -3   2  17 8333.01 1019.77   6
  -3  -2  17 7886.37 1092.01  13
  -3   2  16 1697.31 567.849   1
   3  -2 -16 3051.30 651.200  10
   3   2 -16 2757.64 542.477   9
   3  -2 -16 3132.61 609.533   2
   3   2 -16 1894.23 512.834   2
  -3   2  16 3408.23 710.419  15
  -3  -2  16 3326.56 696.625  13
  -3  -2  16 2577.55 611.117   1
  -3   2  16 2645.01 610.696   6
   3   2 -15 2905.97 555.908   9
   3  -2 -15 2800.86 583.256  10
   3   2 -15 3357.80 642.632   2
  -3   2  15 1656.05 502.411   1
  -3   2  15 1626.32 424.652   6
  -3  -2  15 2850.11 564.649   1
  -3  -2  15 2939.52 546.796  18
   3  -2 -15 2512.63 526.626   2
  -3   2  15 2738.06 610.422  15
  -3  -2  15 2197.85 581.707  13
  -3  -2  15 2689.21 528.683   6
   3   2 -14 539.389 294.025   2
  -3  -2  14-6.35593 255.016   6
  -3   2  14 26.5461 234.772  15
  -3   2  14 624.886 458.168   1
  -3  -2  14 364.097 242.093  18
  -3  -2  14 391.661 299.126   1
   3  -2 -14 158.636 217.870   2
   3   2 -14-123.684 215.778   9
   3  -2 -14 75.0598 236.226  10
  -3  -2  14-66.3563 291.229  13
   3   2 -13 14199.8 1151.34   2
   3  -2 -13 15233.4 1193.87  10
  -3   2  13 15008.2 1205.43   1
   3  -2 -13 14234.5 1072.19   2
  -3  -2  13 15656.2 1121.71   6
   3   2 -13 14690.6 1099.57   9
  -3  -2  13 14641.9 1232.48  13
  -3  -2  13 13459.3 1034.65  18
  -3   2  13 14795.8 1061.75  13
  -3  -2  13 13850.5 1095.08   1
   3   2 -12 2443.11 481.956   2
   3   2 -12 2838.00 509.916   9
  -3  -2  12 2648.49 454.800  18
  -3  -2  12 3689.71 552.892   6
   3  -2 -12 2691.65 438.530   2
  -3   2  12 2933.35 568.525   1
  -3  -2  12 3124.22 555.461  13
  -3   2  12 3248.70 489.127  13
  -3  -2  12 4060.26 558.393   1
   3  -2 -12 2589.54 518.833  10
  -3   2  11 72874.5 2349.35   1
   3  -2 -11 80190.6 2437.52  10
  -3   2  11 77517.8 2157.36  13
  -3  -2  11 72654.7 2117.89  18
   3   2 -11 75686.8 2369.56   2
   3   2 -11 77873.3 2332.69   9
  -3  -2  11 79971.4 2526.86  13
  -3  -2  11 82445.6 2223.18   1
  -3  -2  11 83071.8 2354.19   6
   3  -2 -11 78071.0 2179.66   2
   3  -2 -10 2053.65 354.221   2
   3  -2 -10 1769.69 399.586  10
   3   2 -10 1970.84 432.316   9
   3   2 -10 1598.81 358.487   2
  -3  -2  10 1773.59 376.277   6
  -3  -2  10 1892.95 430.264  13
  -3  -2  10 1314.25 277.176  18
  -3   2  10 1270.21 276.463  13
  -3   2  10 1576.19 441.969   1
  -3  -2  10 1638.73 375.408   1
   3  -2  -9 26804.9 1275.46  10
   3   2  -9 28769.3 1304.82   2
   3  -2  -9 27713.0 1114.31   2
   3   2  -9 27839.2 952.987   7
  -3   2   9 29058.4 1308.68   1
  -3  -2   9 26852.5 1317.97  13
  -3   2   9 26598.5 1078.15  13
  -3  -2   9 27753.8 1255.83   6
   3   2  -9 25563.1 895.881   5
  -3  -2   9 25951.5 1092.05  18
  -3  -2   9 27207.1 1105.41   1
   3   2  -8-59.3721 131.091   2
  -3   2   8-11.9789 100.149  13
   3   2  -8 130.868 127.540   5
   3   2  -8 70.2717 90.3147   7
   3  -2  -8 53.2503 177.905  10
  -3  -2   8 267.065 142.120  18
   3  -2  -8 174.279 127.924   2
  -3  -2   8 72.9007 156.179  13
  -3  -2   8 55.7007 183.422   6
  -3   2   8-110.937 265.412   1
  -3  -2   8 302.103 183.035   1
   3   2  -7 15471.1 840.464   2
   3  -2  -7 15627.9 856.497  10
   3  -2  -7 16547.8 703.355   2
  -3  -2   7 14057.4 705.261  18
  -3  -2   7 15580.3 867.927   6
   3   2  -7 16336.9 690.290   7
  -3   2   7 13534.7 838.384   1
  -3   2   7 14925.3 432.084   5
  -3   2   7 15883.4 681.598  13
  -3  -2   7 15477.3 881.619  13
   3   2  -7 16562.3 715.360   5
  -3  -2   7 13931.8 679.366   1
  -3   2   6 1193.11 154.856   5
   3   2  -6 1692.89 252.851   5
  -3   2   6 1458.14 300.662   1
   3  -2  -6 905.202 236.428  10
   3  -2  -6 970.940 157.309   2
   3   2  -6 1020.78 168.620   7
  -3  -2   6 1279.60 265.405  13
   3   2  -6 1302.17 251.765   2
   3  -2  -6 1459.24 236.664  11
  -3   2   6 1461.93 187.528  13
  -3  -2   6 1414.28 272.658   6
  -3  -2   6 1107.42 233.373  17
  -3  -2   6 1280.83 186.070   1
   3  -2  -5 141879. 1531.42   2
  -3   2   5 139802. 2237.22   1
  -3  -2   5 148089. 2361.45  13
  -3  -2   5 143441. 2356.19  17
   3  -2  -5 142274. 2300.00  10
  -3  -2   5 151185. 2376.32   6
   3   2  -5 144061. 2065.86   5
   3  -2  -5 139270. 2038.64   3
   3   2  -5 144346. 1948.31   7
  -3   2   5 140597. 1525.37  13
  -3  -2   5 139860. 1519.24   1
   3  -2  -5 142567. 1947.23  11
   3   2  -5 144063. 2217.10   2
  -3   2   4 21806.4 486.422  13
   3  -2  -4 21629.9 459.071   2
   3  -2  -4 21482.9 786.375   3
  -3  -2   4 21465.4 860.429  17
  -3  -2   4 21842.4 866.518   6
   3  -2  -4 22332.4 867.476  10
  -3  -2   4 21158.1 851.734  13
   3   2  -4 21447.0 774.082   7
   3   2  -4 21267.1 801.338   5
   3  -2  -4 21663.0 689.295  11
   3   2  -4 23134.1 843.463   2
  -3  -2   3 132711. 1642.95  11
  -3  -2   3 130950. 2009.95  17
   3  -2  -3 138893. 2059.08  10
  -3  -2   3 137200. 2045.19  13
   3   2  -3 139522. 1902.17   7
   3  -2  -3 137635. 1148.67  14
   3  -2  -3 131864. 2084.26   7
  -3   2   3 130530. 1062.73  13
  -3  -2   3 132294. 2020.37   6
   3  -2  -3 132057. 1970.05   3
   3   2  -3 134417. 2002.72   5
   3   2  -3 137206. 1941.89   2
   3  -2  -3 131660. 1593.81  11
   3   2  -2 1132.55 224.755   5
   3  -2  -2 934.495 172.037  10
  -3  -2   2 991.266 204.890  17
  -3   2   2 1135.73 146.383  15
  -3  -2   2 1001.70 142.758  11
   3  -2  -2 1174.23 205.727   7
   3  -2  -2 1072.94 135.830  14
   3   2  -2 1415.92 236.564   7
  -3  -2   2 851.930 179.293  13
   3  -2  -2 1261.49 226.308   3
  -3  -2   2 1211.42 188.278  12
   3  -2  -2 965.955 138.428  11
   3  -2  -1 106470. 1413.33  11
   3  -2  -1 105049. 1753.09  10
  -3  -2   1 104419. 1743.35  17
   3  -2  -1 106013. 1665.64   7
   3  -2  -1 100831. 1484.57  14
   3  -2  -1 104941. 1768.95   3
  -3  -2   1 103875. 1668.72  12
   3   2  -1 106631. 1692.25  16
  -3   2   1 111278. 1074.72  15
  -3   2   1 104594. 979.817   2
   3   2  -1 104932. 1742.75   5
  -3  -2   1 103543. 1412.54  11
  -3   2   0 43784.8 836.800   2
  -3  -2   0 43267.1 1158.58  17
   3   2   0 45695.2 1120.28  16
   3   2   0 42878.7 793.217   1
   3   2   0 44149.2 1138.82   5
   3  -2   0 43849.7 1144.90  10
  -3  -2   0 45420.4 797.896   8
  -3   2   0 44815.6 1165.33   8
   3  -2   0 43139.3 1010.39   7
   3  -2   0 45371.9 1176.74   3
  -3  -2   0 44245.0 1158.93  12
  -3  -2   0 44752.3 981.933  11
   3  -2   1 133607. 2071.38   3
   3   2   1 119965. 1625.15   1
  -3  -2  -1 128255. 2079.41  12
   3   2   1 128091. 2015.54  14
  -3   2  -1 126210. 2057.21   8
  -3  -2  -1 125438. 1823.60   4
  -3  -2  -1 125631. 2041.76  17
   3  -2   1 132444. 1933.57  18
  -3   2  -1 131123. 1724.49   2
   3   2   1 125004. 1959.50   5
   3  -2   1 127853. 1655.57   7
  -3  -2  -1 129091. 1831.96  11
   3   2   2 72460.3 1431.29   1
  -3   2  -2 73225.3 1466.43   2
   3   2   2 74536.1 1610.44  14
   3  -2   2 76899.7 1613.65  18
  -3  -2  -2 72221.2 1652.25  17
   3  -2   2 70828.9 1183.20   7
   3  -2   2 72785.7 1598.25   3
  -3  -2  -2 70282.4 1402.42   4
  -3  -2  -2 73065.0 1655.88  12
  -3  -2  -2 74783.4 1508.17  11
   3   2   3 64173.8 1479.79   1
  -3   2  -3 61652.8 1506.79   2
   3  -2   3 65441.5 1615.53  18
   3   2   3 62152.9 1563.85  14
  -3  -2  -3 64886.2 1652.62  17
   3  -2   3 62739.6 1061.29   7
   3  -2   3 64409.3 1540.27   3
  -3  -2  -3 62600.4 1611.01  12
  -3  -2  -4 1832.35 345.340  12
   3  -2   4 1464.38 282.544  18
  -3  -2  -4 1789.90 316.756  17
   3  -2   4 1217.15 239.658   3
   3  -2   4 1379.94 291.641  14
   3  -2   4 1427.30 157.922   7
   3   2   4 1879.02 341.182   1
  -3   2  -4 1603.63 283.633   2
   3   2   4 1347.32 262.469  14
   3   2   5 14745.7 894.881   1
  -3   2  -5 14762.2 874.899   2
   3  -2   5 16236.8 924.046  18
   3  -2   5 13901.3 768.073   3
   3  -2   5 13437.6 465.701   7
   3  -2   5 14495.9 915.996  14
  -3  -2  -5 14220.5 856.183  12
  -3  -2  -5 14986.2 926.624  17
   3   2   5 15548.3 863.495  14
   3  -2   5 14363.2 887.717   1
  -3   2  -6 11851.2 780.540   5
  -3   2  -6 11368.6 795.184  12
  -3   2  -6 11251.9 824.834   2
   3  -2   6 12530.2 871.824  18
   3  -2   6 11521.0 832.150   1
   3  -2   6 11500.9 727.213   3
  -3  -2  -6 12067.3 834.791  12
   3   2   6 12170.6 869.371   1
   3  -2   6 12006.8 894.554  14
   3   2   6 12018.4 801.155  14
   3   2   7 79212.5 2277.87   1
  -3   2  -7 74191.1 2261.68   2
   3  -2   7 74258.1 2271.68  14
   3   2   7 74220.9 2087.47  15
   3  -2   7 77529.4 1916.70   3
  -3  -2  -7 71500.4 2074.14  12
   3   2   7 76679.9 2092.04  14
   3  -2   7 77525.9 2286.04  18
   3  -2   7 72238.3 2224.32   1
  -3   2  -7 70761.7 2084.68  12
  -3   2  -7 77667.2 1994.18   5
   3   2   8 4513.69 557.753  14
  -3   2  -8 4499.97 604.423   2
   3  -2   8 5692.07 697.544  18
   3  -2   8 5889.76 694.609  14
   3   2   8 5200.19 677.013   1
   3  -2   8 5023.34 518.932   3
  -3   2  -8 5011.53 542.185   5
   3   2   8 5384.12 602.764  15
   3  -2   8 4340.89 597.314   1
  -3  -2  -8 4603.60 580.058  12
  -3   2  -8 4586.91 576.924  12
  -3   2  -9 71653.7 2027.75   5
   3   2   9 66320.8 2368.17   1
   3   2   9 68902.3 2177.47  14
   3  -2   9 69542.5 2428.50  18
   3  -2   9 69191.6 2428.46   1
   3  -2   9 73036.1 2479.40  14
   3   2   9 67614.1 2248.57  15
  -3  -2  -9 70354.5 2206.31  12
  -3   2  -9 70399.2 2470.38   2
  -3   2  -9 74787.5 2307.04  12
   3   2  10 804.698 356.943   1
   3  -2  10 1101.05 390.394  14
  -3   2 -10 1305.44 394.975   2
   3  -2  10 1438.06 444.315  18
  -3   2 -10 1892.44 433.985  12
   3   2  10 720.918 286.114  14
  -3  -2 -10 1017.58 401.859   2
   3  -2  10 686.077 274.771   1
   3   2  10 1442.35 358.231  15
  -3  -2 -10 1225.41 345.477  12
   3   2  11-9.19845 397.491   1
   3  -2  11 1489.48 439.312  18
  -3   2 -11 1233.42 394.429  12
   3   2  11 1180.30 374.669  15
   3   2  11 1428.65 369.435  14
  -3   2 -11 531.597 275.724   2
  -3  -2 -11 901.757 353.437   2
   3  -2  11 750.434 407.808   1
  -3  -2 -11 1669.68 413.226  12
   3  -2  11 1543.25 421.347  14
   3  -2  12 5687.27 818.593  14
  -3   2 -12 6911.84 904.524   2
  -3  -2 -12 5770.11 834.716   2
   3   2  12 6802.17 813.834  15
   3   2  12 6271.09 769.585  14
   3   2  12 4476.27 820.276   1
   3  -2  12 7139.02 931.495  18
  -3   2 -12 7343.58 821.425  12
   3  -2  12 6401.98 928.438   1
  -3  -2 -12 7246.55 809.045  12
   3   2  13 2236.87 667.394   1
   3   2  13 1085.23 384.577  15
   3  -2  13 1628.47 458.285  14
  -3   2 -13 2666.09 633.842   2
   3  -2  13 2104.54 558.359  18
   3  -2  13 1040.59 450.774   1
  -3  -2 -13 1569.57 500.582   2
  -3   2 -14 2023.68 592.944   2
   3  -2  14 1726.69 514.223  18
  -3  -2 -14 1628.37 535.887   2
   3   2  14 1836.61 488.328  15
   3  -2  14 1533.37 477.774  14
   3  -2  14 1527.47 528.508   1
   3   2  14 2767.18 669.956   1
  -3   2 -15 11897.6 1355.17   2
  -3  -2 -15 12346.3 1369.44   2
   3  -2  15 12621.0 1382.12  18
   3  -2  15 11027.0 1309.63   1
   3  -2  15 11601.5 1271.51  14
   3   2  15 13866.2 1437.18   1
  -3   3  18 3903.42 814.523  15
   3  -3 -18 3782.01 744.269  10
  -3   3  18 2525.41 646.953   1
  -3   3  18 3758.50 721.487   6
   3  -3 -18 3065.58 680.729  11
  -3  -3  18 3382.56 798.363  13
   3   3 -18 3689.24 763.312   2
  -3   3  17-28.1895 339.321   1
   3   3 -17-179.074 244.595   2
  -3   3  17 575.312 453.256  15
   3  -3 -17-30.4155 271.332  10
  -3  -3  17-94.2636 285.317  13
  -3   3  17 259.172 303.177   6
   3  -3 -17 78.9483 251.092  11
   3  -3 -16-151.329 305.045  10
   3   3 -16 472.529 316.836   9
  -3   3  16 824.022 490.309   1
  -3   3  16 996.396 468.014  15
   3   3 -16 184.804 256.854   2
  -3  -3  16 1470.79 524.819  13
   3  -3 -15 214.350 277.669  10
   3   3 -15 285.011 252.768   9
  -3   3  15 413.193 333.501   1
   3   3 -15-281.753 360.253   2
  -3  -3  15-40.4641 197.462  18
  -3  -3  15 265.788 267.229   6
  -3   3  15-221.559 322.453  15
  -3  -3  15 354.765 247.783  13
   3   3 -14 7867.81 935.261   2
  -3  -3  14 8096.32 862.104  18
  -3   3  14 9084.91 1051.27   1
   3  -3 -14 9804.89 930.974   2
  -3   3  14 9622.35 1105.28  15
   3   3 -14 9912.88 975.750   9
  -3  -3  14 8024.64 977.089  13
  -3  -3  14 8819.59 895.756   6
   3  -3 -14 8271.03 943.457  10
  -3  -3  14 7988.35 894.313   1
  -3  -3  13 1972.33 432.840   6
   3   3 -13 4050.65 655.990   9
   3   3 -13 2594.96 575.840   2
   3  -3 -13 2827.32 549.296  10
  -3  -3  13 2213.91 523.856  13
   3  -3 -13 1825.85 398.066   2
  -3  -3  13 1925.75 419.086  18
  -3   3  13 2691.73 609.183   1
  -3  -3  13 2595.24 508.411   1
  -3   3  13 2294.35 536.499  15
   3   3 -12 80444.7 2684.42   2
   3  -3 -12 84186.1 2672.55  10
  -3  -3  12 83652.0 2462.37  18
   3  -3 -12 83003.7 2406.21   2
  -3  -3  12 79950.6 2411.21   1
  -3  -3  12 87482.8 2904.05  13
  -3  -3  12 86030.0 2551.19   6
  -3   3  12 84115.5 2886.26  15
   3   3 -12 82454.4 2586.05   9
  -3   3  12 85516.7 2751.97   1
   3  -3 -11 241.347 277.105  10
  -3  -3  11 115.686 187.636  18
   3   3 -11 151.598 236.944   2
  -3  -3  11-146.524 238.313   1
  -3  -3  11 123.747 214.579  13
   3  -3 -11 336.572 214.537   2
  -3   3  11 148.084 292.766  15
  -3  -3  11 209.657 277.135   6
  -3   3  11 334.876 347.210   1
   3  -3 -10 62435.2 2081.22  10
   3  -3 -10 61019.9 1796.11   2
  -3  -3  10 58839.2 1853.12  18
  -3   3  10 59258.8 2089.39   1
   3   3 -10 60615.9 2099.74   2
  -3  -3  10 62940.0 2019.46   6
  -3   3  10 62333.9 2232.08  15
  -3  -3  10 60141.3 1783.32   1
  -3  -3  10 60763.2 2164.93  13
   3   3 -10 62471.4 1619.16   5
  -3   3   9 3127.13 499.419  15
   3   3  -9 4030.61 535.969   2
   3  -3  -9 3645.03 502.177  10
   3  -3  -9 3740.77 422.179   2
  -3   3   9 3327.41 508.212   1
  -3  -3   9 3490.80 437.368  18
  -3  -3   9 3561.91 519.101  13
  -3  -3   9 3309.54 411.158   1
   3   3  -9 3850.79 418.045   5
  -3  -3   9 4197.12 528.767   6
   3  -3  -9 4188.28 494.977  11
   3  -3  -8 1269.45 271.739  11
   3   3  -8 1475.40 276.318   5
  -3  -3   8 1366.27 329.802  13
   3  -3  -8 1447.63 317.601  10
  -3   3   8 1687.28 231.360  13
  -3  -3   8 1246.91 254.009   1
  -3  -3   8 1462.92 307.682  17
   3   3  -8 1429.84 303.095   2
  -3   3   8 1647.84 338.393  15
  -3   3   8 1018.02 268.805   1
   3  -3  -8 1465.51 257.954   2
  -3  -3   8 1393.57 331.029   6
   3   3  -8 1750.71 237.080   7
   3  -3  -7 2080.44 314.583  11
  -3   3   7 1686.15 209.384  13
   3   3  -7 2179.32 337.795   5
   3   3  -7 1853.82 334.262   2
  -3  -3   7 1645.80 333.162  17
  -3   3   7 1461.50 336.119   1
  -3   3   7 1851.74 351.922  15
  -3  -3   7 1641.01 337.838  13
  -3  -3   7 1916.02 359.761   6
   3   3  -7 2037.71 256.696   7
   3  -3  -7 1688.59 314.034  10
  -3  -3   7 1063.64 220.281   1
  -3   3   7 1795.04 197.529   5
   3  -3  -6 5444.89 520.099  10
   3   3  -6 5901.50 504.777   5
  -3   3   6 4869.74 530.908   1
   3   3  -6 5982.47 425.642   7
   3  -3  -6 5637.55 441.849   3
  -3  -3   6 5502.15 527.572  13
  -3  -3   6 4869.55 525.228   6
  -3   3   6 5419.79 516.398  15
  -3  -3   6 6067.76 570.280  17
   3  -3  -6 5119.28 448.133  11
   3   3  -6 5093.93 542.212   2
  -3   3   6 5951.77 383.280   5
   3  -3  -5 3955.31 429.966  10
  -3  -3   5 4052.42 440.224  17
   3   3  -5 4070.13 356.437   7
   3  -3  -5 3856.49 370.572   3
  -3  -3   5 3537.19 415.264   6
  -3   3   5 3796.69 329.473   5
  -3   3   5 3547.45 391.844  15
  -3  -3   5 3728.21 418.959  13
  -3   3   5 3587.93 456.559   1
   3   3  -5 3343.32 400.269   5
   3  -3  -5 3925.96 372.618  11
   3   3  -5 3766.04 417.147   2
   3  -3  -4 395330. 3961.33  10
  -3  -3   4 415649. 4066.90  17
   3   3  -4 408318. 3957.24   2
   3  -3  -4 401050. 3705.69   3
  -3   3   4 401986. 3689.25  15
  -3  -3   4 403108. 4023.03  13
   3   3  -4 400793. 3406.22   7
   3   3  -4 406541. 3909.41   5
  -3   3   4 393458. 3469.84   5
   3  -3  -4 390348. 3447.20  11
  -3  -3   3 3950.55 346.376  11
  -3   3   3 3644.69 367.659   5
   3  -3  -3 3624.70 384.930  10
  -3   3   3 3722.09 330.121  15
   3   3  -3 4077.96 382.588   7
  -3  -3   3 3587.73 375.115  17
   3  -3  -3 3766.89 333.960  11
  -3  -3   3 4005.17 395.461  13
   3  -3  -3 3758.51 378.312   3
   3   3  -3 4263.23 425.084   5
   3  -3  -2 279341. 3233.01  10
   3  -3  -2 280872. 3180.64   3
  -3  -3   2 286522. 3201.83  17
  -3  -3   2 281775. 3124.73  13
   3   3  -2 281215. 3204.19   5
  -3   3   2 284382. 3178.17   5
   3  -3  -2 279108. 2733.01  11
  -3  -3   2 277048. 2788.23  11
   3   3  -1 2909.77 363.886   5
   3  -3  -1 2686.42 331.801  10
  -3   3   1 2482.11 323.441   5
  -3  -3   1 2165.75 292.234  17
   3  -3  -1 3097.01 356.925   3
  -3   3   1 2343.23 276.495   8
   3  -3  -1 2246.06 259.302  11
  -3   3   1 2508.45 203.680   2
   3   3  -1 3019.14 225.655   1
   3   3  -1 3305.55 360.500  16
  -3  -3   1 2486.21 289.402  13
  -3  -3   1 2251.29 308.503  12
  -3  -3   1 2971.18 306.542  11
   3  -3   0 31001.1 974.360  11
  -3   3   0 29689.7 776.434   2
  -3   3   0 30486.8 626.730  16
  -3   3   0 29040.8 1130.32   5
   3   3   0 29844.8 1047.20  16
  -3  -3   0 30718.7 1077.00  17
  -3   3   0 31265.4 1042.80   8
   3   3   0 31880.5 784.594   1
   3  -3   0 30379.4 1085.88   3
  -3  -3   0 28976.7 1034.74  12
   3   3   0 28519.7 1024.04   5
  -3  -3   0 30333.1 961.938  11
  -3  -3  -1 1549.32 250.281  11
  -3   3  -1 1903.23 231.752   2
   3   3   1 1609.59 284.795   5
  -3   3  -1 2320.42 324.168   8
   3   3   1 1936.61 261.019   1
  -3   3  -1 1592.56 277.960   5
   3   3   1 1736.82 281.447  16
  -3  -3  -1 2076.73 302.501   4
  -3  -3  -1 1982.42 299.933  17
   3  -3   1 2226.25 320.203   3
  -3  -3  -1 1703.86 290.694  12
   3  -3   2 28757.4 1123.03   3
  -3   3  -2 28387.6 1148.51   5
  -3   3  -2 27204.7 952.840   2
   3   3   2 30574.7 978.037   1
  -3  -3  -2 29227.6 1143.88  17
   3  -3   2 26283.3 761.141   7
   3  -3   2 28358.7 1087.28  18
  -3  -3  -2 29304.8 1042.15   4
  -3  -3  -2 28539.2 1111.13  12
   3   3   2 27295.8 997.467   5
   3   3   2 27413.2 1047.74  14
  -3  -3  -2 29832.5 1067.33  11
  -3   3  -3 50406.8 1612.24   5
  -3   3  -3 49500.1 1407.88   2
   3  -3   3 47851.0 926.089   7
  -3  -3  -3 47759.0 696.782  10
   3   3   3 52727.4 1411.72   1
   3  -3   3 52921.2 1576.03  18
  -3  -3  -3 49446.4 1397.05   4
   3  -3   3 50258.2 1465.51  13
  -3  -3  -3 50408.9 1574.27  17
  -3  -3  -3 49978.1 1533.84  12
   3   3   3 47835.5 1341.11   5
   3   3   3 50154.4 1463.88  14
  -3  -3  -3 49436.3 1456.65  11
   3  -3   3 53505.4 1559.22   3
  -3  -3  -4 11925.1 447.551  10
  -3   3  -4 12971.5 788.807   2
   3   3   4 12746.9 768.427  14
   3   3   4 12453.4 765.738   1
   3  -3   4 12447.9 802.309  13
   3  -3   4 12279.4 405.728   4
  -3  -3  -4 12849.0 849.402  17
   3  -3   4 12509.9 824.368  18
   3  -3   4 11674.2 761.185   3
  -3   3  -4 12284.3 807.335   5
  -3  -3  -4 12392.7 809.140  12
  -3  -3  -4 13058.2 797.821  11
  -3  -3  -5 586.885 133.017  10
  -3  -3  -5 678.055 236.994  17
   3  -3   5 934.032 275.517   3
   3  -3   5 323.452 208.829  18
   3   3   5 567.875 190.541  14
  -3   3  -5 795.836 255.556   2
   3   3   5 796.334 316.874   1
  -3   3  -5 485.790 201.973   5
   3  -3   5 688.116 249.631  13
  -3  -3  -5 231.573 231.122  12
  -3   3  -6 61471.6 1874.76   5
   3   3   6 60760.1 1899.14   1
  -3   3  -6 59377.0 1928.07   2
   3  -3   6 63624.5 2035.89  18
  -3  -3  -6 58288.7 1858.67  12
   3   3   6 58222.4 1772.63  14
   3  -3   6 61046.1 1823.28   3
   3  -3   6 58816.8 1970.46  13
  -3  -3  -6 60944.7 2046.64  17
   3  -3   7 34567.1 1611.16  13
  -3   3  -7 30948.4 1489.54   2
  -3   3  -7 33860.9 1416.69   5
   3  -3   7 34135.1 1590.78  18
   3  -3   7 32417.9 1361.03   3
  -3  -3  -7 31550.7 1421.27  12
   3   3   7 31994.3 1476.36   1
   3   3   7 32339.6 1377.01  14
  -3   3  -8 73924.1 2139.32   5
   3   3   8 71081.1 2364.12   1
  -3   3  -8 72987.9 2409.74   2
   3  -3   8 79283.0 2513.07  18
   3   3   8 76243.4 2211.99  14
   3  -3   8 71728.2 2445.30  14
   3  -3   8 76700.4 2160.12   3
  -3   3  -8 73082.6 2283.93  12
  -3  -3  -8 75305.6 2265.98  12
  -3   3  -9 2132.88 406.120   5
  -3   3  -9 1847.71 449.987   2
   3   3   9 1721.32 455.906   1
   3  -3   9 1515.37 425.796  18
   3  -3   9 2126.48 487.177  14
   3   3   9 1936.00 387.941  14
  -3  -3  -9 2651.07 486.915  12
  -3   3  -9 2461.55 447.391  12
   3  -3   9 1115.48 289.769   3
   3   3  10 17753.4 1340.92   1
  -3   3 -10 16063.4 1250.79   2
   3  -3  10 16355.8 1279.75  14
   3   3  10 17389.1 1147.78  14
   3  -3  10 16928.8 1340.04   1
  -3   3 -10 17765.9 1215.26  12
  -3  -3 -10 20372.1 1279.60  12
   3  -3  10 16343.5 1260.61  18
   3   3  11 4861.57 782.021   1
  -3   3 -11 4164.31 710.457   2
  -3  -3 -11 4298.43 623.674  12
  -3   3 -11 5361.82 703.566  12
   3  -3  11 5315.82 782.123  14
   3  -3  11 4986.78 759.405  18
   3  -3  11 3287.29 671.614   1
   3   3  11 4876.84 644.193  14
  -3  -3 -12 2278.87 570.902   2
  -3  -3 -12 2419.13 490.007  12
   3   3  12 607.419 370.167   1
   3  -3  12 1944.20 494.283  18
   3  -3  12 2105.66 514.306  14
  -3   3 -12 2172.92 551.406   2
  -3   3 -12 2508.51 512.129  12
   3  -3  13-37.5276 260.974  18
   3   3  13-445.702 437.094   1
  -3   3 -13-232.322 309.128   2
   3  -3  13-49.1001 275.512  14
  -3  -3 -13 153.792 280.112   2
   3   3  14 4809.59 868.933   1
  -3  -3 -14 5144.37 859.574   2
   3  -3  14 4586.64 801.937  14
  -3   3 -14 4132.69 800.445   2
   3  -3  14 4077.37 786.753  18
   3   3  15 1106.55 532.477   1
  -3   3 -15 586.000 397.708   2
   3  -3  15-300.399 369.659  14
  -3  -3 -15 482.274 299.439   2
   3  -3  15 339.724 312.909  18
   3  -3  16 3196.29 713.799  14
   3  -4 -18 686.712 378.508  10
  -3   4  18 983.266 412.187   6
   3  -4 -18 1469.31 507.629  11
   3   4 -17 15496.8 1494.45   2
  -3   4  17 13920.5 1472.07   1
   3  -4 -17 13532.9 1330.16  10
   3  -4 -17 15642.1 1450.48  11
  -3  -4  17 12270.3 1348.15  17
  -3   4  17 13845.1 1471.22  15
  -3  -4  17 14377.1 1513.84  13
   3  -4 -16 126.841 244.738  11
  -3   4  16 1038.38 489.188   1
  -3  -4  16-30.7518 289.573  17
  -3   4  16 764.291 423.307  15
   3   4 -16 847.304 427.811   9
   3   4 -16 151.608 308.981   2
   3  -4 -16 452.173 291.130  10
  -3  -4  16 534.371 421.845  13
   3  -4 -15 5541.59 820.890  10
  -3  -4  15 5222.18 844.549  17
  -3   4  15 4456.67 811.744   1
   3   4 -15 4382.03 755.484   2
  -3   4  15 5027.56 873.592  15
   3   4 -15 4833.73 745.584   9
  -3  -4  15 5824.62 911.955  13
   3  -4 -15 5426.97 809.156  11
   3  -4 -14 1216.27 360.523  11
   3  -4 -14 593.401 240.710  10
   3   4 -14 1215.49 443.997   9
   3   4 -14 1055.70 368.284   2
  -3   4  14 1096.19 479.511  15
  -3   4  14 1722.96 609.499   1
  -3  -4  14 710.839 319.981   6
  -3  -4  14 809.691 412.765  13
   3  -4 -13 441.120 321.172  11
  -3  -4  13 553.674 370.909  13
   3   4 -13 221.192 284.851   2
  -3   4  13 315.190 288.944  15
  -3  -4  13 155.418 226.823  17
  -3   4  13 800.743 409.525   1
  -3  -4  13 94.1594 211.161   6
   3  -4 -13 142.112 258.687  10
   3  -4 -12 315.009 236.983  11
   3  -4 -12 816.495 349.665  10
  -3  -4  12 575.866 248.286   6
  -3   4  12 480.687 362.239  15
   3  -4 -12 869.606 278.650   2
  -3  -4  12 745.353 362.788  13
   3   4 -12 661.465 310.322   2
  -3  -4  12 525.023 294.549  17
  -3   4  12 788.491 388.476   1
   3  -4 -11 6069.06 706.288  10
   3  -4 -11 7926.55 705.421   2
   3   4 -11 7301.53 825.531   2
  -3  -4  11 7628.22 762.287   6
  -3   4  11 7899.41 887.366  15
  -3   4  11 7579.93 860.365   1
  -3  -4  11 7362.80 855.248  13
  -3  -4  11 7672.01 834.459  17
   3  -4 -11 8219.89 828.018  11
  -3  -4  10-487.533 336.330  13
   3  -4 -10 248.131 241.918  11
   3  -4 -10-284.749 270.961  10
  -3   4  10-2.27751 333.174   1
  -3  -4  10-138.096 263.287  17
   3   4 -10-163.172 223.800   5
   3   4 -10-68.7076 221.297   2
  -3  -4  10 109.620 217.431   6
   3  -4 -10 123.324 134.455   2
  -3   4  10 273.027 267.372  15
   3  -4  -9 53727.8 1891.48  10
  -3  -4   9 50304.8 1922.09  17
  -3   4   9 51490.4 1984.63  15
  -3   4   9 53975.6 1987.69   1
  -3  -4   9 51062.0 1841.58   6
  -3  -4   9 53253.3 2037.78  13
   3   4  -9 51506.7 1656.06   5
   3  -4  -9 50902.6 1793.49  11
   3   4  -9 52457.8 1955.08   2
   3  -4  -8 3189.09 456.244  11
   3  -4  -8 2914.51 449.851  10
  -3  -4   8 3491.20 504.080  17
  -3   4   8 3318.69 494.862  15
   3   4  -8 3136.83 447.846   5
  -3  -4   8 3720.12 545.123  13
  -3  -4   8 3967.43 519.527   6
   3   4  -8 3655.61 509.607   2
  -3   4   8 4457.64 597.724   1
   3  -4  -7 155832. 2813.02  11
   3  -4  -7 154645. 2930.57  10
  -3   4   7 148892. 2090.50   5
  -3   4   7 153922. 3081.68   1
  -3   4   7 154373. 3041.74  15
   3   4  -7 153906. 2133.13   7
   3  -4  -7 147537. 2391.72   3
  -3  -4   7 156224. 3105.78  13
   3   4  -7 157510. 2830.40   5
  -3  -4   7 164416. 3109.74  17
   3   4  -7 158453. 3120.54   2
  -3   4   6 3437.33 488.604   1
   3  -4  -6 2818.02 421.849  10
   3   4  -6 3095.40 442.465   2
  -3  -4   6 3156.12 439.634  17
  -3  -4   6 2432.96 405.438  13
   3   4  -6 3764.29 469.279   5
  -3   4   6 3806.69 467.962  15
   3   4  -6 3175.35 327.518   7
   3  -4  -6 3160.29 368.895   3
   3  -4  -6 3197.40 396.276  11
  -3   4   6 2909.89 325.182   5
   3  -4  -5 120271. 2429.65  10
  -3  -4   5 125701. 2520.61  13
  -3   4   5 118993. 2355.72  15
   3  -4  -5 117622. 2169.30   3
   3   4  -5 124200. 1982.87   7
  -3  -4   5 123230. 2477.08  17
   3   4  -5 120855. 2493.79   2
   3  -4  -5 120974. 2266.94  11
   3   4  -5 124505. 2441.60   5
  -3   4   5 118076. 2063.47   5
  -3  -4   4 27414.2 1083.30  11
   3  -4  -4 29410.0 1178.45  10
  -3   4   4 30933.0 1088.75   5
   3   4  -4 30390.9 1020.51   7
  -3   4   4 29083.4 1083.08  15
   3  -4  -4 28224.0 1070.85   3
  -3  -4   4 28886.5 1170.46  13
  -3  -4   4 29595.3 1178.67  17
   3   4  -4 28257.5 1169.52   2
   3  -4  -4 29364.6 1072.96  11
   3   4  -4 30820.5 1211.97   5
  -3   4   3 3355.33 385.587   5
   3   4  -3 2726.26 387.647   5
   3  -4  -3 3628.71 415.043  10
   3  -4  -3 2994.77 368.144   3
  -3  -4   3 3589.43 422.155  17
  -3  -4   3 3307.28 398.983  13
   3  -4  -3 3090.73 345.491  11
  -3  -4   3 2524.94 332.387  11
  -3   4   2 12548.7 751.817   5
   3  -4  -2 13279.0 783.980  10
   3  -4  -2 12289.3 741.856   3
  -3  -4   2 12068.6 712.988  13
  -3  -4   2 13526.7 773.479  17
   3   4  -2 12705.6 783.157   5
   3  -4  -2 12927.3 694.424  11
  -3  -4   2 12420.9 691.006  11
  -3   4   1 7022.56 574.636   5
  -3  -4   1 6364.78 498.303  11
   3  -4  -1 6151.99 552.003  10
   3   4  -1 6123.14 407.313   1
  -3   4   1 5314.87 355.356   2
   3  -4  -1 6042.50 490.281  11
  -3  -4   1 5941.73 530.868  17
   3  -4  -1 5966.62 536.084   3
   3   4  -1 6602.26 562.057  16
  -3  -4   1 6956.31 537.770  13
  -3   4   1 7154.20 523.876   8
   3   4  -1 6975.40 587.136   5
   3  -4   0 85970.8 1846.17  11
  -3  -4   0 89378.1 2005.72  17
  -3   4   0 86672.4 2077.19   5
   3   4   0 85582.4 1967.94   5
  -3  -4   0 88581.2 1988.53   4
   3  -4   0 85591.4 2024.42   3
   3   4   0 95408.5 1595.07   1
   3   4   0 86965.3 2019.28  16
  -3   4   0 89702.4 1384.48  16
  -3  -4   0 83655.8 1814.97  13
  -3   4   0 88929.4 1879.29   8
  -3   4   0 84843.5 1507.51   2
  -3  -4   0 89192.7 1890.88  11
  -3   4  -1 125903. 2560.30   5
  -3  -4  -1 133681. 2507.38  17
   3   4   1 137484. 2066.14   1
  -3  -4  -1 124115. 2377.98   4
  -3  -4  -1 129644. 2353.37  11
   3   4   1 132396. 2549.77  16
  -3   4  -1 129928. 2039.71   2
   3  -4   1 136797. 2599.15   3
   3   4   1 128161. 2384.13   5
   3  -4   1 131617. 2000.15  13
  -3  -4  -1 132859. 2500.70  12
   3   4   2 763.791 226.543   5
  -3  -4  -2 1632.35 316.937   4
  -3   4  -2 1646.64 357.270   5
  -3  -4  -2 1762.47 344.746  17
  -3  -4  -2 1221.31 274.446  11
   3  -4   2 1210.13 310.487   3
   3  -4   2 1260.71 243.757  13
  -3   4  -2 894.144 221.063   2
   3  -4   2 1363.75 141.623  17
  -3  -4  -2 1267.15 310.789  12
   3   4   2 1314.20 277.376   1
  -3   4  -3 154297. 2985.47   5
  -3  -4  -3 142145. 2673.60   4
   3  -4   3 148750. 1750.20  17
   3   4   3 152866. 2560.68   1
  -3   4  -3 143669. 2538.23   2
  -3  -4  -3 152439. 2912.67  17
   3  -4   3 149017. 2871.50   3
   3  -4   3 143616. 2551.90  13
  -3  -4  -3 142625. 2776.44  12
   3   4   3 145451. 2521.29   5
  -3  -4  -3 147906. 2719.16  11
   3  -4   4 32987.1 1328.58  13
   3  -4   4 32954.1 1397.62   3
   3   4   4 34984.3 1338.04   1
   3  -4   4 34082.6 898.363   4
  -3  -4  -4 36076.6 1499.14  17
  -3   4  -4 35550.6 1466.41   5
  -3   4  -4 33517.5 1312.56   2
  -3  -4  -4 33132.8 1393.88  12
   3   4   4 34053.7 1234.38   5
  -3  -4  -4 33652.5 1369.61  11
  -3   4  -5 29186.3 1356.70   5
   3  -4   5 27899.5 1356.40  18
   3   4   5 30409.7 1312.47   1
  -3  -4  -5 29312.8 1424.93  17
   3   4   5 28885.2 1248.46  14
   3  -4   5 27325.4 1306.63  13
   3  -4   5 28303.2 1313.79   3
  -3   4  -5 25500.2 1244.22   2
  -3  -4  -5 26825.1 1292.99  12
  -3  -4  -5 28362.7 1331.08  11
  -3  -4  -6 2607.50 443.176  11
  -3   4  -6 2161.61 426.689   5
  -3  -4  -6 2472.25 461.451  12
   3  -4   6 1761.81 380.604  18
   3   4   6 1970.26 352.202  14
  -3   4  -6 2183.38 410.905   2
   3   4   6 2267.12 468.697   1
   3  -4   6 2067.05 396.511  13
   3  -4   6 2189.15 390.627   3
  -3  -4  -6 1835.47 390.820  17
  -3   4  -7 10859.9 888.646   5
   3   4   7 10389.4 884.590   1
  -3   4  -7 10217.1 883.913   2
   3   4   7 10862.0 818.818  14
   3  -4   7 11127.8 950.733  13
   3  -4   7 11632.0 894.393   3
  -3  -4  -7 10413.7 849.577  12
  -3  -4  -7 11337.8 938.182  11
   3  -4   7 10222.7 922.142  18
  -3   4  -8 7907.48 840.584   2
   3   4   8 9256.22 895.303   1
  -3  -4  -8 9038.38 832.480  12
   3  -4   8 9772.11 948.984  18
   3   4   8 8786.91 779.849  14
   3  -4   8 8797.42 805.097   3
   3  -4   8 7891.37 851.347  13
  -3  -4  -8 7953.82 856.520  11
  -3   4  -8 8906.01 825.874   5
   3   4   9 14668.2 1203.61   1
  -3   4  -9 13262.1 1122.92   2
   3  -4   9 12320.4 990.308   3
  -3  -4  -9 16325.0 1150.14  12
   3   4   9 14628.4 1019.75  14
   3  -4   9 13994.3 1186.85  14
   3  -4   9 12879.4 1124.22  18
   3  -4   9 16333.5 1281.11  13
  -3   4  -9 14788.1 1115.24  12
  -3  -4  -9 15001.2 1202.94  11
  -3   4  -9 13423.1 1011.61   5
  -3  -4 -10 177.935 319.574  11
  -3   4 -10 466.060 257.966  12
   3  -4  10 537.621 304.932  18
   3   4  10 382.764 228.296  14
   3  -4  10 345.851 229.365   3
  -3   4 -10 1222.62 455.501   2
   3  -4  10 351.498 341.233  14
   3   4  10 719.967 451.713   1
  -3  -4 -10-204.975 269.046  12
  -3  -4 -11 3845.13 683.776  11
   3  -4  11 4884.77 783.256  18
   3  -4  11 4538.48 756.711  14
  -3   4 -11 5428.66 796.120   2
  -3   4 -11 4869.38 705.080  12
  -3  -4 -11 5076.33 698.323  12
   3   4  11 4425.44 758.666   1
  -3  -4 -12 1407.73 482.934  11
   3   4  12 1095.35 447.684   1
   3  -4  12 2085.99 574.966  14
   3  -4  12 1816.54 516.413  18
  -3   4 -12 1336.93 511.462   2
  -3   4 -12 1306.64 422.350  12
  -3   4 -13 8573.12 1090.86   2
   3   4  13 8108.37 1081.21   1
  -3  -4 -13 9065.23 1123.83   2
   3  -4  13 7840.00 1033.03  14
   3  -4  13 8306.97 1060.14  18
  -3  -4 -13 8359.18 1069.86  11
  -3  -4 -14 423.104 377.472  11
   3   4  14 486.991 385.427   1
   3  -4  14 67.0281 290.127  18
   3  -4  14 498.590 391.882  14
  -3   4 -14 44.3286 240.290   2
  -3  -4 -14-247.038 307.865   2
  -3  -4 -15 9850.47 1228.48   2
   3  -4  15 9708.44 1219.68  18
  -3   4 -15 9527.73 1222.82   2
   3   4  15 7903.11 1147.19   1
   3  -4  15 8002.84 1101.19  14
  -3  -4 -15 9079.42 1212.72  11
   3  -5 -17 1161.26 467.141  11
   3  -5 -17 694.888 373.767  10
   3   5 -17 1005.10 461.242   2
   3   5 -17 1529.05 474.658   9
  -3   5  17 1450.80 590.320   1
  -3   5  17 852.908 457.630  15
  -3  -5  17 885.995 447.566  13
  -3  -5  17 280.068 236.208  17
   3  -5 -16 7588.61 992.058  10
  -3   5  16 7230.34 1080.37   1
  -3  -5  16 8363.62 1093.53  17
  -3   5  16 7841.33 1114.75  15
   3   5 -16 7896.73 1085.82   2
   3  -5 -16 7851.90 1038.81  11
  -3  -5  16 6942.82 1055.14  13
   3   5 -16 7734.79 988.231   9
   3  -5 -15 3794.57 700.271  11
  -3   5  15 3655.45 770.140  15
   3  -5 -15 4350.54 735.859  10
   3   5 -15 3825.81 728.115   2
   3   5 -15 3876.77 726.497   9
  -3  -5  15 2891.10 654.765  17
  -3  -5  15 3042.68 680.564  13
  -3   5  15 3283.81 805.070   1
  -3   5  14 12983.3 1326.07   1
  -3   5  14 12684.2 1310.95  15
  -3  -5  14 12390.3 1207.55  17
  -3  -5  14 13919.6 1377.13  13
   3  -5 -14 12059.6 1169.77  11
   3  -5 -14 10762.4 1084.52  10
   3   5 -14 10130.4 1128.48   2
  -3   5  13 1258.75 413.500  15
   3  -5 -13 1087.40 381.444  10
  -3  -5  13 1598.29 471.678  17
   3   5 -13 695.929 321.529   2
  -3  -5  13 2095.21 575.986  13
   3  -5 -13 1662.32 432.694  11
  -3   5  13 1404.56 508.807   1
   3  -5 -12 15925.2 1212.16  10
  -3   5  12 17492.4 1382.80   1
  -3  -5  12 18989.4 1391.44  17
  -3   5  12 18515.4 1434.98  15
  -3  -5  12 19646.4 1495.20  13
   3  -5 -12 21228.5 1407.65  11
   3   5 -12 18417.5 1397.84   2
   3  -5 -11 2491.80 470.714  11
   3   5 -11 1523.30 369.596   5
  -3   5  11 1974.28 523.727   1
   3  -5 -11 1546.11 407.995  10
  -3  -5  11 1752.50 434.914  17
   3   5 -11 1520.68 402.853   2
  -3   5  11 1237.85 375.602  15
  -3  -5  11 1684.28 472.779  13
   3  -5 -10 19378.7 1223.89  10
  -3   5  10 19253.4 1352.53  15
   3   5 -10 20182.3 1355.36   2
  -3  -5  10 17469.7 1283.95  13
  -3  -5  10 18545.5 1261.14  17
  -3   5  10 17172.4 1239.85   1
   3   5 -10 19188.3 1149.27   5
   3  -5 -10 18574.2 1208.55  11
  -3   5   9 169.728 337.195   1
   3   5  -9 83.3959 218.614   5
   3  -5  -9-346.998 254.051  10
  -3  -5   9 269.406 215.010  13
  -3  -5   9 328.311 251.269  17
   3  -5  -9-264.339 247.758  11
  -3   5   9-1.85347 288.222  15
   3   5  -9-133.807 192.743   2
   3  -5  -8 15339.8 1020.77  10
  -3   5   8 15233.9 1074.85  15
   3  -5  -8 14619.6 802.982   3
  -3  -5   8 15297.0 1087.18  13
  -3  -5   8 14735.4 1039.43  17
  -3   5   8 18076.4 1196.76   1
   3   5  -8 16351.7 1032.15   5
   3  -5  -8 14800.0 998.265  11
   3   5  -8 15151.8 1093.87   2
   3  -5  -7 7102.60 696.432  10
  -3   5   7 7884.73 792.684   1
   3  -5  -7 7342.75 580.046   3
  -3   5   7 6611.93 691.513  15
   3  -5  -7 6773.19 642.815  11
  -3  -5   7 8642.95 762.091  17
  -3  -5   7 7438.67 734.939  13
   3   5  -7 8155.43 771.084   2
   3   5  -7 7008.81 704.290   5
  -3   5   7 7750.26 562.799   5
   3   5  -6 33003.3 1083.50   7
  -3  -5   6 33629.2 1433.39  17
  -3   5   6 32143.9 1472.53   1
  -3   5   6 34890.9 1458.16  15
   3  -5  -6 34252.7 1259.24   3
  -3  -5   6 32056.4 1425.80  13
   3  -5  -6 31682.3 1366.82  10
   3   5  -6 31328.1 1403.26   5
   3   5  -6 35536.9 1516.87   2
   3  -5  -6 32274.7 1345.83  11
  -3   5   6 32683.9 1193.00   5
   3   5  -5 3101.23 498.621   5
  -3   5   5 3069.35 380.140   5
   3  -5  -5 2664.99 414.802  10
  -3  -5   5 2965.55 424.165  17
  -3   5   5 1750.98 425.000   1
   3  -5  -5 2823.67 371.894   3
   3   5  -5 3344.12 480.337   2
   3   5  -5 2972.00 353.134   7
   3  -5  -5 2780.70 408.584  11
  -3  -5   5 2637.82 420.853  13
  -3  -5   4 29326.3 1247.53  11
   3   5  -4 31814.8 1135.35   7
   3  -5  -4 31166.7 1314.49  10
   3  -5  -4 32952.4 1261.03   3
  -3  -5   4 32255.1 1318.72  13
  -3   5   4 32752.7 1248.88   5
  -3  -5   4 31733.2 1314.78  17
   3   5  -4 33792.0 1420.19   5
   3  -5  -4 31095.3 1241.13  11
   3  -5  -3 31683.9 1315.12  10
  -3   5   3 31472.8 1270.82   5
   3   5  -3 32152.1 1364.32   5
  -3  -5   3 33211.6 1313.81  17
   3  -5  -3 31370.8 1223.84  11
  -3  -5   3 31901.4 1269.29  11
  -3  -5   3 32206.3 1269.29  13
   3  -5  -3 31185.8 1244.92   3
   3   5  -2 31444.9 1330.43   5
   3  -5  -2 31235.6 1298.99  10
  -3  -5   2 31951.3 1282.29  17
  -3   5   2 28894.9 1091.65   8
  -3  -5   2 32297.1 1243.05  13
   3  -5  -2 30389.1 1253.00   3
   3  -5  -2 31152.3 1214.76  11
  -3  -5   2 31565.2 1237.27  11
  -3   5   2 31797.1 1310.37   5
  -3  -5   1 704.932 196.451  11
   3  -5  -1 634.410 232.868  11
   3   5  -1 1028.15 285.098   5
  -3  -5   1 878.309 282.810   4
  -3   5   1 765.159 297.345   5
   3   5  -1 374.593 117.302   1
   3   5  -1 599.729 198.472  16
  -3  -5   1 631.250 199.326  13
  -3   5   1 923.533 187.092  16
   3  -5  -1 792.293 246.601  10
   3  -5  -1 813.790 261.015   3
  -3   5   1 777.085 211.896   8
  -3  -5   1 785.678 221.629  17
  -3   5   0 74871.1 2119.86   5
   3   5   0 80231.1 1679.78   1
   3  -5   0 73496.9 1921.31  11
  -3  -5   0 75427.0 2049.95   4
  -3  -5   0 78888.9 2026.96  17
  -3   5   0 76234.1 1525.42  16
  -3   5   0 78352.6 1870.28   8
  -3  -5   0 75787.6 1843.46  13
   3  -5   0 75861.5 1381.26  13
   3  -5   0 78167.8 2110.51   3
   3   5   0 74711.2 2016.37   5
   3   5   0 73498.6 2071.31  16
  -3   5   0 70754.4 1541.91   2
  -3  -5   0 76706.5 1957.73  11
  -3   5  -1 18079.7 1077.63   5
  -3  -5  -1 20095.2 1065.62  17
   3   5   1 19836.8 1101.06  16
   3  -5   1 20578.8 1115.17   3
   3   5   1 21002.1 939.202   1
  -3  -5  -1 19940.3 956.669  13
  -3  -5  -1 18447.2 1040.63   4
   3  -5   1 19450.8 811.461  13
   3   5   1 20376.0 1071.08   5
  -3   5  -1 19261.9 871.080   2
  -3  -5  -1 19347.0 1021.66  11
  -3  -5  -2 90700.5 2309.50  17
   3   5   2 92765.6 1998.08   1
   3  -5   2 90770.9 2365.48   3
  -3   5  -2 93358.5 2452.89   5
   3  -5   2 85623.8 1881.58  13
  -3  -5  -2 87432.9 2267.79   4
   3   5   2 83494.4 2113.86   5
   3   5   2 87620.2 2362.87  16
  -3   5  -2 88446.6 1975.64   2
  -3  -5  -2 88427.5 2222.26  11
   3   5   3 599.076 267.540   5
  -3   5  -3 851.875 324.583   5
  -3  -5  -3 1213.91 312.680   4
  -3  -5  -3 619.564 275.059  17
  -3   5  -3 793.652 252.905   2
   3  -5   3 403.473 177.945  13
  -3  -5  -3 278.971 192.406  11
   3  -5   3 845.937 326.796   3
   3   5   3 899.581 294.404   1
  -3   5  -4 35318.2 1593.20   5
  -3   5  -4 32715.1 1370.40   2
  -3  -5  -4 34342.0 1489.82  11
   3  -5   4 34502.4 1542.47   3
   3   5   4 34986.0 1388.19   1
   3  -5   4 33083.9 1367.90  13
  -3  -5  -4 34766.2 1529.07  12
   3   5   4 32358.5 1310.96   5
  -3  -5  -4 34521.1 1566.20  17
  -3   5  -5 5399.12 608.353   2
   3   5   5 5267.82 612.697   1
   3  -5   5 6133.54 643.803  13
   3   5   5 5767.91 561.425   5
  -3  -5  -5 6385.83 690.859  17
   3  -5   5 6117.40 684.229   3
  -3  -5  -5 5568.71 633.708  12
  -3  -5  -5 5837.22 652.650  11
  -3   5  -5 6477.62 734.512   5
   3   5   6 6889.97 723.775   1
  -3  -5  -6 5671.04 724.718  17
  -3   5  -6 5918.82 652.253   2
   3  -5   6 6560.14 707.600   3
   3  -5   6 6859.03 723.461  13
  -3  -5  -6 5921.44 660.303  12
  -3  -5  -6 5802.27 697.728  11
  -3   5  -6 6388.64 724.377   5
  -3  -5  -7 1816.13 432.640  11
  -3   5  -7 1015.49 336.360   5
   3   5   7 2524.56 532.943   1
   3  -5   7 1127.92 342.563   3
  -3   5  -7 1283.07 352.822   2
   3  -5   7 1807.68 400.374  13
  -3  -5  -7 1438.32 390.148  12
  -3   5  -8 20609.1 1362.63   2
   3   5   8 22240.3 1412.85   1
   3  -5   8 22169.9 1432.32  13
   3  -5   8 21124.3 1423.50  18
   3  -5   8 21574.3 1347.18   3
  -3  -5  -8 22438.0 1365.26  12
  -3   5  -8 20472.7 1305.36   5
  -3  -5  -8 21113.1 1391.30  11
  -3  -5  -9 439.223 322.465  11
  -3   5  -9 481.734 274.561   5
   3  -5   9 415.866 298.169  18
  -3   5  -9 766.817 368.564   2
   3   5   9 173.055 298.633   1
   3  -5   9 239.355 286.375  13
   3  -5   9 718.029 356.404   3
  -3  -5  -9 1029.31 362.085  12
  -3   5 -10 26274.6 1690.11   2
   3   5  10 24869.8 1644.53   1
   3  -5  10 26378.3 1723.71  18
   3  -5  10 25618.0 1547.10   3
   3  -5  10 28830.3 1805.16  13
  -3   5 -10 27733.8 1580.56   5
  -3  -5 -10 27409.1 1590.00  12
  -3  -5 -10 28969.9 1783.49  11
  -3  -5 -11 205.712 248.000  11
   3   5  11 294.051 382.670   1
  -3   5 -11 139.508 270.927   2
   3  -5  11 216.682 327.660  18
   3  -5  11 88.7913 190.364   3
  -3   5 -11 228.854 238.162  12
   3  -5  11-38.2748 263.298  14
  -3  -5 -11-47.4814 239.254  12
  -3   5 -12 8307.70 1036.69   2
  -3   5 -12 7320.65 894.796  12
   3  -5  12 8464.45 1074.46  18
   3   5  12 9690.77 1137.24   1
   3  -5  12 9210.55 1144.69  14
  -3  -5 -12 7863.39 1035.57  11
  -3  -5 -13 3962.68 790.488  11
   3   5  13 4478.58 862.515   1
   3  -5  13 3344.48 753.184  18
  -3   5 -13 3311.94 724.423   2
   3  -5  13 3222.39 717.614  14
  -3  -5 -13 4694.66 828.093   2
  -3  -5 -14 1048.09 438.743  11
   3  -5  14 2753.61 669.389  18
   3   5  14 965.193 494.455   1
   3  -5  14 1328.69 457.867  14
  -3   5 -14 893.460 446.487   2
  -3  -5 -14 1253.90 471.586   2
   3   6 -17 2101.93 590.595   9
   3  -6 -16 196.153 254.530  11
   3   6 -16-182.501 397.109   2
  -3  -6  16 672.348 457.693  13
   3   6 -16 619.012 386.890   9
  -3   6  16 399.412 462.784  15
  -3   6  16-68.4429 308.926   1
  -3  -6  16 592.621 387.513  17
   3  -6 -15 8621.20 1009.39  10
  -3  -6  15 7737.29 1029.72  17
   3   6 -15 9401.77 1165.48   2
  -3   6  15 7200.81 1049.05  15
  -3   6  15 8316.69 1147.32   1
  -3  -6  15 8042.30 1121.00  13
   3  -6 -15 9022.70 1088.84  11
   3  -6 -14 3631.66 659.657  10
  -3   6  14 4420.54 868.774   1
  -3  -6  14 4377.61 767.351  17
   3   6 -14 4568.26 785.916   2
  -3   6  14 6068.11 960.018  15
  -3  -6  14 5222.87 866.631  13
   3  -6 -14 5765.19 856.567  11
   3  -6 -13 11702.4 1109.78  10
   3  -6 -13 11487.1 1154.15  11
  -3  -6  13 12860.6 1304.30  13
  -3   6  13 13065.1 1313.03  15
  -3  -6  13 11044.9 1138.92  17
  -3   6  13 11897.9 1284.89   1
   3   6 -13 14480.5 1368.16   2
   3  -6 -12-67.6163 219.455  11
  -3   6  12-151.642 411.910   1
   3  -6 -12 62.1434 240.446  10
  -3  -6  12-57.7064 257.734  17
  -3   6  12 665.940 343.095  15
  -3  -6  12-512.727 369.766  13
   3   6 -12-72.3639 304.296   2
   3   6 -11 6491.22 741.498   5
   3  -6 -11 5432.69 700.862  10
  -3   6  11 6533.16 876.359   1
  -3   6  11 5994.81 815.335  15
  -3  -6  11 6721.84 826.755  17
  -3  -6  11 6740.07 874.553  13
   3  -6 -11 7197.24 834.091  11
   3   6 -11 6797.19 875.152   2
   3  -6 -10 35247.9 1706.03  10
   3  -6 -10 31844.4 1675.25  11
  -3  -6  10 30846.2 1654.07  17
  -3   6  10 34323.9 1869.85  15
  -3  -6  10 33847.8 1861.51  13
  -3   6  10 30199.5 1743.22   1
   3   6 -10 32125.0 1599.00   5
   3   6 -10 32133.0 1804.80   2
   3  -6  -9 18820.4 1214.45  10
  -3  -6   9 18438.2 1247.18  17
  -3   6   9 19020.5 1366.77   1
  -3  -6   9 18009.6 1335.99  13
   3   6  -9 17560.0 1179.55   5
   3   6  -9 17172.7 1270.31   2
   3  -6  -9 17972.9 1218.48  11
   3  -6  -8 6585.88 718.845  10
  -3  -6   8 7556.22 828.172  13
  -3   6   8 6524.17 786.787   1
  -3  -6   8 7023.81 759.193  17
   3   6  -8 4608.65 628.997   2
   3   6  -8 6936.76 747.171   5
   3  -6  -8 7902.72 788.550  11
   3  -6  -7 40806.6 1695.66  10
  -3   6   7 39295.3 1795.88   1
  -3  -6   7 40676.8 1793.82  13
   3  -6  -7 39615.0 1686.45  11
   3   6  -7 38105.4 1705.81   5
   3  -6  -7 37539.4 1384.52   3
   3   6  -7 38909.0 1776.78   2
  -3  -6   7 40477.3 1700.44  17
   3  -6  -6 38839.0 1443.07   3
   3  -6  -6 38340.5 1609.29  10
  -3  -6   6 39214.4 1624.81  17
  -3   6   6 35985.6 1726.96   1
  -3  -6   6 38262.2 1650.63  13
   3   6  -6 38971.5 1710.69   2
   3   6  -6 36248.7 1643.55   5
  -3   6   6 39099.8 1454.90   5
   3  -6  -6 38443.7 1613.67  11
   3  -6  -5 36904.4 1549.32  10
   3   6  -5 35022.6 1585.76   2
   3  -6  -5 36297.4 1411.88   3
  -3  -6   5 39086.7 1611.92  13
  -3   6   5 34618.7 1709.36   1
  -3   6   5 37143.5 1448.28   5
   3   6  -5 38464.0 1306.66   7
   3  -6  -5 37792.9 1541.97  11
   3   6  -5 38445.5 1684.74   5
  -3  -6   5 39940.3 1603.90  17
  -3  -6   4 13587.9 942.443  11
   3  -6  -4 11764.1 880.248  10
  -3  -6   4 12024.6 870.520  17
   3  -6  -4 11546.9 817.176   3
  -3  -6   4 12687.8 888.776  13
  -3   6   4 12955.8 880.011   5
   3   6  -4 12685.3 996.845   5
   3  -6  -4 11710.9 861.075  11
   3  -6  -3 29357.9 1358.07  10
   3  -6  -3 29006.4 1314.80  11
  -3  -6   3 26891.3 1250.03  13
  -3  -6   3 31396.9 1363.62  17
  -3   6   3 27051.4 1105.79   8
   3  -6  -3 28789.5 1308.26   3
   3   6  -3 27948.1 1416.78   5
  -3   6   3 27053.7 1306.57   5
  -3  -6   3 29578.2 1360.18  11
  -3   6   2 8197.38 612.446   8
   3  -6  -2 8787.02 760.765  10
  -3  -6   2 8272.11 765.305   4
  -3  -6   2 7514.37 643.479  13
   3   6  -2 8697.59 818.003   5
  -3   6   2 9005.15 770.866   5
  -3  -6   2 8214.99 717.334  17
   3  -6  -2 7725.56 694.963   3
   3  -6  -2 7231.96 669.352  11
  -3  -6   2 7112.84 667.640  11
   3   6  -1 32836.7 1484.50  16
   3   6  -1 29715.3 1142.57   1
  -3  -6   1 31009.8 1273.66  13
  -3  -6   1 30222.1 1417.54   4
  -3   6   1 31818.6 1236.37   8
   3  -6  -1 29187.9 1365.86   3
  -3  -6   1 31216.9 1359.52  17
  -3   6   1 29204.2 1423.60   5
  -3   6   1 30025.0 1142.21  16
   3   6  -1 29084.0 1392.93   5
  -3  -6   1 30918.5 1378.82  11
   3  -6  -1 31096.5 1370.50  11
   3  -6   0 6001.70 631.998  11
   3   6   0 5333.61 635.504  16
   3   6   0 6733.51 709.959   5
  -3   6   0 5949.96 496.646  16
  -3  -6   0 5636.14 554.331  13
   3   6   0 6177.15 536.633   1
   3  -6   0 6217.18 680.203   3
  -3  -6   0 5838.50 647.515   4
  -3   6   0 5961.58 666.530   5
  -3  -6   0 5073.78 576.958  17
  -3  -6   0 6371.16 644.430  11
   3  -6   1 70275.0 2102.60  11
   3  -6   1 68752.7 2185.97   3
   3   6   1 69328.3 2234.48  16
  -3  -6  -1 69184.8 1883.72  13
   3  -6   1 68321.1 1586.15  13
  -3  -6  -1 69008.1 2090.77  17
  -3  -6  -1 69334.4 2182.11   4
   3   6   1 75912.3 1912.86   1
   3   6   1 67277.4 2085.88   5
  -3   6  -1 65509.0 1739.63   2
  -3  -6  -1 72539.0 2142.73  11
  -3   6  -1 67646.6 2249.99   5
  -3  -6  -2 3333.82 499.829  11
  -3   6  -2 2999.23 478.939   5
   3   6   2 3559.25 507.051   1
  -3  -6  -2 3313.59 433.206  13
  -3   6  -2 3217.20 421.520   2
   3   6   2 3282.54 534.775  16
  -3  -6  -2 3845.11 546.028   4
   3  -6   2 3159.06 514.658   3
   3   6   2 3342.63 506.611   5
   3  -6   2 3353.09 388.086  13
  -3  -6  -2 3553.97 510.391  17
   3   6   3 35701.5 1685.00  16
   3   6   3 34267.2 1407.26   1
   3  -6   3 31900.3 1574.84   3
   3  -6   3 31695.3 1288.89  13
  -3  -6  -3 32805.4 1532.06  17
   3   6   3 28760.1 1346.56   5
  -3  -6  -3 32133.9 1513.07  11
  -3   6  -3 31392.5 1352.78   2
  -3   6  -3 30844.4 1587.74   5
   3   6   4 311.654 256.433   1
  -3   6  -4-141.498 349.101   5
   3  -6   4 106.416 166.113  13
  -3  -6  -4-84.7404 237.466  11
  -3   6  -4-8.01901 196.896   2
   3   6   4 156.932 209.903   5
   3  -6   4-244.638 255.028   3
  -3  -6  -4 162.397 244.827  17
  -3   6  -5 9502.01 835.632   2
   3  -6   5 11352.3 985.157   3
   3   6   5 10310.2 893.501   1
   3  -6   5 10452.0 858.791  13
   3   6   5 10669.6 812.788   5
  -3  -6  -5 9453.37 912.414  17
  -3  -6  -5 10785.4 947.911  11
  -3   6  -5 9897.45 957.596   5
  -3   6  -6 16659.7 1150.64   2
  -3   6  -6 16261.5 1203.02   5
   3   6   6 16670.4 1167.62   1
   3  -6   6 17610.3 1251.19   3
   3  -6   6 18712.8 1213.95  13
   3   6   6 17064.3 1025.46   5
  -3  -6  -6 17285.7 1227.08  11
  -3  -6  -6 16297.2 1222.65  17
  -3   6  -7 12919.4 1074.42   2
   3   6   7 14013.0 1143.23   1
   3  -6   7 11955.6 1069.92   3
  -3  -6  -7 13740.8 1145.61  11
   3  -6   7 13589.5 1094.91  13
  -3  -6  -7 10426.8 1026.06  17
  -3   6  -7 12667.1 1102.18   5
  -3  -6  -8 1491.56 446.072  11
  -3   6  -8 1426.54 406.313   5
   3  -6   8 1276.94 357.860  13
  -3   6  -8 1064.63 353.583   2
   3   6   8 1940.38 508.141   1
   3  -6   8 1456.76 417.952   3
   3   6   9 10651.6 1111.38   1
   3  -6   9 10320.9 1032.95   3
   3  -6   9 10507.4 1069.46  13
  -3   6  -9 9068.97 997.924   2
  -3  -6  -9 10220.8 1068.49  11
  -3   6  -9 9546.27 989.922   5
  -3   6 -10 6363.36 865.499   2
   3   6  10 7864.76 990.170   1
   3  -6  10 8460.04 960.851   3
  -3   6 -10 6709.86 843.340   5
   3  -6  10 7201.53 944.856  13
  -3  -6 -10 7362.42 939.835  11
  -3   6 -11 9865.56 1127.15   2
   3  -6  11 8231.42 966.832   3
   3   6  11 9750.22 1114.91   1
  -3   6 -11 8821.59 1002.56  12
  -3  -6 -11 7837.37 1009.49  11
  -3   6 -12-245.575 299.594   2
   3   6  12 538.803 479.315   1
  -3   6 -12-164.196 334.439  12
   3  -6  12 390.267 386.192  14
  -3  -6 -12 416.655 324.524  11
  -3  -6 -13 3779.86 795.076  11
  -3   6 -13 3123.77 703.258   2
   3  -6  13 3011.09 691.796  14
   3   6  13 3126.84 772.913   1
  -3  -6 -14 1453.57 509.059   2
   3  -7 -16 2687.57 642.855  11
  -3  -7  16 1809.06 514.201  17
   3  -7 -15 232.484 319.348  11
   3   7 -15 409.774 333.111   2
  -3  -7  15 1284.97 489.704  17
  -3  -7  15 571.056 357.937  13
  -3   7  15 1029.84 565.200   1
  -3  -7  14 4309.05 775.563  17
   3  -7 -14 2392.02 558.019  11
   3   7 -14 4560.61 818.688   2
  -3  -7  14 2621.26 674.007  13
  -3   7  14 3834.52 789.948   1
  -3   7  13 1903.09 556.524   1
   3   7 -13 1914.69 585.283   2
   3  -7 -13 1497.84 421.508  10
  -3  -7  13 1972.83 533.559  17
  -3  -7  13 967.813 407.713  13
   3  -7 -13 2216.06 577.139  11
  -3  -7  12 9932.70 1048.73  17
  -3   7  12 9774.47 1144.39   1
   3  -7 -12 7390.76 893.039  10
  -3  -7  12 10102.1 1164.50  13
   3   7 -12 8642.06 1055.40   2
   3  -7 -12 10289.8 1079.84  11
   3  -7 -11 78.4621 245.909  11
   3   7 -11-257.278 304.912   5
  -3  -7  11 24.4922 255.936  13
  -3  -7  11 184.814 249.306  17
  -3   7  11 46.8158 372.408   1
   3  -7 -11 328.558 301.914  10
   3   7 -11 317.426 289.693   2
   3  -7 -10 15320.7 1187.44  10
  -3   7  10 14945.1 1336.52   1
   3   7 -10 16536.6 1359.69   2
  -3  -7  10 15079.6 1221.16  17
  -3  -7  10 17572.7 1431.10  13
   3   7 -10 16715.3 1285.31   5
   3  -7 -10 16133.8 1275.63  11
   3   7  -9 5069.13 723.221   5
   3  -7  -9 4292.62 635.487  10
   3  -7  -9 5666.46 755.691  11
  -3  -7   9 4761.96 670.289  17
  -3  -7   9 5369.80 743.055  13
  -3   7   9 5449.36 794.925   1
   3   7  -9 5646.75 792.326   2
   3  -7  -8 16723.2 1224.86  10
  -3  -7   8 18973.4 1269.78  17
  -3   7   8 17040.9 1370.00   1
  -3  -7   8 18702.8 1326.74  13
   3  -7  -8 18079.4 1262.75  11
   3   7  -8 19176.5 1336.15   5
   3   7  -8 18231.3 1338.71   2
   3  -7  -7 213.053 252.112  11
   3   7  -7 57.0754 255.395   5
   3  -7  -7 26.4987 186.443  10
  -3  -7   7-86.9633 255.554  17
   3   7  -7-86.7008 237.719   2
  -3   7   7 244.281 376.700   1
  -3  -7   7 417.952 261.127  13
  -3   7   6 18367.8 1099.81   5
   3  -7  -6 17322.9 1145.93  10
   3  -7  -6 17249.7 1033.19   3
  -3   7   6 13119.1 1209.01   1
  -3  -7   6 15297.2 1081.94  17
  -3  -7   6 18566.8 1212.28  13
   3   7  -6 16023.0 1223.77   5
   3  -7  -6 17317.2 1177.79  11
   3   7  -5 1231.41 452.407   5
  -3   7   5 1555.00 427.603   1
  -3   7   5 2552.91 456.705   5
   3  -7  -5 2034.89 409.768  10
  -3  -7   5 1917.13 395.522  17
   3   7  -5 2292.67 374.315   7
  -3  -7   5 2169.96 422.979  13
   3  -7  -5 2041.80 390.596   3
   3  -7  -5 1611.32 377.234  11
  -3  -7   4 19729.3 1229.49  11
  -3  -7   4 17943.3 1139.34  13
   3  -7  -4 19581.4 1199.00  10
  -3   7   4 18550.4 1153.48   5
  -3  -7   4 20244.9 1197.15  17
   3  -7  -4 18832.3 1118.34   3
   3   7  -4 18308.7 1272.81   5
   3  -7  -4 21039.3 1239.49  11
   3  -7  -3 3288.88 531.568  11
   3   7  -3 3307.36 588.691   5
  -3   7   3 3306.34 519.364   5
  -3  -7   3 3283.19 489.861  17
   3  -7  -3 3836.78 550.993  10
  -3  -7   3 4340.94 613.984   4
  -3  -7   3 3079.64 458.354  13
   3  -7  -3 3253.57 481.966   3
  -3  -7   3 3229.70 522.983  11
  -3   7   3 3613.11 427.007   8
  -3  -7   2 31882.9 1600.72   4
  -3   7   2 33212.0 1384.50  16
  -3  -7   2 31457.9 1403.19  13
   3  -7  -2 29780.6 1461.17   3
  -3  -7   2 33530.0 1502.49  17
  -3  -7   2 31288.2 1527.42  11
  -3   7   2 31119.5 1248.95   8
   3   7  -2 31783.2 1603.33   5
  -3   7   2 29685.9 1516.26   5
   3  -7  -2 34130.1 1559.57  11
  -3  -7   1 321.674 204.410  13
  -3  -7   1 224.324 296.151  11
   3  -7  -1 307.470 212.111  11
   3   7  -1 192.484 287.653   5
  -3   7   1 483.921 323.993   5
   3   7  -1 643.645 325.056  16
  -3   7   1 771.729 240.538   8
  -3  -7   1 8.82515 191.287  17
   3   7  -1 216.950 157.525   1
  -3  -7   1 660.511 313.452   4
  -3   7   1 330.512 177.709  16
   3  -7  -1 448.257 275.042   3
   3  -7   0 17434.9 1133.30  11
  -3  -7   0 15010.7 1024.57  17
  -3  -7   0 15711.8 1143.98   4
   3   7   0 15824.0 1138.57  16
  -3   7   0 14678.8 850.519  16
   3   7   0 11685.8 874.212   1
   3  -7   0 14266.8 1055.76   3
  -3  -7   0 13924.9 918.289  13
   3   7   0 13974.2 1062.33   5
  -3   7   0 15659.3 1167.36   5
  -3  -7   0 15086.3 1076.25  11
  -3   7  -1 9496.87 919.754   5
  -3  -7  -1 9892.47 869.638  17
   3  -7   1 9405.80 849.272  11
  -3  -7  -1 9989.25 908.748   4
   3   7   1 8988.65 875.040  16
   3  -7   1 10292.6 937.963   3
  -3  -7  -1 9858.14 764.807  13
   3   7   1 9593.22 785.971   1
   3   7   1 8398.76 859.007   5
  -3  -7  -1 9202.16 864.216  11
  -3  -7  -2 10628.8 805.217  13
  -3  -7  -2 11167.4 940.413  17
   3   7   2 11001.6 833.082   1
   3  -7   2 11352.7 997.651   3
  -3  -7  -2 10151.0 936.585   4
   3   7   2 10656.6 952.184  16
   3   7   2 11112.9 939.064   5
  -3   7  -2 12132.0 853.695   2
  -3  -7  -2 10937.1 943.565  11
  -3   7  -2 11866.7 1035.31   5
  -3  -7  -3-27.2531 199.137  11
   3   7   3 417.973 298.955   5
  -3   7  -3 156.621 333.704   5
  -3   7  -3 291.417 207.771   2
   3   7   3 105.151 238.653   1
   3   7   3-14.5965 223.229  16
  -3  -7  -3 196.905 183.628  13
   3  -7   3 539.174 336.205   3
  -3  -7  -3-20.2903 203.837  17
  -3  -7  -4 49602.2 1735.43  13
  -3  -7  -4 45217.4 2000.58  11
   3   7   4 42864.9 1802.95   1
  -3   7  -4 44108.2 1808.03   2
   3  -7   4 44489.1 2020.76   3
  -3  -7  -4 46518.0 1995.24  17
   3  -7   4 48830.7 1779.94  13
   3   7   4 48233.2 2155.25  16
   3   7   4 46662.5 1852.98   5
  -3   7  -4 44442.7 2082.34   5
  -3  -7  -5 354.919 299.864  11
   3   7   5 306.112 300.858   1
  -3  -7  -5-47.0337 218.177  17
  -3   7  -5 180.439 317.994   5
   3   7   5-16.2556 216.144   5
   3  -7   5 39.4025 154.164  13
  -3   7  -5-77.5797 176.654   2
   3  -7   5-276.257 291.298   3
  -3  -7  -6 39429.5 1987.44  17
   3   7   6 34370.3 1759.43   1
   3  -7   6 41162.4 1846.67  13
   3  -7   6 36372.6 1906.15   3
  -3  -7  -6 40826.8 2002.01  11
  -3   7  -6 37270.3 1964.83   5
  -3   7  -6 38656.4 1834.02   2
   3  -7   7-29.8334 229.838  13
  -3  -7  -7 201.292 318.581  11
  -3   7  -7 168.292 266.425   5
  -3   7  -7 182.175 277.271   2
  -3  -7  -7 81.8508 266.475  17
   3   7   7 572.233 383.705   1
   3  -7   7-11.7108 249.881   3
  -3  -7  -8 5549.02 811.692  11
  -3   7  -8 5494.43 771.411   5
   3  -7   8 4509.00 729.973   3
   3  -7   8 7757.93 911.999  13
   3   7   8 5160.47 772.258   1
  -3   7  -8 5205.76 752.456   2
  -3  -7  -9 1333.84 427.912  11
  -3   7  -9 1216.73 431.192   5
  -3   7  -9 2313.15 536.707   2
   3   7   9 2453.16 637.156   1
   3  -7   9 1811.66 507.613  13
   3  -7   9 723.831 332.245   3
   3   7  10 712.006 447.572   1
  -3   7 -10 1030.76 416.257   5
  -3   7 -10 557.720 380.927   2
   3  -7  10 769.661 331.531  13
  -3  -7 -10 763.621 355.021  11
   3  -7  10 368.469 273.928   3
  -3   7 -11 290.556 271.239   2
  -3  -7 -11-247.278 311.103  11
   3  -7  11-54.2218 212.921   3
  -3  -7 -12 4977.02 881.059  11
  -3   7 -12 4386.77 813.295   2
   3  -7  12 4345.95 838.872  14
   3   7  12 3680.67 787.490   1
  -3   7 -12 2926.51 645.177  12
   3  -7  12 5006.18 829.069   3
  -3   7 -13 2316.48 637.543   2
   3   7  13 3086.30 779.048   1
   3  -8 -14 796.025 448.145  11
   3   8 -14-452.964 381.474   2
  -3  -8  14 306.571 262.914  17
  -3  -8  14 61.5662 259.693  13
  -3   8  14-238.810 339.369   1
  -3  -8  13 11708.1 1320.00  13
  -3  -8  13 8898.59 1052.22  17
  -3   8  13 10379.9 1264.65   1
   3   8 -13 11558.8 1302.19   2
   3  -8 -13 13524.8 1356.54  11
   3  -8 -12 561.771 378.209  11
   3   8 -12 298.584 325.206   2
  -3  -8  12 540.927 346.031  13
  -3  -8  12 176.936 243.865  17
  -3   8  12-75.6854 336.393   1
  -3  -8  11 11039.6 1113.71  17
  -3  -8  11 12935.0 1303.95  13
  -3   8  11 8767.00 1081.60   1
   3  -8 -11 13357.2 1256.71  11
   3   8 -11 9722.19 1068.41   5
   3   8 -11 12074.9 1261.54   2
   3  -8 -10-187.914 232.678  11
  -3  -8  10 204.592 177.270  17
   3   8 -10 155.064 293.924   5
   3  -8 -10 18.9779 209.569  10
   3   8 -10 289.986 279.548   2
  -3   8  10-263.839 411.510   1
  -3  -8  10 60.6159 246.165  13
   3   8  -9 6215.26 843.196   5
   3  -8  -9 4631.12 681.837  10
  -3  -8   9 5130.81 716.133  17
  -3  -8   9 6335.75 914.873  13
  -3   8   9 6052.52 890.746   1
   3   8  -9 5622.18 818.096   2
   3  -8  -9 5895.55 797.081  11
   3  -8  -8 211.218 255.798  11
   3   8  -8 889.590 483.025   5
  -3   8   8-72.6686 320.451   1
   3  -8  -8 142.371 220.015  10
  -3  -8   8 259.387 230.710  17
   3   8  -8 443.987 297.250   2
  -3  -8   8 186.409 325.974  13
  -3   8   7 2940.79 622.062   1
   3  -8  -7 2847.87 535.374  11
   3   8  -7 3117.04 630.665   5
   3  -8  -7 3290.22 568.402  10
  -3  -8   7 4226.19 632.659  17
  -3  -8   7 2922.65 561.473  13
   3  -8  -6 248.375 214.394  11
   3   8  -6 660.768 415.722   5
  -3   8   6 218.634 198.877   5
  -3  -8   6 561.731 273.997  17
   3  -8  -6 393.692 225.730  10
  -3  -8   6 211.659 286.242  13
  -3   8   6 214.498 293.177   1
   3  -8  -5 8814.25 878.699  10
  -3  -8   5 9623.89 898.169  17
   3  -8  -5 9781.90 858.409   3
  -3  -8   5 10607.8 1012.97   4
  -3   8   5 7809.68 978.220   1
  -3  -8   5 9151.00 871.294  13
   3   8  -5 10277.2 1051.59   5
  -3   8   5 10614.0 942.562   5
   3  -8  -5 9777.02 953.881  11
   3  -8  -4 7040.78 787.513  10
  -3  -8   4 7154.82 847.983   4
  -3  -8   4 7362.43 757.127  17
  -3  -8   4 7347.98 839.097  11
   3  -8  -4 6988.09 728.863   3
  -3  -8   4 6648.61 719.231  13
   3   8  -4 6121.96 838.705   5
  -3   8   4 8456.62 864.451   5
   3  -8  -4 8642.73 887.427  11
  -3  -8   3 54162.1 2203.67  11
  -3   8   3 50261.4 1926.28  16
  -3  -8   3 53701.8 1985.54  13
   3  -8  -3 54941.1 2167.09  11
   3  -8  -3 49720.6 1988.16   3
  -3  -8   3 52220.3 1995.46  17
   3   8  -3 53301.2 2285.00   5
  -3  -8   3 52015.1 2185.17   4
  -3   8   3 55885.4 2195.54   5
   3  -8  -2-168.887 297.833  11
  -3  -8   2-275.942 337.406  11
   3   8  -2-16.2762 314.241   5
  -3   8   2-45.2930 265.986   5
   3  -8  -2 135.923 209.598   3
  -3  -8   2 258.802 197.809  17
  -3   8   2 176.798 199.449  16
  -3  -8   2 93.5261 249.027   4
  -3  -8   2 218.966 187.739  13
   3   8  -1 74010.6 2617.85  16
  -3  -8   1 67616.0 2504.51   4
   3  -8  -1 69815.2 2446.30   3
  -3   8   1 68199.0 2066.38  16
  -3  -8   1 68913.0 2155.18  13
  -3   8   1 67978.6 2542.20   5
   3  -8  -1 71478.2 2487.60  11
   3   8  -1 67605.7 2516.96   5
  -3  -8   1 66813.3 2269.45  17
  -3  -8   1 72929.6 2520.07  11
   3  -8   0 8756.39 890.089  11
   3   8   0 7010.05 704.635   1
  -3   8   0 8623.18 966.184   5
  -3  -8   0 9116.21 945.385   4
   3   8   0 9380.66 946.383  16
   3  -8   0 8825.16 900.211   3
  -3  -8   0 8614.00 751.364  13
  -3  -8   0 9975.46 956.002  11
   3   8   0 8549.87 924.609   5
  -3  -8   0 9392.63 871.837  17
   3  -8   1 6183.13 749.699  11
   3   8   1 6014.73 779.337  16
  -3  -8  -1 5968.70 769.778   4
   3   8   1 6108.03 664.617   1
  -3  -8  -1 5056.08 701.476  11
  -3  -8  -1 5628.31 627.457  13
   3   8   1 5725.70 775.303   5
  -3  -8  -1 6077.70 740.555  17
   3  -8   1 6814.20 831.876   3
  -3   8  -1 6953.23 898.261   5
  -3  -8  -2 103.264 252.968  11
  -3   8  -2-96.4311 293.453   5
  -3  -8  -2-65.1714 209.129  17
   3   8   2-30.9628 270.637  16
   3   8   2 432.777 321.726   5
   3  -8   2 297.862 298.730   3
   3   8   2 144.596 224.438   1
  -3  -8  -3-191.103 273.638  11
  -3   8  -3-50.1477 326.235   5
   3   8   3 246.122 277.517  16
   3   8   3 264.836 237.982   1
   3   8   3 917.075 397.059   5
   3  -8   3 10.0661 278.462   3
  -3  -8  -3 179.488 220.574  17
  -3   8  -3-53.7105 153.890   2
   3   8   4 6656.73 769.446   1
   3   8   4 10334.3 965.120   5
   3  -8   4 8912.16 991.826   3
  -3   8  -4 8523.69 846.409   2
   3   8   4 9024.50 1021.47  16
  -3  -8  -4 9704.79 976.639  17
  -3   8  -4 8424.22 988.832   5
  -3  -8  -4 8346.79 946.774  11
   3   8   5 10751.5 1012.74   1
  -3  -8  -5 11542.0 1083.61  17
   3   8   5 11478.3 1164.89  16
   3  -8   5 9775.50 1059.95   3
   3   8   5 10889.6 976.363   5
  -3   8  -5 10109.1 962.763   2
  -3   8  -5 10547.0 1119.18   5
  -3  -8  -5 10525.6 1068.81  11
   3   8   6-52.8635 283.576   1
  -3  -8  -6 4.96245 291.021  11
  -3   8  -6 209.327 331.338   5
  -3  -8  -6 265.951 293.802  17
   3   8   6 142.571 318.567  16
  -3   8  -6-350.637 292.713   2
   3  -8   6-369.009 286.835   3
   3   8   7 17068.8 1351.65   1
  -3  -8  -7 18094.6 1448.92  17
   3  -8   7 18975.0 1499.23   3
  -3  -8  -7 18890.4 1492.47  11
   3  -8   7 19977.1 1398.78  13
  -3   8  -7 18849.4 1405.53   2
  -3   8  -7 17920.8 1486.79   5
  -3  -8  -8 2333.70 567.553  11
  -3   8  -8 2473.52 619.053   5
  -3   8  -8 2240.09 515.848   2
   3  -8   8 1691.08 518.402   3
   3   8   8 1612.44 513.378   1
   3  -8   8 2205.58 492.461  13
   3   8   9 9300.95 1091.61   1
   3  -8   9 8345.72 1070.75   3
   3  -8   9 10676.9 1121.73  13
  -3   8  -9 9709.76 1133.60   5
  -3  -8  -9 8802.34 1087.72  11
  -3   8  -9 10337.0 1139.69   2
  -3  -8 -10-433.483 450.424  11
  -3   8 -10-363.522 336.843   5
   3   8  10 333.209 412.030   1
  -3   8 -10 35.7959 241.887   2
   3  -8  10 115.249 239.450  13
   3  -8  10 29.4283 259.163   3
  -3  -8 -11 3776.14 771.444  11
  -3   8 -11 3683.82 752.862   2
   3   8  11 5363.36 934.876   1
   3  -8  11 3747.82 749.257   3
  -3   8 -12 322.219 329.531   2
   3   8  12 433.126 493.904   1
   3  -8  12 112.494 235.421   3
   3  -9 -13 517.615 331.199  11
  -3  -9  13 75.2732 220.768  13
   3  -9 -12 715.641 372.298  11
   3   9 -12 360.605 333.889   2
  -3   9  12 824.507 450.537   1
  -3  -9  12 845.802 347.700  13
   3   9 -11 259.181 281.651   5
   3   9 -11 547.960 341.770   2
   3  -9 -11 1414.84 500.812  11
  -3  -9  11 1156.27 475.302  13
  -3   9  11-146.756 449.742   1
  -3   9  10 5252.59 878.153   1
  -3  -9  10 8474.98 1053.63  13
  -3  -9  10 7734.79 944.001  17
   3   9 -10 5984.59 927.769   2
   3   9 -10 5470.29 868.367   5
   3  -9 -10 7209.84 978.962  11
   3  -9  -9 1146.43 447.255  11
   3   9  -9 1001.77 448.159   5
  -3  -9   9 1074.11 341.397  17
  -3  -9   9 1709.14 492.330   4
  -3   9   9 1392.82 520.491   1
  -3  -9   9 747.163 379.846  13
   3  -9  -8 25885.3 1603.50  10
  -3  -9   8 26656.7 1742.83   4
  -3   9   8 22879.5 1714.19   1
  -3  -9   8 25380.4 1608.19  17
   3  -9  -8 25895.2 1714.50  11
  -3  -9   8 26984.5 1750.30  13
   3   9  -8 26357.4 1816.67   5
   3   9  -7 418.363 331.229   5
   3  -9  -7 311.373 254.766  11
   3  -9  -7 625.044 340.067  10
  -3  -9   7 192.796 210.523  17
  -3  -9   7 662.026 405.928   4
  -3  -9   7 194.755 255.922  13
  -3   9   7 247.644 366.301   1
   3  -9  -6 12797.6 1110.99  10
  -3  -9   6 12980.4 1108.23  17
  -3   9   6 10225.3 1169.35   1
   3   9  -6 13284.4 1286.88   5
  -3  -9   6 10014.5 1062.14   4
  -3  -9   6 12683.1 1117.47  13
   3  -9  -6 12100.0 1131.28  11
   3  -9  -5 358.466 254.155  11
  -3  -9   5 309.438 331.157   4
  -3   9   5-179.598 310.134   5
  -3   9   5 541.647 294.873  16
  -3   9   5-399.819 424.904   1
  -3  -9   5 200.509 191.541  13
  -3  -9   5 592.452 242.589  17
   3  -9  -5 147.121 163.905   3
   3   9  -5 354.695 433.022   5
   3   9  -4 4171.18 753.305   5
  -3  -9   4 3865.58 588.787  17
  -3  -9   4 4846.09 747.400  11
  -3  -9   4 5454.63 795.122   4
  -3   9   4 6065.51 754.137  16
   3  -9  -4 5280.06 697.366   3
  -3  -9   4 5950.99 727.098  13
  -3   9   4 6025.09 818.447   5
   3  -9  -4 5177.29 735.391  11
   3  -9  -3 128.324 211.595  11
  -3  -9   3 122.662 238.903  11
   3   9  -3 413.276 415.768   5
  -3   9   3 408.569 359.154   5
  -3   9   3 156.906 170.644  16
  -3  -9   3 533.350 332.100   4
  -3  -9   3-72.7572 228.102  17
   3  -9  -3 459.203 301.451   3
  -3  -9   3-98.5998 213.457  13
  -3  -9   2 11902.5 1121.68  11
  -3  -9   2 10457.9 1065.15   4
  -3  -9   2 9826.74 936.421  17
   3  -9  -2 9837.81 1019.18  11
   3  -9  -2 10783.1 1013.50   3
  -3  -9   2 11287.5 946.805  13
  -3   9   2 12677.8 1180.52   5
   3   9  -2 12028.7 1192.87   5
  -3  -9   1 364.570 276.775  11
   3  -9  -1 476.909 293.980  11
  -3  -9   1 347.225 233.894  17
   3   9  -1 436.318 340.984   5
  -3   9   1 774.142 407.690   5
  -3  -9   1 128.825 277.193   4
   3  -9  -1 388.120 264.759   3
   3  -9   0 13202.5 1172.09  11
   3   9   0 14417.2 1257.41  16
  -3  -9   0 11621.8 1132.22   4
  -3  -9   0 13239.0 1091.32  17
   3   9   0 12134.9 1166.89   5
   3  -9   0 12978.1 1161.15   3
  -3   9   0 14512.9 1287.46   5
  -3  -9   0 13329.9 1188.89  11
  -3  -9  -1-53.8728 262.612  11
   3   9   1 127.261 307.045  16
  -3   9  -1 158.001 350.540   5
  -3  -9  -1-154.818 235.201  17
   3  -9   1 215.202 281.997   3
  -3  -9  -1-168.203 316.938   4
   3   9   1 333.762 376.716   5
   3   9   2 9356.83 1046.93  16
   3  -9   2 10024.1 1067.01   3
  -3  -9  -2 9304.52 949.024  17
   3   9   2 9265.79 996.756   5
  -3   9  -2 8789.19 1088.34   5
  -3  -9  -2 9460.06 1023.21  11
  -3  -9  -3 2026.48 544.857  11
   3   9   3 2179.68 539.870   5
  -3   9  -3 2051.90 597.999   5
   3   9   3 1994.68 443.466   1
  -3  -9  -3 1896.32 479.592  17
   3   9   3 2560.89 572.656  16
   3  -9   3 2538.32 567.776   3
   3   9   4 14647.2 1358.76  16
   3   9   4 9190.28 941.040   1
   3  -9   4 11641.9 1183.17   3
  -3   9  -4 12314.3 1077.12   2
  -3  -9  -4 10719.1 1077.48  17
   3   9   4 13088.1 1150.47   5
  -3   9  -4 11488.1 1267.20   5
  -3  -9  -4 11974.9 1206.66  11
  -3  -9  -5 171.999 351.256  11
   3   9   5 126.477 258.525   1
   3   9   5 185.700 263.965  16
  -3  -9  -5 72.4800 209.206  17
  -3   9  -5 402.258 405.845   5
  -3   9  -5 494.753 333.032   2
   3  -9   5-2.75180 253.139   3
   3  -9   6 12585.5 1272.13   3
  -3  -9  -6 13832.7 1292.80  17
   3   9   6 11718.7 1147.41   1
   3   9   6 13223.3 1335.46  16
  -3   9  -6 12633.8 1183.37   2
  -3   9  -6 12858.2 1345.90   5
  -3  -9  -6 14349.0 1344.05  11
  -3  -9  -7 2587.76 556.427  11
   3   9   7 3373.53 690.256  16
  -3   9  -7 3599.87 758.192   5
  -3   9  -7 3527.71 662.718   2
   3  -9   7 2974.82 662.691   3
   3   9   7 3505.11 682.843   1
  -3  -9  -8 3009.00 670.372  11
  -3   9  -8 2853.15 700.757   5
   3   9   8 1308.73 489.609  16
   3   9   8 1603.98 499.969   1
   3  -9   8 1892.68 525.938   3
  -3   9  -8 1929.25 527.945   2
   3   9   9 97.8131 333.606  16
  -3   9  -9 1073.87 482.418   5
  -3   9  -9 6.70016 178.307   2
  -3  -9  -9 76.6693 287.662  11
   3   9   9 97.5110 369.273   1
   3  -9   9 912.309 468.675   3
  -3  -9 -10 2655.01 627.912  11
  -3   9 -10 2741.07 717.411   5
  -3   9 -10 2798.09 645.806   2
   3   9  10 2037.14 576.897   1
   3  -9  10 2268.34 612.899   3
  -3   9 -11 1013.78 453.030   2
   3 -10 -11-10.5624 303.026  11
   3  10 -11-125.901 382.151   5
  -3 -10  11-61.2033 322.692  13
   3 -10 -10 881.753 391.223  11
   3  10 -10 307.945 400.384   5
  -3  10  10 789.250 391.166   1
  -3 -10  10 382.762 319.489   4
  -3 -10  10 959.746 423.813  13
   3 -10  -9 6375.60 943.246  11
   3  10  -9 6353.22 970.818   5
  -3 -10   9 5685.66 864.108   4
  -3 -10   9 6227.59 921.496  13
  -3  10   9 5755.78 944.319   1
   3 -10  -8 850.015 385.626  11
  -3  10   8 1247.88 524.056   1
   3  10  -8 1209.90 512.381   5
  -3 -10   8 437.084 290.807  13
  -3 -10   8 1224.82 438.148   4
  -3 -10   7 20963.0 1617.66   4
  -3  10   7 21829.0 1619.44  16
  -3 -10   7 22495.3 1607.31  13
  -3  10   7 15355.0 1466.43   1
   3  10  -7 19963.5 1669.66   5
   3 -10  -7 20821.0 1612.59  11
   3 -10  -6 521.418 375.090  11
   3  10  -6 431.108 360.700   5
  -3 -10   6 248.608 325.491   4
  -3  10   6 448.454 309.421  16
  -3 -10   6 2.41730 215.425  13
  -3  10   6 294.380 357.798   1
   3  10  -5 5640.77 936.026   5
  -3  10   5 6618.55 878.514   5
  -3  10   5 4505.93 768.441   1
  -3 -10   5 6232.70 906.509   4
  -3  10   5 6589.24 846.867  16
   3 -10  -5 7409.44 947.824  11
   3 -10  -4 3849.51 701.609  11
   3  10  -4 4286.59 779.481   5
  -3  10   4 4741.28 757.661   5
  -3 -10   4 4614.66 788.441   4
  -3 -10   4 2601.55 518.379  17
  -3  10   4 3345.06 670.901   1
   3 -10  -4 3573.05 603.548   3
   3 -10  -3 1658.22 474.159  11
  -3 -10   3 1936.34 527.571  11
   3  10  -3 1839.30 606.918   5
  -3  10   3 738.070 383.274   5
  -3 -10   3 1005.95 341.036  17
   3 -10  -3 1259.55 429.542   3
  -3 -10   3 2273.99 603.351   4
   3 -10  -2 1339.49 483.690  11
  -3 -10   2 476.340 317.513  11
   3  10  -2 1470.64 524.929   5
  -3  10   2 653.388 328.157   5
   3 -10  -2 1495.36 464.579   3
  -3 -10   2 1136.05 327.557  17
  -3 -10   2 676.198 363.740   4
   3  10  -1 6487.89 951.017   5
  -3  10   1 6221.02 907.999   5
   3 -10  -1 7362.16 945.822  11
   3 -10  -1 7036.28 889.485   3
  -3 -10   1 7079.43 841.938  17
  -3 -10   1 8419.10 1042.52   4
  -3 -10   1 6842.64 925.979  11
  -3 -10   0 2533.53 586.517  11
   3  10   0 1872.16 590.429   5
  -3  10   0 2739.22 694.210   5
  -3 -10   0 1716.79 427.287  17
  -3 -10   0 1952.41 545.780   4
   3 -10   0 2890.99 648.958  11
   3 -10   0 2677.60 572.593   3
  -3 -10  -1 9782.15 1017.26  17
   3  10   1 12205.3 1246.22  16
   3 -10   1 12004.1 1209.09   3
  -3 -10  -1 11999.4 1235.01  11
   3  10   1 10773.1 1175.38   5
  -3  10  -1 11652.7 1260.35   5
  -3 -10  -2 710.265 385.367  11
   3  10   2 702.142 466.038   5
  -3  10  -2 868.400 459.075   5
   3  10   2 284.367 319.488  16
  -3 -10  -2 96.1171 218.477  17
   3 -10   2 212.000 262.278   3
  -3 -10  -3 12486.5 1171.83  17
   3  10   3 13217.4 1346.93  16
   3 -10   3 13546.2 1326.56   3
   3  10   3 13540.0 1285.50   5
  -3  10  -3 14204.4 1420.91   5
  -3 -10  -3 12786.4 1280.19  11
   3  10   4 467.518 413.089   5
   3  10   4-132.618 347.373  16
  -3  10  -4-9.57746 326.883   5
   3 -10   4 486.853 364.069   3
  -3 -10  -4-98.7730 282.835  11
  -3 -10  -4-27.5031 197.235  17
   3  10   5 10008.2 1221.86  16
   3 -10   5 9376.09 1156.74   3
  -3 -10  -5 9529.73 1088.09  17
  -3  10  -5 10050.4 1235.08   5
  -3 -10  -5 9644.98 1171.85  11
  -3 -10  -6 760.384 405.743  11
  -3  10  -6 832.424 497.171   5
  -3 -10  -6-64.4205 243.790  17
   3  10   6-69.0201 307.492  16
   3 -10   6 50.2953 217.042   3
  -3 -10  -7 1111.45 426.437  11
   3  10   7 3338.55 755.645  16
  -3  10  -7 2691.93 727.606   5
   3 -10   7 2234.44 582.924   3
  -3 -10  -8-149.999 283.922  11
  -3  10  -8 789.535 497.292   5
   3  10   8 216.997 332.024  16
   3 -10   8-19.7332 270.405   3
   3 -11  -9 453.559 343.256  11
  -3  11   9 1586.52 535.035  16
  -3 -11   9 1569.23 505.276   4
   3 -11  -8 3913.76 777.939  11
   3  11  -8 1791.91 641.605   5
  -3  11   8 2528.76 606.558  16
  -3 -11   8 2526.09 625.973   4
  -3  11   8 4292.55 838.715   1
   3 -11  -7-26.9266 244.338  11
   3  11  -7 59.5658 310.890   5
  -3  11   7-214.095 366.199   1
  -3  11   7 60.2030 267.495  16
  -3 -11   7 131.207 237.731   4
   3 -11  -6 2153.35 584.025  11
   3  11  -6 2626.91 681.801   5
  -3 -11   6 2884.96 676.800   4
  -3  11   6 1425.40 493.189   1
  -3  11   5 403.247 316.744   1
   3  11  -5 1403.80 592.635   5
   3 -11  -5 2084.98 585.079  11
  -3 -11   5 1758.89 520.895   4
  -3  11   4 1478.57 550.720   1
   3 -11  -4 3984.59 738.854  11
   3  11  -4 4071.83 820.330   5
  -3  11   4 4029.67 759.107   5
  -3 -11   4 4918.68 844.390   4
   3 -11  -3 37.4257 290.277  11
  -3 -11   3 324.319 324.943  11
  -3  11   3-264.938 354.801   5
  -3 -11   3-376.020 290.626   4
   3  11  -3 431.332 404.907   5
  -3  11   3-520.241 512.835   1
   3 -11  -2 17333.7 1522.57  11
  -3 -11   2 15521.2 1470.05  11
  -3 -11   2 15360.5 1454.32   4
   3 -11  -2 14849.9 1349.20   3
   3  11  -2 16602.8 1557.97   5
  -3  11   2 15272.2 1463.42   5
   3  11  -1 3220.58 769.641   5
  -3  11   1 2579.89 693.995   5
   3 -11  -1 1700.78 495.798   3
   3 -11  -1 1506.07 523.453  11
  -3 -11   1 1836.74 560.512  11
   3 -11   0 8924.94 1074.76   3
  -3 -11   0 12407.4 1316.19  11
   3  11   0 11602.8 1288.52   5
  -3  11   0 9623.16 1214.41   5
  -3 -11  -1-185.284 337.788  11
   3  11   1 344.225 417.760   5
  -3  11  -1 507.312 459.514   5
   3 -11   1 102.847 224.126   3
  -3 -11  -2 1679.12 565.083  11
   3  11   2 1824.90 551.409   5
  -3  11  -2 1715.51 616.127   5
   3 -11   2 1688.14 530.530   3
   3  11   2 1792.81 562.497  16
  -3  11  -3 1527.16 572.204   5
  -3 -11  -3 1038.68 452.104  11
   3  11   3 96.4931 302.900   5
   3  11   3 450.684 371.275  16
   3 -11   3 889.299 464.950   3
  -3  11  -4 2474.98 686.625   5
   3  11   4 2900.97 734.373  16
   3 -11   4 2459.89 633.590   3
  -3 -11  -4 2656.75 649.622  11
  -3 -11  -5 615.748 326.739  11
  -3  11  -5 89.6005 362.276   5
   3  11   5 359.766 306.541  16
   3 -11   5 537.597 352.943   3
  -3 -11  -6 2956.71 701.667  11
  -3 -12   5 2189.86 574.156   3
  -3 -12   4-74.6264 251.452   3
  -3  12   4 87.5453 367.425   1
  -3 -12   4 464.447 366.658   4
   3 -12  -3 2503.89 666.794  11
   3  12  -3 2737.96 747.314   5
  -3  12   3 597.323 338.205   1
  -3  12   3 2831.28 703.739   5
   3  12  -2 1279.71 533.940   5
  -3  12   2 59.2988 390.251   5
  -3  12   2 326.873 409.482   1
   3 -12  -2 877.177 435.741  11
  -3 -12   2 127.853 306.241  11
  -3 -12   1 3679.47 794.455  11
   3  12  -1 2796.57 726.925   5
  -3  12   1 3328.18 794.198   5
   3 -12  -1 2730.79 631.913   3
   3 -12  -1 2593.15 683.324  11
  -3 -12   0 525.600 394.393  11
   3  12   0 226.201 300.639   5
  -3  12   0 1.82852 324.746   5
   3 -12   0 135.514 278.520   3
  -3 -12  -1 2908.06 702.263  11
  -3  12  -1 2909.38 738.183   5
   3 -12   1 2374.68 650.129   3
   3  12   1 3238.72 719.529   5
   3  12   2 254.366 359.633   5
   3 -12   2 303.531 277.751   3
   3  12   3 4773.70 886.353   5
   4   0 -18 6138.10 945.364  10
  -4   0  18 5471.40 834.690   6
  -4   0  18 5276.51 877.496   1
   4   0 -17-361.742 278.014   2
   4   0 -17 600.640 385.451  10
  -4   0  17-339.351 292.205  13
  -4   0  17 556.969 339.018   1
  -4   0  17-162.567 267.931   6
  -4   0  16-442.652 443.090   1
   4   0 -16 81.9945 229.934   9
   4   0 -16 334.595 263.303   2
  -4   0  16-187.260 289.485   6
  -4   0  15-478.694 365.965   1
   4   0 -15 39.5869 213.450   9
  -4   0  15-238.964 288.453   6
   4   0 -15 235.804 204.957   2
  -4   0  15 104.942 205.354  13
  -4   0  14 11741.2 1032.95   1
   4   0 -14 12429.5 1036.26   9
   4   0 -14 12734.9 1052.75   2
  -4   0  14 13178.3 1119.24  13
  -4   0  14 11612.0 1069.92   6
   4   0 -13-367.730 284.370   9
   4   0 -13 160.077 186.409   2
  -4   0  13-253.273 293.463   1
  -4   0  13-27.2617 183.647  13
  -4   0  13 350.886 296.164   6
  -4   0  12 39249.3 1685.33   1
   4   0 -12 42382.3 1708.05   2
  -4   0  12 41601.3 1766.19  13
   4   0 -12 40446.5 1710.75   9
  -4   0  12 38918.5 1776.34   6
   4   0 -11 60.0722 162.274   2
   4   0 -11-90.0140 287.002   9
  -4   0  11 479.886 269.498   1
  -4   0  11-287.220 288.080   6
  -4   0  11-124.338 210.564  13
   4   0 -10 6220.15 570.707   2
  -4   0  10 7238.29 633.832   1
  -4   0  10 6825.80 654.339  13
  -4   0  10 6729.04 695.745   6
   4   0 -10 5463.86 615.242   9
   4   0  -9-225.613 265.578   9
   4   0  -9 110.968 133.360   2
  -4   0   9 317.580 239.920   1
  -4   0   9 49.2838 138.539  13
  -4   0   9-345.991 311.955   6
   4   0  -8 77530.8 1689.63   2
  -4   0   8 70416.8 1651.67   1
  -4   0   8 76865.0 2063.43   6
   4   0  -8 74937.0 1822.36   7
   4   0  -8 74788.5 1962.78   9
  -4   0   8 75141.7 1828.10  13
   4   0  -7 433.807 166.436   7
   4   0  -7 126.086 115.586   2
   4   0  -7-87.1360 188.634   9
  -4   0   7 196.461 117.807  13
  -4   0   7-77.4681 195.261   6
  -4   0   7 141.941 146.932   1
   4   0  -6 281325. 2613.00   2
   4   0  -6 281500. 3414.45   9
   4   0  -6 259609. 3242.96  10
  -4   0   6 267322. 2623.14   1
   4   0  -6 275438. 3245.57   7
  -4   0   6 265696. 3023.31  13
  -4   0   6 264829. 3381.91   6
   4   0  -5 139.004 173.308   7
   4   0  -5 190.850 174.241  10
   4   0  -5-254.473 218.982   9
   4   0  -5 38.5515 67.2118   2
  -4   0   5-56.1139 92.7082   1
  -4   0   5-71.6667 148.582   6
  -4   0   5 45.0249 39.5130  12
   4   0  -4 65794.5 1482.62   9
  -4   0   4 66616.2 1340.74  13
   4   0  -4 67688.6 1498.32   7
  -4   0   4 68126.1 1483.32   6
   4   0  -4 66537.7 1390.96  10
  -4   0   4 68345.8 989.246  12
  -4   0   4 65336.0 1355.73  17
   4   0  -4 68667.4 1023.56   2
   4   0  -3 88.3365 97.2370  10
   4   0  -3 60.1821 82.9335  14
  -4   0   3 45.1376 81.9944  17
   4   0  -3-6.41734 133.911   7
   4   0  -3-73.0056 127.173   9
  -4   0   3-76.9399 98.6981  13
  -4   0   3 51.2421 90.5358   6
  -4   0   3 88.6306 67.9806  12
   4   0  -2 1852.06 223.541  14
   4   0  -2 1802.68 212.611  10
   4   0  -2 2211.97 292.355   7
  -4   0   2 1886.43 217.944  17
   4   0  -2 1973.04 238.468   9
  -4   0   2 1520.43 205.349   6
  -4   0   2 2261.00 252.489  12
  -4   0   1 75.5665 91.3633  17
   4   0  -1 50.8134 79.5559  10
   4   0  -1-32.4369 102.356  14
   4   0  -1 128.781 147.483   3
   4   0  -1 311.098 153.978   7
  -4   0   1 81.9991 68.6536   6
  -4   0   1 401.594 167.385  12
   4   0   0 153332. 1767.47  10
   4   0   0 155386. 2152.24   7
   4   0   0 161419. 2063.82   3
   4   0   0 160419. 2204.71  14
  -4   0   0 152460. 1512.09   6
  -4   0   0 159112. 2175.54   8
  -4   0   0 158120. 2223.65  12
  -4   0   0 156670. 1930.66  17
   4   0   1-160.777 166.463   7
   4   0   1-87.1243 138.265  14
  -4   0  -1 343.415 142.062  17
   4   0   1-200.064 129.595   1
   4   0   1 172.875 109.371   3
  -4   0  -1 312.164 178.629   8
   4   0   1 270.159 77.7470  16
  -4   0  -1 306.883 178.495  12
   4   0   2 418896. 3582.75   7
   4   0   2 442438. 3374.16   3
   4   0   2 425958. 4138.90  14
  -4   0  -2 425009. 3677.94  17
   4   0   2 451700. 3816.21   1
  -4   0  -2 429976. 4171.52  12
  -4   0  -3 31.1430 124.970  17
   4   0   3-48.5949 151.854  14
   4   0   3 202.272 156.381   7
   4   0   3 9.40515 76.8096   3
   4   0   3 15.3929 119.301   1
  -4   0  -3 42.1051 194.093  12
   4   0   4 55694.9 1607.22   1
   4   0   4 50285.6 1306.32   7
  -4   0  -4 51953.5 1612.23  12
   4   0   4 53746.7 1195.27   3
   4   0   4 50951.2 1622.67  14
   4   0   5-0.76670 79.0779  15
   4   0   5 290.855 272.556   1
   4   0   5-92.5047 198.707  14
   4   0   5 179.124 116.536   3
  -4   0  -5 44.2095 216.025  12
  -4   0  -6 15674.7 999.452   2
   4   0   6 16868.6 836.080  15
   4   0   6 14854.2 749.772   7
   4   0   6 15704.4 1011.10  14
  -4   0  -6 16148.7 1005.91  12
   4   0   6 15858.7 668.663   3
   4   0   6 17137.0 1037.98   1
   4   0   7 214.903 158.526   7
   4   0   7-120.414 229.476  14
   4   0   7-19.9669 116.909  15
  -4   0  -7-65.1599 225.576  12
   4   0   7-262.758 259.178   1
  -4   0  -7-15.7310 216.227   2
  -4   0  -8 4364.32 581.727  12
  -4   0  -8 5243.31 675.757   2
   4   0   8 5584.03 553.410  15
   4   0   8 5106.79 645.746  14
   4   0   8 5912.89 698.261   1
   4   0   9-3.29363 204.395  14
   4   0   9-275.425 205.798  15
  -4   0  -9 204.673 263.259   2
   4   0   9-157.271 231.183   1
  -4   0  -9-2.18236 237.505  12
  -4   0 -10 3893.20 614.386  12
   4   0  10 3732.45 594.825  14
  -4   0 -10 4733.08 716.139   2
   4   0  10 3358.00 686.734   1
   4   0  11-175.929 260.548  14
  -4   0 -11-195.152 256.213   2
   4   0  11 403.769 366.719   1
  -4   0 -11 144.904 240.300  12
  -4   0 -12 32347.9 1993.87   2
   4   0  12 37859.3 2017.29  14
  -4   0 -12 34895.6 1845.72  12
   4   0  12 33139.4 2003.86   1
   4   0  13-72.1552 228.723  14
  -4   0 -13 500.136 354.062   2
   4   0  13-203.136 357.265   1
  -4   0 -14 15811.1 1524.20   2
   4   0  14 14274.6 1328.29  14
   4   0  14 13042.0 1389.62   1
   4   0  15-284.351 321.172   1
  -4   0 -15 47.9208 256.952   2
   4   1 -19 1521.34 498.271   2
  -4  -1  19 2096.70 560.765  13
  -4   1  18 2295.11 631.921   1
   4  -1 -18 3599.05 749.701  10
  -4   1  18 2689.79 699.250  15
  -4  -1  18 3470.41 753.468  13
   4   1 -18 3295.79 688.728   2
  -4   1  18 1689.36 527.153   6
   4   1 -17 6936.54 931.548   2
   4  -1 -17 7493.48 1004.77  10
  -4  -1  17 8365.31 990.890   6
  -4  -1  17 7664.72 1019.81  13
  -4   1  17 8245.45 1005.98   6
  -4   1  17 8816.11 1073.08   1
   4  -1 -16 1773.99 548.527  10
  -4   1  16 1856.02 565.885   1
   4   1 -16 655.256 289.795   9
  -4  -1  16 1108.63 416.276   6
   4   1 -16 591.083 305.253   2
   4  -1 -16 1396.43 366.537   2
  -4  -1  16 1480.65 479.530  13
  -4   1  16 1605.73 500.613   6
  -4  -1  16 1593.81 492.022   1
  -4   1  15 21959.3 1507.91   1
   4   1 -15 18175.0 1348.95   2
   4  -1 -15 22252.4 1567.27  10
   4  -1 -15 18136.4 1295.61   2
  -4   1  15 19921.7 1392.93  13
   4   1 -15 18711.6 1328.48   9
  -4  -1  15 19624.6 1470.15  13
  -4  -1  15 18312.5 1346.91   6
  -4   1  15 17828.9 1368.32   6
  -4  -1  15 17433.5 1325.95   1
   4   1 -14 9946.53 950.860   2
  -4   1  14 9996.52 994.985   1
   4  -1 -14 11370.4 1099.38  10
   4  -1 -14 9237.86 883.842   2
   4   1 -14 7502.91 838.955   9
  -4  -1  14 9891.63 1014.85  13
  -4   1  14 10707.7 981.647  13
  -4  -1  14 10690.2 997.796   6
  -4   1  14 11006.6 1049.29   6
  -4  -1  14 10665.6 1001.75   1
   4   1 -13 31703.6 1609.28   2
   4  -1 -13 35831.7 1829.31  10
  -4   1  13 33990.6 1689.06   1
   4  -1 -13 33003.8 1562.58   2
  -4  -1  13 35449.2 1618.14   1
   4   1 -13 33646.0 1641.66   9
  -4  -1  13 36127.7 1803.65  13
  -4   1  13 35249.6 1662.73  13
  -4  -1  13 35802.9 1741.84   6
  -4   1  13 32685.3 1712.03   6
   4   1 -12 9670.08 834.021   2
   4  -1 -12 10557.3 978.764  10
   4  -1 -12 10483.3 840.589   2
  -4   1  12 10420.7 933.779   1
  -4  -1  12 10388.4 935.963  13
  -4  -1  12 9989.15 757.496  18
  -4   1  12 10414.4 944.397   6
  -4   1  12 11217.8 888.368  13
   4   1 -12 9211.58 855.558   9
   4  -1 -12 9958.34 853.724   9
  -4  -1  12 11089.0 950.008   6
  -4  -1  12 9099.99 804.069   1
  -4  -1  11 8769.18 757.718   1
   4   1 -11 8591.73 750.999   2
   4  -1 -11 8960.91 719.933   2
  -4   1  11 9518.78 806.417   1
   4  -1 -11 9931.13 814.302   9
   4  -1 -11 8645.09 856.175  10
  -4  -1  11 8450.45 795.691  13
   4   1 -11 11081.4 881.298   9
  -4   1  11 8792.01 750.753  13
  -4  -1  11 9386.54 676.706  18
  -4  -1  11 9059.93 823.027   6
   4  -1 -10 992.860 333.245  10
  -4  -1  10 965.961 287.275   1
   4  -1 -10 876.271 291.863   9
   4  -1 -10 772.668 221.466   2
  -4   1  10 623.112 225.220  13
  -4  -1  10 700.613 206.193  18
   4   1 -10 1024.61 306.112   9
   4   1 -10 776.574 251.033   2
  -4   1  10 1202.28 325.727   1
  -4  -1  10 1005.86 329.397   6
  -4  -1  10 1052.43 322.594  13
   4   1  -9 10587.7 729.687   2
  -4  -1   9 10129.1 665.873   1
   4  -1  -9 10372.4 812.772  10
   4  -1  -9 11812.9 695.987   2
   4  -1  -9 11401.3 805.811   9
  -4  -1   9 10758.7 789.370  13
  -4   1   9 11144.3 768.946   1
  -4  -1   9 10125.9 600.896  18
   4   1  -9 11393.5 702.430   7
  -4  -1   9 11298.0 839.396   6
  -4   1   9 11688.2 737.705  13
   4   1  -9 10933.7 814.543   9
   4   1  -8 25224.0 1043.33   2
  -4  -1   8 21755.1 892.004   1
   4  -1  -8 24785.1 1165.71  10
   4  -1  -8 25570.3 919.143   2
   4   1  -8 24782.0 1155.81   9
  -4  -1   8 23585.5 833.444  18
   4   1  -8 25189.4 1021.37   7
   4  -1  -8 23284.1 1093.72   9
  -4   1   8 23976.4 980.534  13
  -4  -1   8 24680.4 1118.37  13
  -4   1   8 23906.4 1017.05   1
  -4  -1   8 25550.7 1182.19   6
   4   1  -7 226404. 2868.96   2
  -4  -1   7 209759. 2395.40   1
   4  -1  -7 221510. 2396.90   2
   4  -1  -7 208676. 3181.17  10
   4  -1  -7 217201. 3177.96   7
   4   1  -7 223170. 3246.09   9
  -4   1   7 210319. 2813.68   1
   4   1  -7 223159. 2917.92   7
  -4  -1   7 207407. 2173.33  18
  -4  -1   7 222269. 3149.79  13
  -4   1   7 219174. 2691.32  13
  -4  -1   7 223403. 3283.55   6
   4  -1  -7 220339. 3204.79   9
   4  -1  -6 8546.68 415.566   2
   4  -1  -6 8421.86 607.686  10
  -4  -1   6 7891.26 413.842   1
   4  -1  -6 8989.26 619.643   9
   4   1  -6 8243.54 619.744   9
  -4   1   6 7765.03 518.538   1
   4  -1  -6 8379.98 614.345   7
   4   1  -6 8835.23 572.128   7
  -4  -1   6 7764.62 562.904  13
  -4   1   6 8110.00 479.134  13
  -4  -1   6 8310.17 608.925  17
  -4  -1   6 8514.69 629.293   6
   4   1  -6 8337.45 520.715   2
   4  -1  -5 217515. 1651.96   2
   4  -1  -5 219044. 2839.03  10
   4  -1  -5 214818. 2913.17   7
   4   1  -5 211199. 2689.82   7
  -4   1   5 215270. 1597.10  12
  -4  -1   5 212777. 2752.05  13
  -4   1   5 213606. 2265.80  13
  -4  -1   5 206792. 2833.74   6
   4   1  -5 207915. 2799.87   9
  -4  -1   5 209833. 2793.42  17
   4  -1  -5 216093. 1912.87  11
   4   1  -5 216621. 2423.30   2
   4   1  -4 14133.0 627.573  10
   4  -1  -4 13574.5 677.157  10
   4  -1  -4 15292.9 751.266   7
  -4  -1   4 13228.8 666.536  17
  -4  -1   4 12336.8 495.593  12
  -4  -1   4 14520.8 687.885  13
   4   1  -4 14773.6 699.204   7
  -4   1   4 13214.6 533.208  13
  -4  -1   4 14449.1 708.945   6
   4   1  -4 13486.9 686.757   9
   4   1  -4 14268.6 587.737   2
   4  -1  -4 14121.4 405.375  11
   4   1  -3 324.791 121.850  10
   4  -1  -3 278.045 109.435  10
  -4  -1   3 299.639 128.749  17
   4   1  -3 470.962 170.948   9
  -4   1   3 222.745 85.6185  17
   4  -1  -3 715.527 204.179   7
   4  -1  -3 280.724 165.575   3
   4  -1  -3 253.910 89.5577  14
  -4   1   3 132.308 78.8306  13
  -4  -1   3 566.154 169.949  13
  -4  -1   3 327.227 160.572   6
  -4  -1   3 315.246 124.143  12
   4   1  -3 432.858 162.238   7
   4   1  -2 1458.44 174.279  10
   4  -1  -2 1230.60 205.544  10
  -4   1   2 1059.72 138.501  17
   4   1  -2 1018.32 227.210   7
  -4  -1   2 1339.75 213.738  17
   4  -1  -2 1431.96 186.689  14
   4  -1  -2 1110.70 220.517   7
   4  -1  -2 1627.21 246.813   3
   4   1  -2 1225.30 193.874   9
  -4  -1   2 1232.56 206.763   6
  -4  -1   2 1436.61 221.966  12
  -4  -1   2 1096.11 99.2824  11
  -4  -1   1 95389.9 1642.27  17
   4  -1  -1 95705.2 1626.68  10
   4   1  -1 97225.7 1703.76  14
  -4   1   1 96232.5 1327.44   6
   4   1  -1 90776.9 1385.89   9
   4   1  -1 93337.4 1716.29   7
  -4   1   1 99707.9 1789.13   8
   4  -1  -1 94286.4 1677.78   7
   4  -1  -1 99021.7 1746.45   3
  -4   1   1 94770.5 1203.40  17
  -4   1   1 95476.6 1671.41  12
  -4  -1   1 92118.4 1480.09   6
   4  -1  -1 96425.7 1578.54  14
   4  -1  -1 98237.2 1273.57  18
  -4  -1   1 99734.4 1704.21  12
  -4  -1   1 99341.8 1088.98  11
   4   1  -1 94388.1 1160.44  10
  -4  -1   0 2370.44 217.807  11
   4  -1   0 2251.04 268.360  10
   4   1   0 2495.28 209.530   9
   4  -1   0 2235.88 235.514  18
  -4  -1   0 2409.29 279.096  17
  -4   1   0 2510.88 303.397   8
  -4  -1   0 2671.73 334.593  12
   4   1   0 2217.82 234.422  16
  -4   1   0 1999.15 263.520  12
   4  -1   0 2305.20 278.584  14
   4  -1   0 2385.75 301.369   3
   4   1   0 2503.13 325.221   7
  -4  -1   0 2736.34 281.827   8
  -4   1   0 1917.83 188.063  17
  -4   1   0 2312.13 175.156   6
   4   1   0 2314.92 291.931  14
   4  -1   0 2106.65 263.379   7
   4   1   0 2638.92 228.879   1
  -4   1  -1 179637. 2585.63   8
   4   1   1 168400. 2488.38  14
   4  -1   1 175533. 2512.66  14
   4  -1   1 178469. 2370.76   3
  -4   1  -1 173165. 1911.21  17
  -4  -1  -1 171654. 2394.26  17
  -4  -1  -1 178470. 2271.89   8
   4  -1   1 170202. 2183.83   7
  -4   1  -1 175621. 2568.98  12
   4   1   1 173612. 2049.61  16
   4   1   1 165875. 2350.18   7
  -4  -1  -1 177779. 2572.00  12
   4   1   1 179441. 2096.11   1
  -4   1  -2 13597.7 676.778   2
   4  -1   2 14181.9 630.414   7
   4   1   2 15178.9 685.586   1
   4   1   2 13852.4 756.364  14
   4   1   2 13271.3 702.132   7
  -4  -1  -2 13515.3 523.474   4
  -4  -1  -2 13314.2 712.463  17
  -4   1  -2 13484.0 764.189  12
  -4  -1  -2 13676.6 774.080  12
   4  -1   2 14250.3 770.939  14
  -4   1  -2 13396.7 598.136  17
   4  -1   2 14374.9 689.904   3
  -4   1  -3 5669.89 494.901   2
  -4  -1  -3 6197.83 526.249  17
   4  -1   3 5847.83 406.248   7
   4  -1   3 6335.29 558.476  14
   4   1   3 5809.75 528.088  14
   4  -1   3 5541.37 445.160   3
   4  -1   3 5439.74 486.158   1
  -4   1  -3 5326.06 518.874  12
  -4  -1  -3 5682.81 537.099  12
   4   1   3 6214.85 499.018   1
   4   1   4 2326.86 361.388   1
  -4  -1  -4 2087.23 375.822  12
  -4  -1  -4 2129.18 346.162  17
  -4   1  -4 1689.60 298.410   2
   4  -1   4 1891.86 344.979  14
   4  -1   4 1941.99 203.721  15
   4   1   4 2085.10 212.513   3
   4  -1   4 2629.91 381.780   1
   4   1   4 1632.13 308.739  14
   4  -1   4 1814.66 269.691   3
   4  -1   4 1770.10 240.531   7
  -4   1  -4 2184.43 352.796  12
   4  -1   5 24072.5 1216.01  14
   4   1   5 25249.0 1189.38  14
  -4   1  -5 23036.1 1132.85   2
   4   1   5 22837.3 641.832   3
   4  -1   5 22340.7 798.369  15
   4  -1   5 22280.2 816.745   7
   4  -1   5 22528.8 910.899   3
  -4   1  -5 23091.1 1143.08  12
   4  -1   5 23247.0 1156.51   1
  -4  -1  -5 23091.8 1148.87  12
   4   1   5 22996.7 1112.78   1
   4  -1   6 9206.06 535.933   7
  -4   1  -6 9497.16 779.537   2
  -4   1  -6 9001.64 768.899  12
   4  -1   6 9483.75 814.277  14
   4  -1   6 10842.6 620.887  15
   4  -1   6 10309.8 635.539   3
   4  -1   6 10900.5 845.285   1
   4   1   6 9322.17 776.953  14
  -4  -1  -6 10144.5 807.436  12
   4   1   6 12098.6 880.055   1
   4   1   7 113821. 2770.60  14
  -4   1  -7 108336. 2783.74   2
   4  -1   7 113930. 2890.57  14
   4  -1   7 111611. 2140.28  15
   4  -1   7 111409. 2111.35   3
  -4  -1  -7 117811. 2792.93  12
  -4   1  -7 108240. 2710.74  12
   4  -1   7 118700. 2894.59   1
   4   1   7 123748. 2905.15   1
  -4   1  -8 1942.62 463.252  12
   4   1   8 1968.62 505.299   1
   4   1   8 1358.70 314.947  15
   4  -1   8 1276.33 367.101  14
  -4   1  -8 1131.78 351.811   2
   4   1   8 1339.32 336.813  14
   4  -1   8 1625.41 438.924   1
  -4  -1  -8 1157.14 318.167  12
   4   1   9 31705.0 1469.30  15
  -4   1  -9 33017.8 1730.82   2
  -4  -1  -9 29749.1 1657.37   2
   4  -1   9 31017.5 1660.19  14
  -4   1  -9 34288.3 1656.44  12
   4   1   9 33042.4 1639.28  14
  -4  -1  -9 34159.8 1636.13  12
   4  -1   9 31403.8 1687.65   1
   4   1   9 36188.7 1793.05   1
   4   1  10 7.46319 200.576  14
   4   1  10-30.7874 169.830  15
   4  -1  10 139.479 203.662  14
  -4   1 -10-101.789 253.452   2
  -4  -1 -10-110.055 273.920   2
   4  -1  10-336.392 345.746   1
  -4   1 -10 273.255 239.120  12
  -4  -1 -10-125.077 215.823  12
   4   1  10 792.342 404.448   1
  -4   1 -11 908.549 392.991   2
   4  -1  11 1027.45 380.790  14
   4   1  11 1058.36 381.363  14
  -4   1 -11 1559.86 419.085  12
  -4  -1 -11 1765.54 516.557   2
   4  -1  11 1100.63 391.061   1
  -4  -1 -11 1102.64 383.168  12
   4   1  11 986.477 492.464   1
  -4   1 -12 997.312 386.856  12
   4  -1  12 914.139 408.316  14
   4   1  12 854.454 383.654  14
  -4   1 -12 451.133 316.127   2
  -4  -1 -12 785.867 406.409   2
   4  -1  12 360.712 378.143   1
  -4  -1 -12 601.329 319.691  12
   4   1  12 1442.74 524.209   1
  -4   1 -13 6790.44 970.296   2
  -4  -1 -13 7231.52 1041.29   2
   4   1  13 6905.12 893.570  14
   4  -1  13 8102.35 1010.05  14
   4  -1  13 6443.86 957.099   1
   4   1  13 7043.06 981.878   1
  -4   1 -14-243.376 301.072   2
   4   1  14 281.645 422.578   1
  -4  -1 -14 329.953 346.823   2
   4  -1  14 699.416 375.664   1
   4  -1  14 536.224 375.347  18
   4  -1  14-81.8814 260.007  14
   4  -1  15 5169.42 859.540  14
   4  -1  15 4113.19 812.897  18
  -4  -1 -15 4744.13 904.426   2
  -4   1 -15 5733.60 948.619   2
   4   1  15 5182.71 930.390   1
   4  -1  15 3782.10 777.306   1
   4   2 -19-81.5345 294.577   2
  -4   2  19-151.005 302.910   1
  -4  -2  19 80.6248 289.882  13
   4  -2 -18 3726.44 738.463  10
  -4   2  18 5459.11 884.239   1
  -4   2  18 4469.48 797.916   6
  -4   2  18 5351.00 935.642  15
  -4  -2  18 5189.28 906.435  13
   4   2 -18 5210.17 864.869   2
   4  -2 -17 5.82935 243.598  10
  -4   2  17-174.297 388.483  15
  -4   2  17 417.960 410.116   1
   4   2 -17-410.973 362.150   9
   4   2 -17-204.353 272.342   2
  -4  -2  17 141.007 277.988  13
  -4  -2  17 164.872 243.684   6
  -4   2  17 96.1947 257.254   6
   4  -2 -16 32.3346 240.269  10
   4   2 -16 256.795 258.487   2
  -4   2  16 58.3864 296.407  15
   4   2 -16-145.886 332.584   9
  -4   2  16-92.5921 424.531   1
  -4  -2  16 108.095 243.326  13
  -4  -2  16 42.2038 244.886   6
  -4   2  16 413.518 319.847   6
   4  -2 -15-90.9189 311.320  10
   4   2 -15-111.935 254.956   9
  -4   2  15 60.8505 331.570   1
  -4   2  15-135.863 276.819  15
  -4  -2  15 84.7258 291.410  13
   4   2 -15 328.357 350.386   2
  -4  -2  15 174.979 228.755   6
  -4   2  15-453.178 373.837   6
   4  -2 -14 13788.5 1190.41  10
  -4   2  14 13356.1 1156.30   1
   4   2 -14 14541.7 1148.95   9
  -4  -2  14 14117.4 1149.56   6
  -4  -2  14 14397.6 1260.32  13
   4   2 -14 13565.3 1139.31   2
  -4  -2  14 14669.7 1088.22   1
   4  -2 -13 539.462 325.203  10
   4   2 -13 1009.71 358.767   2
   4  -2 -13 1031.03 304.279   2
  -4   2  13 1380.84 458.239   1
   4   2 -13 727.696 295.589   9
  -4  -2  13 846.952 355.557  13
  -4  -2  13 1265.88 395.403   6
  -4  -2  13 1264.88 354.493   1
   4   2 -12 75688.3 2433.38   2
   4  -2 -12 75865.6 2508.96  10
   4  -2 -12 76132.8 2183.38   2
  -4   2  12 73038.1 2466.69   1
  -4  -2  12 80120.4 2230.68   1
  -4  -2  12 78211.9 2175.44  18
  -4  -2  12 77129.5 2599.77  13
   4   2 -12 74684.9 2433.69   9
  -4   2  12 81884.0 2276.02  13
  -4  -2  12 77353.0 2463.45   6
   4   2 -11 6555.69 690.643   2
   4  -2 -11 7205.47 780.602  10
   4  -2 -11 7512.67 643.165   2
   4   2 -11 6728.13 749.810   9
  -4   2  11 7646.89 770.490   1
  -4  -2  11 6682.78 742.211  13
  -4   2  11 8073.82 676.360  13
  -4  -2  11 6668.87 605.108  18
  -4  -2  11 6372.42 714.805   6
  -4  -2  11 7318.89 652.338   1
   4   2 -10 21838.7 1167.76   2
   4  -2 -10 20664.2 1214.88  10
  -4  -2  10 20650.6 977.166  18
   4  -2 -10 20803.8 981.170   2
  -4  -2  10 21598.3 1012.66   1
  -4   2  10 18241.8 1117.24   1
   4   2 -10 22106.9 1232.77   9
   4   2 -10 22141.6 965.634   7
  -4  -2  10 19442.9 1184.84  13
  -4   2  10 21671.6 1019.08  13
  -4  -2  10 22139.1 1239.76   6
   4   2  -9 189.157 120.640   5
   4  -2  -9 191.585 242.494  10
  -4   2   9-123.612 230.939   1
  -4  -2   9 29.5293 99.9938  18
   4   2  -9 155.178 150.445   7
  -4  -2   9 158.525 218.672   6
   4  -2  -9-56.5581 112.214   2
   4   2  -9 148.792 154.916   2
  -4  -2   9 259.151 177.316  13
  -4   2   9 288.307 154.937  13
   4   2  -9 603.041 339.400   9
  -4  -2   9 379.414 197.970   1
   4   2  -8 514.565 175.394   5
   4  -2  -8 540.134 244.321  10
   4   2  -8 1572.70 401.358   9
   4   2  -8 840.134 224.319   2
  -4   2   8 251.692 229.179   1
  -4   2   8 995.148 195.120  13
   4  -2  -8 760.431 168.131   2
   4   2  -8 848.075 211.109   7
  -4  -2   8 771.772 240.368  13
  -4  -2   8 353.195 193.584   6
  -4  -2   8 892.553 214.461   1
   4  -2  -7 35669.0 1339.36  10
   4  -2  -7 33522.1 909.384   2
  -4   2   7 35615.1 1267.54   1
  -4  -2   7 36850.9 1373.13  13
  -4   2   7 35577.7 993.839  13
  -4  -2   7 33678.4 1338.31   6
  -4  -2   7 36312.3 1386.75  17
   4   2  -7 33317.5 1117.41   7
   4   2  -7 35403.2 1108.60   5
  -4  -2   7 34003.2 922.421   1
   4  -2  -7 33995.5 1067.99  11
   4   2  -7 36526.9 1275.03   2
   4  -2  -6 73403.5 1827.97  10
   4  -2  -6 72493.1 1079.28   2
  -4  -2   6 72914.8 1856.91  17
  -4   2   6 72794.0 1710.12   1
   4   2  -6 74173.3 1603.26   7
  -4  -2   6 74833.3 1843.76  13
  -4   2   6 72493.9 1259.64  13
  -4  -2   6 74586.4 1859.15   6
   4   2  -6 71433.3 1570.42   5
  -4  -2   6 67532.1 1083.80   1
   4  -2  -6 71682.3 1417.88  11
   4   2  -6 71824.5 1666.19   2
   4   2  -5 1720.30 269.134   5
   4  -2  -5 1711.41 122.057   2
   4   2  -5 2076.23 287.175   2
  -4   2   5 1626.82 260.595   1
   4  -2  -5 2217.71 317.304  10
  -4  -2   5 1832.00 299.849  17
   4  -2  -5 2249.32 362.898   7
   4   2  -5 2045.15 279.962   7
  -4  -2   5 2607.70 347.757  13
   4  -2  -5 2129.65 320.417   3
  -4   2   5 1863.16 195.966  13
  -4  -2   5 1754.63 318.513   6
  -4  -2   5 1236.00 123.982   1
   4  -2  -5 2121.10 227.266  11
   4  -2  -4 140778. 2310.95  10
   4  -2  -4 142619. 2259.69   3
   4   2  -4 147493. 2220.76   7
  -4  -2   4 131049. 2255.61  17
  -4  -2   4 142302. 2326.87  13
   4  -2  -4 138476. 1252.92  14
  -4  -2   4 137903. 2312.45   6
   4   2  -4 145941. 2238.76   5
   4  -2  -4 142936. 2411.59   7
   4   2  -4 145942. 2144.38   2
   4  -2  -4 139240. 1650.75  11
   4   2  -3 2422.39 306.098   5
   4  -2  -3 3514.60 365.219  10
  -4   2   3 2844.21 209.899  13
  -4   2   3 2817.00 208.054  17
   4  -2  -3 3614.87 391.056   7
   4  -2  -3 2812.22 223.698  14
  -4  -2   3 2753.68 333.870  13
   4   2  -3 2908.31 328.922   7
  -4  -2   3 2799.61 338.567   6
  -4  -2   3 2925.67 337.193  17
   4  -2  -3 2614.48 335.096   3
  -4  -2   3 2653.35 233.945  11
  -4  -2   3 2913.14 293.181  12
   4  -2  -3 2997.80 232.820  11
   4  -2  -2 127802. 1507.29  11
   4   2  -2 127605. 1361.45  10
   4  -2  -2 127014. 2105.92  10
  -4   2   2 121201. 1081.10  17
   4   2  -2 129567. 2156.90   5
   4  -2  -2 128622. 1683.02  14
  -4  -2   2 125937. 2121.25  13
   4  -2  -2 125010. 2100.67   7
   4  -2  -2 128209. 2148.98   3
  -4  -2   2 126043. 2110.80  17
  -4  -2   2 126812. 1939.76  12
  -4  -2   2 125095. 1516.26  11
   4   2  -2 131259. 2126.56   7
  -4   2   1 4558.13 237.163   2
   4   2  -1 3914.24 410.331   7
   4  -2  -1 4328.86 398.884  10
   4   2  -1 4207.69 409.108   5
  -4  -2   1 4256.46 419.834  17
   4  -2  -1 4561.06 424.373   3
  -4  -2   1 4413.42 304.047   8
   4  -2  -1 4290.70 388.567   7
   4   2  -1 4962.35 232.658   1
   4  -2  -1 3906.90 354.184  14
   4   2  -1 4134.10 361.538  16
  -4  -2   1 5038.74 424.892  12
  -4   2   1 4100.18 397.014   8
  -4  -2   1 4689.17 313.958  11
   4   2   0 172708. 1734.45   1
  -4   2   0 157055. 1799.65   2
   4  -2   0 165383. 2412.64  10
  -4  -2   0 170480. 1916.51   8
   4   2   0 159905. 1714.47   9
   4   2   0 162714. 2272.41  16
   4  -2   0 164930. 2217.20   7
  -4  -2   0 161758. 2449.49  17
   4  -2   0 167987. 2363.04  14
   4  -2   0 171692. 2529.20   3
   4   2   0 164207. 2477.25  14
  -4   2   0 162903. 2492.74   8
   4  -2   0 165128. 2152.03  18
  -4  -2   0 163221. 2467.40  12
  -4  -2   0 164251. 1994.37  11
   4   2   1 26727.4 814.679   1
  -4   2  -1 26693.0 851.890   2
   4  -2   1 27702.1 956.157  18
   4   2   1 25927.5 586.027   9
  -4  -2  -1 26482.3 1035.11  17
  -4   2  -1 27571.0 1077.71   8
   4  -2   1 26827.8 871.493   7
   4   2   1 27569.3 959.159  16
   4  -2   1 27813.4 1055.32  14
   4   2   1 29597.4 1088.34  14
   4  -2   1 26861.0 1020.49   3
  -4  -2  -1 28033.2 1079.12  12
  -4  -2  -1 26349.5 874.956  11
   4   2   2 27074.0 927.701   1
  -4   2  -2 25164.3 927.148   2
  -4  -2  -2 27499.6 900.143   4
  -4  -2  -2 26073.1 1075.06  17
   4  -2   2 28359.8 1044.73  18
   4  -2   2 26610.0 848.522   7
   4  -2   2 25948.8 1082.34  14
   4   2   2 27478.6 1095.50  14
   4  -2   2 26379.0 1039.39   3
  -4  -2  -2 26207.0 1100.86  12
  -4  -2  -3 8440.67 657.893  17
  -4   2  -3 7507.47 567.360   2
   4  -2   3 8687.20 627.890  18
  -4  -2  -3 8150.81 507.048   4
   4   2   3 7347.99 607.932  14
   4  -2   3 7889.09 578.387   3
   4  -2   3 8591.33 473.905   7
   4   2   3 8115.46 580.843   1
   4  -2   3 8798.54 685.152  14
  -4  -2  -3 9957.53 727.641  12
   4   2   4 20818.7 1011.78   1
  -4   2  -4 21610.1 1022.28   2
   4  -2   4 20918.3 723.403   7
   4  -2   4 22648.8 1089.42  18
   4  -2   4 20371.2 574.638  15
   4   2   4 21690.7 1083.57  14
   4  -2   4 20526.1 1110.54  14
   4  -2   4 21820.3 978.277   3
  -4  -2  -4 23107.9 1147.22  17
  -4  -2  -4 22927.3 1128.64  12
  -4   2  -4 21089.8 1083.83  12
  -4  -2  -5 31562.0 1381.34  12
   4  -2   5 32805.4 894.258   7
  -4   2  -5 31871.8 1349.31   2
  -4  -2  -5 34496.8 1464.30  17
   4   2   5 33213.9 1347.32   1
   4  -2   5 32221.6 857.832  15
   4  -2   5 34269.1 1479.08  14
   4  -2   5 33190.4 1242.30   3
   4  -2   5 36190.0 1452.94  18
   4   2   5 33215.1 1386.68  14
  -4   2  -5 33902.3 1435.95  12
   4   2   6 90283.1 2338.55   1
  -4   2  -6 89411.2 2409.86   2
   4  -2   6 90972.4 2101.68   3
   4  -2   6 88915.8 2509.71  14
   4  -2   6 89593.8 2445.89  18
  -4   2  -6 89001.7 2421.88  12
   4  -2   6 92712.6 2491.53   1
  -4  -2  -6 89546.7 2407.13  12
   4   2   6 87869.4 2337.25  14
   4   2   7-449.886 361.139   1
  -4   2  -7-36.5543 182.222   5
   4  -2   7 60.6110 133.169   3
   4  -2   7 15.5102 213.261  14
   4  -2   7 5.80624 183.959  18
   4   2   7-148.339 184.347  14
  -4   2  -7-174.550 246.034   2
   4  -2   7-340.791 380.251   1
  -4   2  -7 110.818 241.763  12
  -4  -2  -7 62.8645 252.845  12
  -4   2  -8 47808.7 1752.90   5
  -4   2  -8 45020.7 1940.28   2
  -4   2  -8 49144.6 1939.14  12
   4  -2   8 43431.3 1904.07  18
   4  -2   8 45295.2 1971.85  14
   4   2   8 46612.1 1857.69  14
   4  -2   8 46612.1 1580.08   3
   4  -2   8 43291.8 1931.89   1
  -4  -2  -8 49729.7 1948.09  12
   4   2   8 43867.7 1871.99   1
  -4   2  -9 21642.2 1200.15   5
  -4   2  -9 21001.4 1405.55   2
   4  -2   9 21723.0 1427.17  18
   4   2   9 16635.4 1330.68   1
   4   2   9 20139.0 1284.53  14
  -4   2  -9 21133.4 1335.18  12
   4  -2   9 20147.8 1383.91  14
   4  -2   9 20142.0 1370.80   1
  -4  -2  -9 19581.0 1264.09  12
   4   2  10 151.271 301.239   1
  -4   2 -10 1057.11 389.883   2
   4   2  10 983.661 349.178  14
   4  -2  10 992.452 307.496  14
   4  -2  10 1052.13 408.373  18
   4  -2  10 635.573 305.520   1
  -4   2 -10 395.854 289.792  12
  -4  -2 -10 303.264 302.689   2
  -4  -2 -10 1100.69 418.845  12
   4   2  11 2680.97 587.098   1
   4  -2  11 2682.87 571.935  14
   4  -2  11 1285.32 383.442  18
  -4   2 -11 1990.29 537.713   2
   4   2  11 2184.87 474.200  14
   4  -2  11 1111.27 450.424   1
  -4  -2 -11 2284.15 546.022   2
  -4   2 -11 3156.97 598.909  12
  -4  -2 -11 2169.39 486.524  12
   4  -2  12 2635.88 609.645  18
   4  -2  12 2535.70 582.989  14
  -4   2 -12 2131.27 552.300   2
   4   2  12 1717.10 439.726  14
   4  -2  12 1617.89 563.604   1
  -4  -2 -12 2992.87 664.445   2
  -4   2 -12 2051.51 484.913  12
  -4  -2 -12 2860.66 575.224  12
   4   2  12 2054.18 592.995   1
  -4  -2 -13 2503.77 630.686   2
   4  -2  13 3451.90 758.191  18
   4  -2  13 2677.26 657.579   1
   4  -2  13 3420.97 687.570  14
  -4   2 -13 2054.88 551.291   2
   4   2  13 2243.57 680.162   1
  -4   2 -14 12218.6 1352.06   2
  -4  -2 -14 10060.9 1224.08   2
   4  -2  14 11012.1 1276.56  18
   4  -2  14 10517.2 1268.12   1
   4  -2  14 10185.7 1195.18  14
   4   2  14 9175.17 1249.61   1
   4  -2  15-157.937 383.713  18
  -4   2 -15 318.708 252.113   2
  -4  -2 -15 994.338 450.741   2
   4  -2  15 614.584 384.558  14
   4  -2  15-16.5891 265.790   1
   4   2  15 1391.32 606.548   1
   4  -3 -18 1082.12 406.822  11
   4  -3 -18 274.836 313.475  10
  -4   3  18 532.911 402.416   1
  -4   3  18 1039.13 483.220  15
  -4  -3  18 55.0860 290.704  13
   4   3 -18 700.244 370.717   2
  -4   3  18 1061.33 434.564   6
   4  -3 -17 3088.19 640.004  11
   4  -3 -17 3388.93 721.896  10
   4   3 -17 3215.77 652.506   9
   4   3 -17 2809.62 640.308   2
  -4   3  17 4521.34 851.751  15
  -4  -3  17 4231.40 834.915  13
  -4   3  17 2551.95 676.399   1
  -4   3  17 3424.61 709.822   6
   4   3 -16-435.455 325.963   2
   4  -3 -16-117.855 335.950  10
   4   3 -16 258.122 243.231   9
  -4   3  16 389.090 404.412   1
  -4   3  16-453.927 396.351  15
  -4  -3  16-16.5302 202.773   6
  -4  -3  16-22.1375 267.714  13
   4  -3 -16 42.7157 277.355  11
   4  -3 -15 416.495 298.921  10
   4   3 -15-123.539 249.632   2
  -4   3  15 31.0207 262.164  15
   4   3 -15-178.615 280.491   9
  -4  -3  15-83.3937 239.879  13
  -4  -3  15 109.292 239.932   6
  -4   3  15 197.570 364.069   1
   4  -3 -15-46.9471 210.530  11
   4  -3 -14 2474.75 548.169  10
   4   3 -14 1775.36 480.210   2
  -4  -3  14 2702.92 615.541  13
  -4   3  14 2039.43 557.101  15
   4   3 -14 2338.94 536.326   9
  -4  -3  14 2013.22 480.023   6
  -4   3  14 1705.59 553.793   1
   4  -3 -14 1558.41 431.421  11
   4   3 -13 16869.1 1275.86   9
   4   3 -13 15092.8 1213.24   2
   4  -3 -13 16779.0 1274.28  10
  -4   3  13 16298.0 1281.75   1
  -4   3  13 17791.4 1387.98  15
  -4  -3  13 18153.7 1389.30  13
  -4  -3  13 17038.7 1236.47   6
   4  -3 -13 17110.9 1197.86  11
   4  -3 -12-198.283 271.667  10
  -4   3  12 441.395 351.329  15
   4   3 -12 81.4710 243.435   2
  -4  -3  12 56.2392 159.292  18
   4  -3 -12 3.77359 173.232  11
  -4  -3  12 356.792 364.990  13
  -4  -3  12 483.280 315.974   6
   4   3 -12 136.483 300.029   9
  -4   3  12 33.5564 274.330   1
   4  -3 -11 51738.1 2033.65  10
  -4  -3  11 52067.5 2131.95  13
  -4   3  11 53688.8 2165.33  15
   4   3 -11 52872.1 2051.03   9
  -4   3  11 51682.2 2024.85   1
  -4  -3  11 52390.4 1711.47   1
  -4  -3  11 51467.1 1984.59   6
   4   3 -11 51217.8 1980.54   2
   4  -3 -11 52996.6 1863.77  11
   4  -3 -10-22.9282 173.410  11
   4   3 -10 33.8623 143.617   5
   4  -3 -10 94.3297 207.440  10
  -4  -3  10 296.163 250.260  13
  -4   3  10-356.379 277.767   1
  -4  -3  10 41.4299 131.933   1
  -4   3  10-137.387 244.443  15
   4   3 -10-304.539 273.420   2
   4  -3 -10 201.643 147.436   2
  -4  -3  10 419.271 279.341  17
  -4  -3  10-143.832 200.425   6
   4  -3  -9 74333.5 2209.09  10
   4  -3  -9 72199.1 1660.00   2
  -4  -3   9 76420.0 2332.62  17
  -4   3   9 71702.8 2156.11   1
  -4  -3   9 75649.5 2307.44  13
  -4  -3   9 76356.8 2223.06   6
   4   3  -9 74937.8 1686.61   7
  -4   3   9 70811.9 2224.51  15
  -4  -3   9 68382.8 1661.78   1
   4   3  -9 71597.0 1787.48   5
   4  -3  -9 70620.6 1912.57  11
   4   3  -9 75827.5 2188.58   2
   4  -3  -8 2083.77 334.086  11
   4   3  -8 1628.42 294.906   5
  -4  -3   8 1788.66 378.066  17
   4  -3  -8 2458.99 419.596  10
   4  -3  -8 1829.19 251.050   2
   4   3  -8 2245.46 403.916   2
   4   3  -8 1978.93 295.494   7
  -4  -3   8 1278.88 217.670   1
  -4  -3   8 2095.35 390.156  13
  -4  -3   8 1897.36 404.439   6
  -4   3   8 1621.36 339.924  15
  -4   3   8 1604.84 377.731   1
  -4   3   7 47809.4 1166.21   5
   4  -3  -7 52023.6 1690.33  10
   4  -3  -7 49354.3 1074.99   2
  -4  -3   7 50934.3 1716.63  17
  -4   3   7 48533.5 1612.70  15
   4   3  -7 48449.2 1331.83   7
  -4   3   7 47686.5 1611.05   1
  -4  -3   7 50236.4 1683.83   6
   4   3  -7 50764.5 1481.35   5
  -4  -3   7 46546.5 1648.50  13
   4  -3  -7 48286.8 1386.74  11
   4   3  -7 49861.8 1614.90   2
  -4   3   6 14321.2 679.798   5
   4  -3  -6 16447.5 922.677  10
   4  -3  -6 15080.7 499.993   2
  -4  -3   6 14717.4 900.307  13
   4   3  -6 14000.4 786.791   5
  -4  -3   6 15048.7 899.719  17
   4  -3  -6 15024.0 794.590   3
  -4   3   6 14684.9 826.109  15
   4   3  -6 14945.2 745.188   7
  -4   3   6 11888.9 843.732   1
  -4   3   6 13766.5 441.877  13
  -4  -3   6 14330.3 887.499   6
   4   3  -6 14184.1 824.798   2
   4  -3  -6 15661.4 743.279  11
   4   3  -5 815.388 234.741   5
   4   3  -5 959.114 217.000   7
   4  -3  -5 651.862 219.408  10
   4  -3  -5 980.239 103.903   2
  -4  -3   5 1085.09 274.779  17
  -4   3   5 786.786 186.717   5
  -4   3   5 785.229 189.513  15
   4  -3  -5 807.555 173.012  11
   4  -3  -5 525.114 195.778   3
  -4  -3   5 680.887 198.760  13
   4   3  -5 1011.54 238.815   2
   4  -3  -4 34853.5 1246.15  10
  -4   3   4 33566.6 1039.15  15
   4  -3  -4 32241.1 1167.30   3
   4  -3  -4 32282.5 653.283  14
   4   3  -4 34129.4 1124.16   7
  -4  -3   4 33582.5 1230.10  13
  -4  -3   4 33497.9 1221.44  17
   4   3  -4 34439.8 1212.09   5
   4  -3  -4 32905.9 970.453  11
   4  -3  -3 19086.6 939.660  10
   4   3  -3 21294.3 915.299   7
  -4  -3   3 21882.9 976.961  17
   4  -3  -3 21480.5 955.351   3
   4  -3  -3 20890.8 645.271  14
   4   3  -3 20804.1 939.315   5
  -4   3   3 20298.2 430.193  13
  -4  -3   3 20563.1 946.530  13
  -4   3   3 21074.3 742.951  15
   4  -3  -3 19922.3 733.177  11
  -4  -3   3 20305.0 765.357  11
  -4  -3   2 15252.5 780.644  12
   4  -3  -2 16386.3 862.580  10
   4   3  -2 15951.4 833.558   5
   4  -3  -2 15703.4 802.847   7
  -4   3   2 16846.7 572.575  15
   4  -3  -2 15677.6 644.671  14
   4  -3  -2 15382.0 808.551   3
   4   3  -2 16407.3 826.262   7
  -4  -3   2 16127.3 826.687  13
  -4  -3   2 16173.7 834.138  17
  -4  -3   2 16048.2 674.524  11
   4  -3  -2 15315.8 649.137  11
   4  -3  -1 248269. 2681.84  11
   4  -3  -1 250761. 3274.65  10
  -4   3   1 241478. 3136.90   8
   4   3  -1 243775. 3112.66  16
  -4  -3   1 249212. 3147.81  12
   4  -3  -1 240895. 2956.14   7
   4  -3  -1 241678. 2819.92  14
   4  -3  -1 238725. 3244.57   3
  -4  -3   1 241260. 3201.18  17
  -4  -3   1 249422. 1976.56   8
   4   3  -1 240001. 3179.64   5
  -4  -3   1 246988. 2713.15  11
  -4   3   1 240666. 1915.59   2
  -4   3   0 33431.0 862.982   2
   4   3   0 33243.2 836.540   1
   4   3   0 34346.8 1185.98  16
   4  -3   0 33840.4 1071.44   7
   4  -3   0 34220.0 1135.68  14
   4  -3   0 34518.6 1252.01   3
  -4  -3   0 34778.6 1244.77  17
  -4  -3   0 32686.2 1188.47  12
  -4   3   0 34799.3 1223.22   8
   4   3   0 33699.4 1197.81   5
  -4  -3   0 33534.1 1049.38  11
  -4   3  -1 274823. 2829.39   2
   4  -3   1 265506. 2872.43   7
   4   3   1 281952. 2769.26   1
   4  -3   1 281950. 3623.77   3
  -4  -3  -1 277041. 3250.47   4
  -4   3  -1 261652. 3522.64   8
  -4  -3  -1 272314. 3580.88  17
   4   3   1 270529. 3419.17  16
  -4  -3  -1 269725. 3562.34  12
   4   3   1 278288. 3465.66   5
  -4  -3  -1 273689. 3131.57  11
  -4   3  -2 6392.80 488.321   2
   4   3   2 6308.81 496.451   1
  -4  -3  -2 6505.89 513.120   4
   4  -3   2 6133.46 424.756   7
   4   3   2 6730.09 581.214  14
   4  -3   2 7901.73 624.365   3
   4  -3   2 6864.27 570.100  18
  -4  -3  -2 6231.91 589.913  17
  -4  -3  -2 6081.47 567.067  12
  -4  -3  -2 6673.30 529.290  11
   4   3   3 10749.5 683.526   1
  -4   3  -3 10091.6 665.947   2
   4   3   3 9777.46 714.907  14
   4  -3   3 10429.2 738.771   3
   4  -3   3 10457.4 740.413  18
  -4  -3  -3 9806.56 637.177   4
  -4  -3  -3 9774.79 756.700  17
   4  -3   3 8292.47 702.166  14
  -4  -3  -3 10391.3 775.872  12
   4  -3   3 8832.12 481.284   7
  -4  -3  -3 10539.6 709.766  11
  -4   3  -4 4624.32 546.752   5
   4   3   4 5617.24 581.094   1
  -4   3  -4 5726.92 549.167   2
   4   3   4 6106.43 588.372  14
   4  -3   4 5080.33 558.904  18
   4  -3   4 5138.30 608.745  14
   4  -3   4 5691.89 367.936   7
  -4  -3  -4 5578.70 591.273  17
   4  -3   4 5394.00 556.594   3
  -4  -3  -4 5315.44 578.043  12
  -4  -3  -4 6269.81 575.165  11
  -4  -3  -5 2813.97 479.014  17
  -4   3  -5 2234.57 414.873   5
   4   3   5 3090.05 483.302   1
   4  -3   5 3253.05 532.479  14
   4  -3   5 2723.83 451.361  18
  -4   3  -5 2520.89 395.851   2
   4  -3   5 2637.79 408.670   3
   4   3   5 2835.01 418.771  14
  -4  -3  -5 3114.25 508.929  12
  -4  -3  -6 558.397 342.049  12
   4  -3   6 296.324 232.657  18
   4  -3   6 968.787 381.880  14
  -4   3  -6 501.085 239.437   5
   4   3   6 214.688 202.748  14
   4   3   6 838.594 332.371   1
  -4   3  -6 729.651 289.428   2
   4  -3   6 292.348 212.270   3
  -4  -3  -6 644.691 319.641  17
  -4   3  -7 57722.4 1980.78   5
  -4   3  -7 54973.6 2042.84   2
   4   3   7 56425.6 1979.30  14
   4  -3   7 53020.6 2060.47  18
   4   3   7 52088.6 1951.01   1
   4  -3   7 54351.1 2149.91  14
   4  -3   7 58376.6 1894.79   3
  -4   3  -7 60234.0 2141.63  12
  -4  -3  -7 58828.2 2093.66  12
   4   3   8 272.474 287.262   1
  -4   3  -8 218.718 206.520   2
   4   3   8-132.627 240.554  14
   4  -3   8 296.889 284.283  18
  -4   3  -8 262.841 176.193   5
   4  -3   8 601.350 246.877   3
  -4   3  -8-87.5642 221.961  12
   4  -3   8-92.0211 265.830  14
  -4  -3  -8 215.482 272.293  12
  -4   3  -9 12173.3 959.073   5
   4   3   9 10648.5 1035.33   1
  -4   3  -9 11857.0 1081.32   2
   4  -3   9 11237.8 1057.66  18
   4  -3   9 11760.2 1101.42  14
   4  -3   9 13070.5 949.099   3
   4   3   9 12278.1 1005.73  14
  -4   3  -9 11489.1 1002.53  12
  -4  -3  -9 11937.6 1008.59  12
  -4   3 -10 2451.52 517.740  12
   4   3  10 995.455 377.326   1
   4  -3  10 1653.39 488.401  18
  -4   3 -10 1513.73 443.440   2
   4  -3  10 1731.78 467.736  14
   4   3  10 1676.61 409.067  14
  -4  -3 -10 1615.04 424.564  12
   4   3  11 3834.37 680.357   1
  -4   3 -11 3622.06 678.368   2
   4  -3  11 3750.71 687.769  14
   4   3  11 4027.88 625.743  14
   4  -3  11 5365.41 811.688  18
  -4   3 -11 3549.44 619.694  12
  -4  -3 -11 4354.88 685.294  12
   4   3  12 831.251 448.596   1
  -4   3 -12 1790.16 538.925   2
   4  -3  12 1841.39 565.709  14
  -4   3 -12 1771.00 486.464  12
   4  -3  12 1994.62 557.739  18
  -4  -3 -12 1071.63 438.789   2
  -4  -3 -12 1628.71 438.275  12
  -4   3 -13 12194.8 1319.85   2
  -4  -3 -13 11172.1 1266.19   2
   4  -3  13 12652.2 1358.97  18
   4  -3  13 10759.8 1186.94  14
   4   3  13 11635.3 1259.19   1
  -4   3 -14 1252.58 474.079   2
   4  -3  14 1193.62 474.258  14
  -4  -3 -14 1062.47 461.908   2
   4  -3  14 848.269 333.390  18
   4  -3  15 5295.82 948.963  14
   4  -4 -18 2611.04 617.092  11
   4  -4 -18 2796.91 663.221  10
   4   4 -18 2865.12 671.290   2
  -4   4  18 1805.54 526.945   6
  -4   4  18 2683.25 730.328   1
   4  -4 -17 181.218 222.717  11
   4  -4 -17-324.739 379.202  10
   4   4 -17 14.9326 285.056   9
   4   4 -17 50.3047 260.046   2
  -4  -4  17-144.912 340.047  17
  -4   4  17 755.497 442.918   1
  -4   4  17-249.823 259.716  15
  -4  -4  17 120.885 350.215  13
   4  -4 -16 8868.52 1063.70  10
  -4   4  16 8904.62 1117.34   1
  -4   4  16 10273.8 1240.51  15
   4   4 -16 8848.66 1082.86   2
   4   4 -16 7628.25 994.540   9
  -4  -4  16 9660.11 1189.99  13
  -4  -4  16 8135.21 966.170   6
  -4  -4  16 9285.95 1149.09  17
   4  -4 -16 8279.46 1001.25  11
   4  -4 -15 314.114 294.759  11
   4  -4 -15 203.947 234.238  10
   4   4 -15 285.876 248.457   2
   4   4 -15 383.434 418.195   9
  -4  -4  15-79.6277 269.753  17
  -4   4  15 26.3610 319.476  15
  -4  -4  15 187.843 364.484  13
  -4   4  15-463.896 425.837   1
  -4  -4  15 651.040 366.157   6
   4   4 -14 22767.3 1607.78   2
   4  -4 -14 27039.2 1701.38  10
  -4  -4  14 28307.9 1864.16  13
  -4   4  14 25595.0 1720.55   1
   4   4 -14 27170.6 1690.05   9
  -4  -4  14 24361.4 1691.83  17
  -4   4  14 29777.6 1932.76  15
  -4  -4  14 25998.8 1603.66   6
   4  -4 -14 29187.9 1690.87  11
   4  -4 -13 2307.24 470.366  11
   4  -4 -13 2330.02 519.686  10
  -4  -4  13 3164.73 616.870  13
   4   4 -13 2157.08 539.250   9
  -4  -4  13 2767.05 573.205  17
  -4   4  13 2740.01 606.437  15
  -4  -4  13 3021.11 569.475   6
   4   4 -13 2389.62 521.950   2
  -4   4  13 2254.22 563.897   1
   4  -4 -12 22172.8 1428.25  10
   4   4 -12 22697.2 1462.12   2
  -4   4  12 22678.0 1483.19   1
  -4   4  12 21759.8 1502.59  15
  -4  -4  12 23128.5 1514.84  17
  -4  -4  12 23150.1 1554.51  13
  -4  -4  12 21531.2 1372.74   6
   4  -4 -12 24622.7 1420.71  11
   4  -4 -11 6962.02 785.783  10
  -4   4  11 6280.99 752.324   1
  -4  -4  11 7526.76 877.081  17
  -4   4  11 6893.68 825.842  15
  -4  -4  11 6156.30 768.496  13
  -4  -4  11 5976.43 716.293   6
   4  -4 -11 6930.22 724.178  11
   4   4 -11 5682.68 732.094   2
   4  -4 -10 926.886 274.376  11
   4   4 -10 1307.91 330.185   5
   4  -4 -10 1988.29 438.860  10
   4   4 -10 1371.40 346.177   2
  -4  -4  10 1360.22 397.559  17
  -4   4  10 898.613 258.701   1
  -4  -4  10 1456.20 432.455  13
  -4  -4  10 1069.22 357.314   6
  -4   4  10 1140.83 329.750  15
   4  -4  -9 16008.2 1074.83  10
  -4   4   9 14190.8 1045.36   1
  -4  -4   9 14764.0 1083.69  17
  -4  -4   9 13798.8 1055.92  13
  -4   4   9 15782.2 1100.80  15
  -4  -4   9 14296.9 1015.82   6
   4   4  -9 15239.5 921.290   5
   4  -4  -9 15497.4 961.921  11
   4   4  -9 14000.3 1029.37   2
   4   4  -8 8517.59 573.003   7
   4  -4  -8 7915.23 734.172  10
  -4  -4   8 9918.03 861.287  13
  -4  -4   8 8467.36 787.050  17
  -4   4   8 8469.62 756.651  15
  -4   4   8 8953.13 820.188   1
  -4  -4   8 9364.39 805.697   6
   4   4  -8 9018.00 731.326   5
   4  -4  -8 8393.33 671.403  11
   4   4  -8 9480.53 804.536   2
   4   4  -7 10159.3 803.505   2
   4  -4  -7 10772.7 827.448  10
   4   4  -7 10101.6 630.893   7
  -4   4   7 9230.20 813.267   1
  -4  -4   7 10660.9 829.072  17
   4  -4  -7 10079.9 700.572   3
  -4   4   7 9780.67 781.185  15
  -4  -4   7 10753.2 842.754  13
   4   4  -7 10494.5 777.810   5
   4  -4  -7 10390.5 714.400  11
  -4   4   7 10641.3 620.794   5
  -4   4   6 137509. 2325.91   5
   4  -4  -6 140729. 2815.53  10
  -4  -4   6 142245. 2898.44  17
  -4   4   6 135115. 2683.19  15
   4  -4  -6 135445. 2506.82   3
   4   4  -6 143718. 2361.83   7
  -4   4   6 138674. 2865.70   1
   4  -4  -6 138943. 2465.29  11
  -4  -4   6 136770. 2877.30  13
   4   4  -6 141791. 2739.60   5
   4   4  -6 144632. 2839.96   2
  -4   4   5 27158.4 1073.46   5
   4  -4  -5 30247.8 1284.24  10
   4   4  -5 30199.3 1095.99   7
  -4  -4   5 30872.4 1309.71  17
  -4   4   5 30572.8 1160.41  15
   4  -4  -5 29244.8 1171.21   3
  -4  -4   5 30951.0 1319.79  13
   4   4  -5 27947.5 1226.88   5
   4   4  -5 29480.5 1251.01   2
   4  -4  -5 27597.0 1053.42  11
  -4  -4   4 131483. 2294.67  11
  -4   4   4 129219. 2414.54   5
  -4  -4   4 135875. 2648.49  17
   4  -4  -4 127918. 2614.26  10
   4  -4  -4 125139. 1547.77  14
   4   4  -4 129774. 2331.32   7
  -4   4   4 129320. 2214.80  15
   4  -4  -4 123312. 2433.63   3
   4  -4  -4 126302. 2187.31  11
  -4  -4   4 129294. 2577.30  13
   4   4  -4 136181. 2637.32   5
  -4   4   3 3708.73 430.436   5
   4  -4  -3 3604.37 448.114  10
  -4  -4   3 3846.97 389.701  11
  -4  -4   3 3609.89 445.112  17
   4   4  -3 3715.27 435.143   7
   4   4  -3 4453.98 258.348   1
  -4  -4   3 4121.89 465.388  13
   4   4  -3 3573.44 464.136   5
   4  -4  -3 3583.74 449.690   3
   4  -4  -3 3455.82 365.770  11
  -4   4   2 32594.6 1289.25   5
   4  -4  -2 32658.6 1280.18  10
  -4   4   2 32568.9 1197.35   8
   4   4  -2 33120.2 741.687   1
  -4  -4   2 32832.3 1278.47  17
  -4  -4   2 32694.7 1245.64  13
   4   4  -2 33035.1 1309.67   5
   4  -4  -2 31713.5 1254.55   3
  -4  -4   2 32617.1 1127.18  11
   4  -4  -2 32261.4 1093.00  11
  -4   4   1 62813.9 1843.85   5
   4  -4  -1 67500.6 1616.90  11
  -4  -4   1 66533.9 1836.27  17
  -4  -4   1 63660.5 779.782   8
   4  -4  -1 69110.8 1873.81  10
   4   4  -1 70189.6 1869.52  16
  -4   4   1 63368.6 1698.88   8
  -4  -4   1 64604.0 1742.48  13
  -4   4   1 67363.4 1183.57  16
   4  -4  -1 68004.7 1874.85   3
   4   4  -1 66373.0 1184.01   1
   4   4  -1 64202.0 1800.93   5
  -4   4   1 62694.2 1154.53   2
  -4  -4   1 67896.9 1641.17  11
  -4   4   0 21981.2 1126.63   5
   4   4   0 22740.3 777.785   1
  -4   4   0 23758.4 1073.79   8
  -4  -4   0 23224.4 1065.84   4
  -4   4   0 23640.1 604.156  16
   4  -4   0 21048.9 1078.09   3
   4   4   0 21061.4 1049.73  16
  -4  -4   0 23508.8 1115.81  17
  -4  -4   0 22984.5 1077.33  12
   4   4   0 23501.9 1088.11   5
  -4  -4   0 24257.3 1010.67  11
  -4   4   0 21656.9 770.803   2
  -4   4  -1 11397.1 615.867   2
  -4   4  -1 11173.1 843.422   5
  -4  -4  -1 11031.6 793.235  12
   4   4   1 10727.7 750.100   5
   4   4   1 11230.5 610.200   1
  -4  -4  -1 10950.4 794.969  17
  -4  -4  -1 10204.9 715.175   4
   4   4   1 11408.7 788.349  16
   4  -4   1 10087.5 759.389   3
  -4  -4  -1 9772.92 674.557  11
  -4   4  -1 10829.8 770.140   8
  -4   4  -2 18563.8 1080.90   5
  -4   4  -2 18972.2 876.776   2
   4   4   2 20084.3 882.255   1
  -4  -4  -2 18834.4 970.008   4
   4   4   2 18544.4 1029.44  16
   4  -4   2 20100.3 1079.75   3
  -4  -4  -2 17517.1 1010.12  12
   4   4   2 17193.8 940.694   5
  -4  -4  -2 20328.8 1096.70  17
  -4  -4  -2 17916.3 941.598  11
  -4   4  -3 35563.8 1527.72   5
  -4   4  -3 35861.7 1299.86   2
   4   4   3 35647.3 1288.73   1
  -4  -4  -3 36218.1 1512.20  17
  -4  -4  -3 34643.9 1342.38   4
   4  -4   3 37629.8 1507.35   3
  -4  -4  -3 35398.7 1481.71  12
   4   4   3 35607.8 1363.04   5
  -4  -4  -3 36783.0 1416.65  11
  -4   4  -4 39522.4 1646.53   5
   4   4   4 38319.7 1438.99   1
   4   4   4 37748.5 1496.53  14
   4  -4   4 38361.0 1560.36  18
   4  -4   4 39733.2 1592.77   3
  -4  -4  -4 36131.5 1578.77  17
  -4  -4  -4 36069.9 1538.85  12
  -4   4  -4 36166.4 1406.33   2
  -4  -4  -4 36953.2 1488.72  11
  -4  -4  -5 2665.23 437.808  11
  -4   4  -5 1766.87 364.794   2
  -4   4  -5 2193.59 446.519   5
   4  -4   5 1955.21 384.076  18
  -4  -4  -5 1869.49 440.794  17
   4   4   5 2523.23 457.637   1
   4  -4   5 1948.74 393.365   3
  -4  -4  -5 2450.79 458.363  12
   4   4   5 2320.08 430.274  14
  -4   4  -6 59815.9 2115.90   5
  -4   4  -6 58831.3 2044.50   2
   4   4   6 61319.3 2050.51   1
  -4  -4  -6 58055.9 2198.07  17
   4   4   6 57214.2 1965.58  14
   4  -4   6 56699.1 2098.21  18
  -4  -4  -6 62161.4 2137.50  12
  -4  -4  -6 59335.1 2084.91  11
   4  -4   6 58278.0 2015.77   3
  -4  -4  -7 238.089 226.848  11
  -4   4  -7 460.863 212.968   5
   4  -4   7-3.83673 214.033  18
   4   4   7 5.68117 204.437  14
   4   4   7-59.2733 266.745   1
   4  -4   7 844.074 325.372  14
  -4   4  -7 311.631 230.599   2
   4  -4   7-122.352 211.424   3
  -4  -4  -7 525.164 368.396  12
  -4   4  -8 31983.1 1605.64   5
   4   4   8 29553.1 1604.50   1
  -4   4  -8 32627.7 1716.99   2
   4  -4   8 31429.1 1715.99  18
   4   4   8 28704.1 1492.64  14
   4  -4   8 30862.9 1533.08   3
  -4  -4  -8 30287.9 1609.95  12
  -4   4  -8 31761.9 1678.10  12
   4  -4   8 30707.8 1770.51  14
  -4  -4  -8 29645.5 1645.23  11
  -4  -4  -9 434.123 312.502  11
  -4   4  -9 154.125 224.255   5
  -4   4  -9 267.360 301.047   2
   4  -4   9-86.6971 280.590  18
   4   4   9 192.612 370.828   1
   4   4   9 12.1353 185.054  14
   4  -4   9-288.569 249.869  14
   4  -4   9-309.434 267.049   3
  -4   4  -9-283.101 346.147  12
  -4  -4  -9 104.761 226.105  12
   4   4  10 4915.05 795.416   1
   4  -4  10 4471.89 738.408  18
  -4   4 -10 4095.37 707.508   2
   4  -4  10 5757.75 839.131  14
   4   4  10 5774.47 744.032  14
  -4   4 -10 5458.98 764.251  12
  -4  -4 -10 4581.42 683.738  12
  -4  -4 -10 6052.65 837.207  11
  -4  -4 -11 2347.88 559.510  11
   4   4  11 1794.34 556.750   1
   4  -4  11 2168.73 549.606  14
   4  -4  11 1566.58 479.865  18
  -4   4 -11 2127.08 542.899   2
  -4   4 -11 2353.99 533.429  12
  -4  -4 -11 2169.31 523.948  12
  -4  -4 -12 3087.46 673.789  11
   4  -4  12 2783.24 647.575  18
   4   4  12 2714.30 703.061   1
  -4   4 -12 3238.34 677.774   2
   4  -4  12 2860.48 632.456  14
  -4   4 -12 4157.61 703.942  12
  -4  -4 -12 3240.11 604.062  12
  -4  -4 -13 238.637 309.144  11
   4  -4  13 88.0300 278.035  18
  -4   4 -13 135.471 208.018   2
   4   4  13-608.240 415.378   1
   4  -4  13 7.11507 269.914  14
  -4  -4 -13 33.4155 280.253   2
  -4  -4 -14 4675.22 873.079  11
   4   4  14 5430.73 924.859   1
  -4  -4 -14 4680.57 866.548   2
  -4   4 -14 4242.96 831.393   2
   4  -4  14 3842.08 765.567  18
   4  -4  14 3729.04 742.384  14
   4  -5 -17 3752.62 715.552  11
   4  -5 -17 3846.02 745.703  10
   4   5 -17 4523.72 809.573   9
  -4  -5  17 4119.39 811.510  17
  -4   5  17 3671.44 784.890   1
  -4  -5  17 4209.26 857.224  13
   4   5 -17 4164.57 805.036   2
  -4   5  17 4139.96 855.324  15
   4  -5 -16 1174.28 416.377  11
   4  -5 -16 902.533 443.885  10
   4   5 -16 817.485 425.401   9
   4   5 -16 1387.86 492.096   2
  -4  -5  16 315.312 307.233  17
  -4   5  16 537.294 303.666  15
  -4   5  16 1189.51 608.604   1
  -4  -5  16 1216.62 509.650  13
   4  -5 -15 7929.12 998.027  10
  -4   5  15 8441.95 1101.00   1
  -4  -5  15 8187.84 1056.54  17
  -4   5  15 5675.48 930.914  15
   4   5 -15 7504.01 992.500   9
  -4  -5  15 8199.12 1086.95  13
   4  -5 -15 7022.38 906.956  11
   4   5 -15 7250.11 993.843   2
   4  -5 -14 616.064 307.014  11
   4  -5 -14 1366.64 464.606  10
   4   5 -14 983.069 441.423   2
  -4   5  14 416.155 350.394  15
   4   5 -14 1403.37 497.329   9
  -4  -5  14 495.373 388.006  13
  -4   5  14 859.062 474.996   1
  -4  -5  14 311.247 242.610  17
  -4   5  13 4290.55 720.422   1
   4  -5 -13 4512.98 677.887  11
   4  -5 -13 5370.48 773.538  10
  -4  -5  13 4523.28 757.282  17
  -4   5  13 4882.32 812.919  15
   4   5 -13 5418.29 819.454   2
  -4  -5  13 5538.88 829.581  13
   4  -5 -12 6634.30 807.357  10
  -4  -5  12 8615.02 987.592  13
  -4   5  12 7268.74 921.770   1
  -4  -5  12 7673.51 925.965  17
  -4   5  12 7274.78 901.111  15
   4  -5 -12 9097.30 904.467  11
   4   5 -12 9157.81 1014.04   2
   4  -5 -11 5498.98 704.186  10
  -4  -5  11 5528.12 764.558  13
  -4  -5  11 4295.58 648.283  17
  -4   5  11 5328.31 726.424  15
  -4   5  11 4895.27 702.647   1
   4   5 -11 4983.55 608.936   5
   4  -5 -11 5181.69 659.889  11
   4   5 -11 5561.23 746.908   2
   4  -5 -10 10686.2 960.133  10
  -4   5  10 9997.75 967.148   1
  -4   5  10 11517.6 1037.07  15
  -4  -5  10 9878.63 943.658  17
  -4  -5  10 11188.2 1034.54  13
   4   5 -10 11165.8 896.269   5
   4  -5 -10 10900.9 906.296  11
   4   5 -10 11373.3 1008.14   2
   4  -5  -9 33714.5 1607.86  10
  -4  -5   9 33508.0 1704.43  13
  -4   5   9 32827.6 1668.80   1
  -4  -5   9 30003.8 1586.22  17
  -4   5   9 31357.5 1604.89  15
   4   5  -9 32145.8 1483.47   5
   4   5  -9 31090.4 1601.74   2
   4  -5  -9 30789.6 1440.14  11
   4  -5  -8 12704.5 962.258  10
   4  -5  -8 12446.2 807.193   3
  -4  -5   8 11436.2 967.843  17
  -4   5   8 13892.1 1013.01  15
  -4   5   8 14571.4 1108.96   1
  -4  -5   8 13939.2 1057.84  13
   4   5  -8 13808.2 959.889   5
   4   5  -8 13323.2 1018.45   2
   4  -5  -8 13602.8 914.708  11
   4  -5  -7 89551.5 2477.24  10
  -4   5   7 90447.6 2428.10  15
  -4  -5   7 91708.3 2541.65  17
   4  -5  -7 88731.9 2167.73   3
   4   5  -7 90019.9 1941.43   7
  -4   5   7 91524.9 2598.44   1
  -4  -5   7 90967.9 2578.97  13
   4   5  -7 88988.3 2423.77   5
   4   5  -7 89027.6 2494.82   2
   4  -5  -7 88502.3 2252.07  11
  -4   5   7 90897.5 2015.98   5
   4  -5  -6 11817.6 891.198  10
  -4  -5   6 10878.4 868.812  17
   4  -5  -6 11076.9 774.700   3
   4   5  -6 10692.2 688.466   7
  -4   5   6 11258.3 816.787  15
  -4   5   6 10238.8 879.693   1
  -4  -5   6 11265.6 881.665  13
   4   5  -6 13655.0 955.057   5
   4   5  -6 11307.1 878.651   2
   4  -5  -6 11039.5 776.329  11
  -4   5   6 10589.7 717.206   5
   4  -5  -5 37252.4 1548.61  10
  -4  -5   5 41301.5 1614.42  13
   4   5  -5 41501.1 1385.44   7
   4  -5  -5 42037.1 1518.06   3
  -4  -5   5 43891.1 1654.04  17
   4   5  -5 40943.5 1629.81   5
   4  -5  -5 43769.7 1484.94  11
  -4   5   5 41229.9 1447.93   5
  -4  -5   4 8923.54 683.163  11
   4  -5  -4 9517.97 795.587  10
  -4   5   4 9661.17 733.488   5
   4  -5  -4 8805.88 704.453   3
   4   5  -4 8909.47 681.982   7
  -4  -5   4 8944.66 754.592  17
  -4  -5   4 9378.86 757.544  13
   4   5  -4 10329.3 838.573   5
   4  -5  -4 8020.89 630.592  11
   4  -5  -3 1711.08 352.252   3
   4  -5  -3 1766.85 304.697  11
  -4  -5   3 1827.80 309.683  11
   4   5  -3 2222.61 471.704   5
   4  -5  -3 1393.10 325.282  10
  -4   5   3 2050.32 383.010   5
  -4   5   3 1675.68 308.603   8
  -4  -5   3 1978.52 382.834  17
  -4  -5   3 1611.20 323.663  13
   4  -5  -2 71.0774 120.663  11
   4   5  -2 445.232 294.658   5
  -4  -5   2 534.900 204.244  11
   4   5  -2 208.527 115.295   1
  -4  -5   2 126.426 177.084  17
  -4   5   2 85.9037 170.701   8
  -4   5   2 433.117 267.748   5
   4  -5  -2 491.849 250.376  10
  -4  -5   2 263.570 168.000  13
   4  -5  -2-86.5916 229.255   3
  -4   5   1 41290.4 1623.58   5
  -4   5   1 41311.4 1452.70   8
   4   5  -1 41232.7 1591.05  16
   4  -5  -1 42158.2 1439.51  11
  -4   5   1 43089.6 1117.86  16
   4  -5  -1 41325.7 1599.98   3
  -4  -5   1 41259.3 1481.29  13
   4   5  -1 41227.7 1092.43   1
  -4  -5   1 43321.0 1601.88  17
   4   5  -1 43266.5 1626.19   5
  -4  -5   1 44064.4 1487.16  11
  -4  -5   0 2526.95 386.074  11
   4   5   0 2406.86 423.380   5
  -4   5   0 2028.39 364.782   8
  -4   5   0 2139.61 412.989   5
   4   5   0 2083.59 392.345  16
  -4  -5   0 2450.22 401.847   4
   4   5   0 2229.44 274.372   1
  -4  -5   0 2100.09 400.875  17
  -4  -5   0 2939.59 436.073  13
   4  -5   0 3044.91 461.507   3
  -4   5   0 2408.06 290.496   2
  -4   5  -1 127412. 2953.94   5
   4   5   1 124644. 2845.34  16
   4   5   1 135260. 2269.98   1
  -4  -5  -1 123333. 2715.44   4
  -4  -5  -1 127567. 2831.14  17
   4  -5   1 131512. 2930.59   3
   4   5   1 126451. 2721.76   5
  -4  -5  -1 127975. 2645.00  11
  -4   5  -1 125358. 2204.86   2
  -4   5  -2 3199.30 395.805   2
   4   5   2 3289.72 449.814   1
   4   5   2 3808.57 512.606   5
  -4  -5  -2 4073.21 551.143  17
   4   5   2 4768.57 591.963  16
  -4  -5  -2 4649.02 565.947   4
   4  -5   2 3278.77 515.407   3
  -4   5  -2 4428.81 590.080   5
  -4  -5  -2 3537.19 540.940  12
  -4  -5  -2 3936.93 501.066  11
  -4   5  -3 71343.4 2323.29   5
  -4   5  -3 65605.3 1853.58   2
   4   5   3 66002.8 1848.13   1
  -4  -5  -3 70031.6 2254.97  17
  -4  -5  -3 66202.8 2052.67   4
   4   5   3 70369.9 2252.41  16
   4  -5   3 67510.5 2200.53   3
  -4  -5  -3 66599.9 2168.32  12
   4   5   3 68415.7 2000.49   5
  -4  -5  -3 69025.8 2077.21  11
  -4   5  -4 14454.0 1073.57   5
  -4  -5  -4 12533.9 1013.71  17
   4   5   4 15432.9 944.259   1
  -4   5  -4 14479.2 928.997   2
   4  -5   4 13618.5 1009.57   3
  -4  -5  -4 14942.1 1054.75  12
   4   5   4 13496.2 898.007   5
  -4  -5  -4 13797.5 976.560  11
  -4   5  -5 13893.7 1083.15   5
  -4   5  -5 14390.1 989.812   2
   4   5   5 15324.6 1026.48   1
   4  -5   5 15680.6 1107.07   3
  -4  -5  -5 15208.2 1151.76  17
  -4  -5  -5 15235.8 1093.56  12
  -4  -5  -5 13577.9 1019.64  11
  -4   5  -6 7366.00 760.451   2
   4   5   6 8110.06 803.180   1
   4  -5   6 8661.29 844.492   3
  -4  -5  -6 9328.64 943.680  17
  -4  -5  -6 9522.02 910.420  12
  -4  -5  -6 8084.33 833.266  11
  -4   5  -6 9289.45 896.746   5
  -4  -5  -7 3208.21 550.072  11
  -4   5  -7 3110.37 543.033   5
   4  -5   7 2540.72 495.463   3
  -4  -5  -7 2922.22 597.460  17
  -4   5  -7 3694.32 582.886   2
   4   5   7 2894.06 554.345   1
  -4  -5  -7 2991.59 550.611  12
  -4  -5  -8 4680.02 703.322  11
   4  -5   8 3843.38 692.059  14
  -4   5  -8 4753.20 685.103   2
   4  -5   8 5426.00 706.809   3
   4  -5   8 5189.97 743.833  18
   4   5   8 4401.39 692.256   1
  -4  -5  -8 5519.52 755.236  12
  -4   5  -8 5167.76 694.700   5
  -4   5  -9 7766.34 919.050   2
   4   5   9 7987.60 953.672   1
  -4   5  -9 7270.19 843.120   5
   4  -5   9 7250.98 890.244  18
   4  -5   9 7370.90 838.048   3
   4  -5   9 7803.79 1014.16  14
  -4  -5  -9 7639.42 878.206  12
  -4  -5  -9 7760.87 916.309  11
  -4  -5 -10 3991.99 685.692  11
  -4   5 -10 4103.87 664.886   5
   4   5  10 4482.20 754.663   1
  -4   5 -10 4067.03 702.750   2
   4  -5  10 4131.22 727.058  14
   4  -5  10 4037.08 726.100  18
   4  -5  10 3529.48 616.153   3
  -4   5 -10 3324.94 619.957  12
  -4  -5 -10 4474.09 703.604  12
  -4   5 -11 10984.7 1126.15  12
   4   5  11 10626.7 1167.29   1
  -4   5 -11 10946.9 1178.70   2
   4  -5  11 10161.8 1172.41  14
   4  -5  11 11329.5 1215.06  18
  -4  -5 -11 13103.8 1213.86  12
  -4  -5 -11 11094.1 1176.41  11
  -4  -5 -12 2908.56 655.898  11
   4   5  12 1547.51 524.622   1
   4  -5  12 1800.89 507.231  18
  -4   5 -12 2216.39 588.574   2
   4  -5  12 2745.58 662.729  14
  -4   5 -12 1600.12 485.138  12
  -4  -5 -12 2173.50 526.989  12
  -4   5 -13 9144.52 1160.75   2
   4   5  13 7795.63 1103.31   1
   4  -5  13 7411.34 1065.90  18
   4  -5  13 6687.54 1011.89  14
  -4  -5 -13 7325.89 1067.34   2
  -4  -5 -13 7847.48 1078.74  11
   4  -6 -17 2933.57 667.672  11
   4  -6 -16 2693.75 629.877  11
   4  -6 -16 3023.49 651.121  10
   4   6 -16 3214.31 718.997   2
   4   6 -16 3269.63 744.689   9
  -4  -6  16 3164.95 734.650  17
  -4   6  16 3200.32 742.611  15
  -4   6  16 3916.14 880.695   1
  -4  -6  16 2917.27 725.423  13
   4  -6 -15 926.661 380.681  11
   4   6 -15 2080.25 598.842   9
   4  -6 -15 865.199 399.239  10
  -4  -6  15 326.353 252.882  17
   4   6 -15 732.606 410.216   2
  -4   6  15 72.2109 299.531  15
  -4   6  15 977.905 513.682   1
  -4  -6  15 1005.73 485.738  13
   4  -6 -14 9320.29 1035.93  10
  -4   6  14 9014.19 1171.13   1
  -4  -6  14 8618.09 1066.04  17
  -4   6  14 10393.1 1224.70  15
  -4  -6  14 9654.30 1172.17  13
   4  -6 -14 9487.58 1050.17  11
   4   6 -14 9498.09 1146.86   2
  -4   6  13 6950.87 966.256   1
   4  -6 -13 6510.32 853.590  10
  -4  -6  13 6435.35 884.319  17
  -4   6  13 7379.14 1010.54  15
  -4  -6  13 7432.15 985.618  13
   4  -6 -13 6949.47 880.150  11
   4   6 -13 6427.49 905.316   2
   4  -6 -12 12521.3 1131.19  10
  -4   6  12 12835.5 1251.73  15
  -4  -6  12 13133.8 1279.90  13
  -4   6  12 12569.3 1226.45   1
  -4  -6  12 11684.5 1149.21  17
   4  -6 -12 12128.7 1107.44  11
   4   6 -12 10481.6 1107.07   2
   4  -6 -11-125.783 247.684  11
   4   6 -11 31.1281 232.076   5
   4  -6 -11-233.082 256.602  10
  -4  -6  11 370.422 261.839  17
  -4   6  11-144.349 303.785  15
  -4   6  11 157.173 334.139   1
   4   6 -11-208.874 249.578   2
  -4  -6  11 123.840 247.166  13
   4  -6 -10 12700.9 1089.53  10
  -4   6  10 13110.3 1149.39  15
  -4  -6  10 13432.4 1141.14  17
  -4  -6  10 14768.5 1231.84  13
  -4   6  10 12714.3 1198.88   1
   4   6 -10 13920.5 1081.62   5
   4   6 -10 11645.1 1080.83   2
   4  -6 -10 14816.6 1120.08  11
  -4   6   9 3547.53 692.195   1
   4   6  -9 3436.20 587.577   5
   4  -6  -9 3362.96 559.270  10
  -4   6   9 2242.71 449.484  15
  -4  -6   9 3537.17 600.919  17
   4   6  -9 3399.18 589.967   2
  -4  -6   9 3070.32 581.885  13
   4  -6  -9 4922.26 651.113  11
   4  -6  -8 31462.3 1590.41  10
  -4  -6   8 32101.7 1625.00  17
  -4   6   8 35066.4 1773.32   1
   4  -6  -8 33262.1 1388.28   3
  -4  -6   8 32763.0 1686.37  13
   4   6  -8 31087.7 1578.64   5
   4   6  -8 33285.4 1699.56   2
   4  -6  -8 35679.3 1606.13  11
   4  -6  -7 3307.25 480.473  11
   4   6  -7 3442.77 569.084   5
  -4   6   7 3694.65 599.156   1
  -4   6   7 3079.31 422.460   5
   4  -6  -7 3569.84 544.690  10
  -4  -6   7 3646.28 556.143  17
   4   6  -7 3401.31 581.080   2
   4  -6  -7 3014.73 439.268   3
  -4  -6   7 4498.45 617.352  13
   4  -6  -6 41776.4 1755.78  10
   4  -6  -6 39742.4 1559.44   3
  -4   6   6 41687.2 1908.59   1
  -4  -6   6 45438.4 1850.31  13
  -4  -6   6 40333.4 1724.85  17
   4   6  -6 43041.7 1461.19   7
   4   6  -6 39939.1 1757.49   5
  -4   6   6 43425.8 1592.91   5
   4  -6  -6 41286.9 1628.15  11
   4   6  -5 3666.74 579.314   5
   4  -6  -5 3070.69 447.927  11
  -4   6   5 3247.33 460.451   5
   4  -6  -5 3418.55 505.688  10
  -4  -6   5 3057.49 488.901  17
   4   6  -5 3790.15 480.959   7
   4  -6  -5 3453.95 487.632   3
  -4  -6   5 4059.69 545.572  13
   4  -6  -4 39270.3 1662.13  10
  -4  -6   4 37738.1 1615.14  17
  -4  -6   4 37011.4 1574.82  13
   4   6  -4 36131.7 1428.53   7
  -4  -6   4 39438.3 1571.63  11
   4  -6  -4 38084.3 1556.68   3
   4   6  -4 36486.7 1643.52   5
   4  -6  -4 37783.1 1505.27  11
  -4   6   4 35107.4 1510.41   5
   4  -6  -3 6934.27 706.628  10
  -4  -6   3 6983.87 690.908  17
   4  -6  -3 6943.88 685.110   3
  -4   6   3 7430.98 626.077   8
  -4  -6   3 5838.07 629.972  13
   4   6  -3 6772.23 755.125   5
   4  -6  -3 6403.88 629.943  11
  -4   6   3 6351.74 663.167   5
  -4  -6   3 7168.20 680.788  11
   4  -6  -2 15459.1 1056.26  10
   4  -6  -2 16005.9 1064.84   3
  -4  -6   2 15224.2 1025.64  17
  -4   6   2 16206.2 843.258  16
   4   6  -2 16971.8 1129.83   5
  -4  -6   2 16228.0 1012.23  13
  -4   6   2 15543.8 926.664   8
  -4  -6   2 15267.0 971.214  11
  -4   6   2 14485.8 1028.70   5
   4  -6  -2 15742.0 971.132  11
   4   6  -1 21493.4 905.225   1
  -4  -6   1 21252.3 1243.09   4
   4   6  -1 22390.7 1286.83   5
   4   6  -1 23464.0 1316.09  16
  -4  -6   1 21828.8 1151.70  13
  -4  -6   1 22515.9 1243.86  17
   4  -6  -1 21768.7 1141.53  11
  -4   6   1 20757.5 1099.41   8
   4  -6  -1 22534.4 1263.27   3
  -4  -6   1 23037.1 1195.28  11
  -4   6   1 20665.0 1242.40   5
   4  -6   0 10343.9 814.910  11
   4   6   0 11450.9 694.475   1
  -4  -6   0 10434.7 877.958   4
  -4  -6   0 10490.7 859.168  17
   4   6   0 11311.2 943.748  16
  -4  -6   0 12466.5 872.005  13
  -4   6   0 10949.5 825.934   8
   4  -6   0 10117.9 875.055   3
   4   6   0 11462.6 934.290   5
  -4   6   0 10628.9 663.195   2
  -4  -6   0 10948.2 843.232  11
  -4   6   0 10224.5 912.076   5
   4  -6   1 5166.06 658.035   3
   4   6   1 5236.31 524.532   1
[truncated: 522,141 more chars]
