# Supplementary material for: Bis[(di­methyl­phosphor­yl)methan­amin­ium] tetra­chlorido­palladate(II)
Source: Acta Crystallogr Sect E Struct Rep Online. 2013 Oct 19;69(Pt 11):m614–5. doi: 10.1107/S1600536813028067 (PMC3884266; doi:10.1107/S1600536813028067)
Supplement: Supplementary file 2 [file e-69-0m614-Isup2.hkl]

#
# h,k,l, Fc-squared, Fo-squared, sigma(Fo-squared), status flag
#
data_I
_shelx_title ' exp_681_rt in P2(1)/n'
_shelx_refln_list_code          4
_shelx_F_calc_maximum      193.45
_exptl_crystal_F_000       464.00
_reflns_d_resolution_high  0.6196

loop_
 _space_group_symop_operation_xyz
 'x, y, z'
 '-x+1/2, y+1/2, -z+1/2'
 '-x, -y, -z'
 'x-1/2, -y-1/2, z-1/2'

_cell_length_a     9.3600
_cell_length_b     7.8120
_cell_length_c    11.9892
_cell_angle_alpha  90.000
_cell_angle_beta  110.110
_cell_angle_gamma  90.000

_shelx_F_squared_multiplier     1.000

loop_
 _refln_index_h
 _refln_index_k
 _refln_index_l
 _refln_F_squared_calc
 _refln_F_squared_meas
 _refln_F_squared_sigma
 _refln_observed_status
   2   0   0         57.43         76.74         2.89 o
   4   0   0       6078.31       5753.37        37.45 o
   6   0   0         60.28         45.42         3.87 o
   8   0   0       1759.99       1702.83        28.21 o
  10   0   0        347.28        353.79        20.27 o
  12   0   0        190.44        184.64        26.79 o
  14   0   0        323.90        327.96        24.08 o
   1   1   0      16375.69      16860.82        94.07 o
   2   1   0       2024.46       2201.05        10.42 o
   3   1   0        148.46        121.00         2.35 o
   4   1   0         91.39         85.05         2.12 o
   5   1   0       7176.71       7074.50        38.70 o
   6   1   0       1000.20        979.37        11.66 o
   7   1   0        131.05        136.22         4.81 o
   8   1   0        581.75        573.89        11.10 o
   9   1   0       2151.17       2138.22        24.54 o
  10   1   0         36.47         35.40         4.60 o
  11   1   0          0.40         -1.82         4.21 o
  12   1   0        112.86        109.31         9.17 o
  13   1   0        548.49        551.70        21.17 o
  14   1   0          2.96          3.23         5.56 o
   0   2   0      12181.70      12445.79        84.39 o
   1   2   0       6420.63       6687.10        31.94 o
   2   2   0         70.22        100.98         2.41 o
   3   2   0       1524.00       1610.41        10.56 o
   4   2   0       6099.26       6056.08        31.03 o
   5   2   0       3378.05       3346.87        20.36 o
   6   2   0       2825.17       2725.12        20.75 o
   7   2   0        401.11        398.42         8.18 o
   8   2   0       2876.60       2916.56        28.80 o
   9   2   0         57.04         67.99         5.21 o
  10   2   0        204.29        205.40         9.63 o
  11   2   0          1.81          2.49         3.65 o
  12   2   0        173.46        163.12        12.12 o
  13   2   0         18.88         14.88         6.73 o
  14   2   0         97.97         70.03        14.51 o
   1   3   0       5590.71       5747.49        17.84 o
   2   3   0        411.04        436.93         5.77 o
   3   3   0       1153.81       1101.89         9.65 o
   4   3   0       1212.63       1229.22        11.86 o
   5   3   0       1319.77       1329.48        13.70 o
   6   3   0        486.78        475.16         7.94 o
   7   3   0       3610.66       3601.17        29.98 o
   8   3   0        518.75        509.29        13.41 o
   9   3   0        912.34        944.30        19.37 o
  10   3   0        396.02        390.85        14.17 o
  11   3   0        201.93        222.86        12.48 o
  12   3   0         28.33         29.27         5.87 o
  13   3   0        100.71        115.12        13.22 o
   0   4   0       3229.29       3130.87        24.22 o
   1   4   0         17.64         18.22         1.48 o
   2   4   0       6246.74       6319.40        29.86 o
   3   4   0       3161.55       3210.76        24.27 o
   4   4   0        868.63        830.86         9.75 o
   5   4   0         84.72         92.24         4.08 o
   6   4   0       1489.64       1483.33        16.53 o
   7   4   0        130.84        148.48         6.29 o
   8   4   0        790.66        826.19        17.36 o
   9   4   0        154.77        156.02         8.38 o
  10   4   0        107.23         94.91         8.36 o
  11   4   0         20.52         19.02         4.87 o
  12   4   0        271.08        272.64        14.98 o
  13   4   0          0.03          1.41         5.00 o
   1   5   0       4975.22       4995.67        23.61 o
   2   5   0        278.34        257.52         5.14 o
   3   5   0       2792.34       2764.67        18.77 o
   4   5   0        104.62         86.78         4.06 o
   5   5   0        282.46        288.40         8.00 o
   6   5   0         22.06         15.82         3.56 o
   7   5   0        641.48        662.83        13.80 o
   8   5   0         12.64          7.46         3.09 o
   9   5   0        112.89        108.11         7.40 o
  10   5   0          0.48          2.59         3.84 o
  11   5   0        252.57        241.98        13.15 o
  12   5   0          0.19          5.50         4.50 o
  13   5   0        142.31        163.73        30.21 o
   0   6   0       3571.08       3578.58        48.64 o
   1   6   0          0.48          1.26         1.55 o
   2   6   0       2096.60       2142.39        19.22 o
   3   6   0        207.65        215.32         6.63 o
   4   6   0        383.50        396.80         8.68 o
   5   6   0        334.10        304.63         9.80 o
   6   6   0        416.10        424.90        11.23 o
   7   6   0         19.74         14.48         3.24 o
   8   6   0        608.03        613.29        16.79 o
   9   6   0          3.55          4.04         3.75 o
  10   6   0        371.80        403.26        16.63 o
  11   6   0         47.17         44.42         6.13 o
  12   6   0        100.75        100.74         9.33 o
   1   7   0        517.62        511.26        10.23 o
   2   7   0          6.58          8.66         2.40 o
   3   7   0        515.82        535.68        11.93 o
   4   7   0         80.76         81.94         5.59 o
   5   7   0       1470.90       1547.73        24.64 o
   6   7   0          4.95          1.14         3.42 o
   7   7   0        501.76        491.59        14.08 o
   8   7   0         30.40         35.99         6.35 o
   9   7   0        716.30        767.45        24.07 o
  10   7   0          1.00          1.31         4.36 o
  11   7   0         51.69         39.81         6.88 o
   0   8   0        444.68        450.77        15.67 o
   1   8   0         18.25         12.29         2.97 o
   2   8   0        246.10        245.17         8.13 o
   3   8   0        307.49        318.29        10.00 o
   4   8   0       1107.56       1111.43        20.32 o
   5   8   0         21.73         21.29         4.25 o
   6   8   0        646.71        634.98        17.52 o
   7   8   0         24.87         28.05         6.01 o
   8   8   0        364.08        381.14        17.25 o
   9   8   0          0.15          1.74         3.91 o
  10   8   0        179.93        201.59        15.09 o
   1   9   0        932.45        942.74        18.73 o
   2   9   0         24.63         23.29         4.30 o
   3   9   0        460.16        478.11        15.11 o
   4   9   0        288.62        274.52        12.72 o
   5   9   0        216.20        236.36        11.74 o
   6   9   0         79.75         71.13         7.12 o
   7   9   0        182.90        154.31         9.63 o
   8   9   0         34.35         37.29         6.29 o
   9   9   0        171.43        173.57        12.63 o
   0  10   0        321.73        280.48        19.86 o
   1  10   0        112.41        105.91         7.68 o
   2  10   0        934.95        954.16        26.06 o
   3  10   0         82.78         84.37         7.71 o
   4  10   0        109.46        117.87        10.00 o
   5  10   0         34.84         43.12         6.72 o
   6  10   0        138.40        155.31        12.82 o
   7  10   0          0.01          5.52         4.83 o
   8  10   0         71.94         57.90         8.41 o
   1  11   0        191.33        168.72        13.09 o
   2  11   0         20.96         22.91         7.08 o
   3  11   0        392.01        385.35        28.60 o
   4  11   0          4.02          6.04         5.57 o
   5  11   0         27.10         43.47         7.23 o
   6  11   0         29.96         31.53         7.20 o
   0  12   0         16.67          2.51         8.11 o
   1  12   0          1.23          4.15         5.52 o
   2  12   0        289.86        264.41        19.41 o
   3  12   0          6.23          7.46         5.74 o
   4  12   0         21.65         23.13        17.51 o
 -13   0   1        425.01        453.47        26.70 o
 -11   0   1        458.69        466.43        20.67 o
  -9   0   1       1022.55       1031.85        23.04 o
  -7   0   1        502.00        488.91        10.66 o
  -5   0   1       1370.00       1351.18        13.84 o
  -3   0   1       1673.28       1523.34        11.15 o
   1   0   1       8537.09       8882.89        64.93 o
   3   0   1      37422.61      36623.95       223.12 o
   5   0   1       1029.97       1030.05        13.28 o
   7   0   1        337.60        363.34        11.26 o
   9   0   1         34.50         31.11         5.38 o
  11   0   1        682.09        657.99        29.76 o
  13   0   1        127.92        127.67        15.27 o
 -14   1   1        200.72        170.95        13.32 o
 -13   1   1         14.00         17.52         5.80 o
 -12   1   1        258.28        249.57        13.38 o
 -11   1   1        120.19        137.10         8.85 o
 -10   1   1        787.91        784.11        16.54 o
  -9   1   1        101.77        110.85         5.90 o
  -8   1   1        613.88        650.47        11.48 o
  -7   1   1         20.84         24.21         1.96 o
  -6   1   1       1909.29       1915.11        12.20 o
  -5   1   1         17.74         23.24         1.36 o
  -4   1   1       3578.53       3511.41        19.21 o
  -3   1   1       1437.60       1507.00         9.41 o
  -2   1   1      13301.64      12873.69        92.01 o
  -1   1   1          8.30         24.42         1.22 o
   0   1   1       2269.44       2463.71        17.39 o
   1   1   1       2331.57       2396.84        19.91 o
   2   1   1       8440.98       8645.84        55.98 o
   3   1   1       1845.26       1843.05        12.58 o
   4   1   1       6430.05       6409.47        38.81 o
   5   1   1         18.41         19.16         1.84 o
   6   1   1        558.53        553.74         8.35 o
   7   1   1        376.88        363.92         8.33 o
   8   1   1       1032.69       1047.92        16.91 o
   9   1   1          4.15          3.38         3.17 o
  10   1   1        309.27        315.10        12.63 o
  11   1   1         40.16         42.12         6.05 o
  12   1   1        389.89        403.98        17.54 o
  13   1   1          1.04         -2.55         5.17 o
 -14   2   1          6.36         14.49         6.82 o
 -13   2   1        214.99        233.91        14.84 o
 -12   2   1          1.76          0.32         4.18 o
 -11   2   1         67.08         77.48         6.87 o
 -10   2   1         24.47         27.57         3.99 o
  -9   2   1       1532.55       1569.81        21.00 o
  -8   2   1          5.53          5.51         2.55 o
  -7   2   1        586.35        618.53        10.07 o
  -6   2   1        493.44        479.44         5.84 o
  -5   2   1      11625.10      11406.75        49.23 o
  -4   2   1        174.67        162.62         3.30 o
  -3   2   1       3948.91       3870.01        19.23 o
  -2   2   1       3190.04       3366.11        19.59 o
  -1   2   1       9114.13       8927.36        57.31 o
   0   2   1       1354.40       1331.65         8.81 o
   1   2   1        324.80        386.75         6.55 o
   2   2   1        589.52        603.54         6.20 o
   3   2   1       4667.70       4676.21        30.38 o
   4   2   1        985.78        982.14         9.10 o
   5   2   1       1585.37       1548.47        16.17 o
   6   2   1         87.44         90.82         3.39 o
   7   2   1       1475.15       1491.70        13.87 o
   8   2   1        265.60        286.72         9.25 o
   9   2   1       1628.74       1647.19        25.41 o
  10   2   1        163.86        165.27         8.81 o
  11   2   1        285.61        286.81        12.90 o
  12   2   1          0.32         -8.07         5.38 o
  13   2   1        148.13        137.13        13.55 o
 -14   3   1        236.02        206.81        27.24 o
 -13   3   1          0.23         -4.38         5.98 o
 -12   3   1          5.69          3.78         3.85 o
 -11   3   1         11.84          7.59         3.20 o
 -10   3   1        836.68        863.28        19.26 o
  -9   3   1         11.98         15.59         3.55 o
  -8   3   1        407.93        410.54        10.83 o
  -7   3   1        179.77        174.63         6.45 o
  -6   3   1       4486.39       4460.14        26.11 o
  -5   3   1        271.39        301.44         5.21 o
  -4   3   1       9063.44       9006.13        40.36 o
  -3   3   1        116.45         96.49         3.36 o
  -2   3   1        214.21        164.22         3.71 o
  -1   3   1        432.87        489.82         5.93 o
   0   3   1       2873.55       2709.74        13.26 o
   1   3   1          3.15          5.98         1.25 o
   2   3   1         89.15         90.21         2.63 o
   3   3   1         47.40         68.22         3.06 o
   4   3   1      10289.24      10096.38        57.65 o
   5   3   1        570.88        598.48         8.28 o
   6   3   1          9.45         11.95         1.81 o
   7   3   1         67.31         75.77         3.92 o
   8   3   1       2230.84       2239.47        30.87 o
   9   3   1         41.97         41.96         4.89 o
  10   3   1        350.63        311.49        14.22 o
  11   3   1          5.38         12.36         4.96 o
  12   3   1        350.59        366.28        16.96 o
  13   3   1         16.09         25.35         7.48 o
 -13   4   1        259.96        265.18        16.81 o
 -12   4   1         24.51         22.70         5.47 o
 -11   4   1        120.84        120.06         8.34 o
 -10   4   1        107.62        107.13         7.36 o
  -9   4   1       1142.13       1158.29        21.73 o
  -8   4   1          0.01          2.27         3.21 o
  -7   4   1          1.75          6.56         2.71 o
  -6   4   1       1142.56       1091.29        16.07 o
  -5   4   1       6006.73       5812.41        42.04 o
  -4   4   1       2381.50       2385.12        22.05 o
  -3   4   1        221.55        228.93         5.20 o
  -2   4   1          1.66          2.85         1.21 o
  -1   4   1       8002.96       7805.08        36.99 o
   0   4   1       2123.12       2130.23        16.28 o
   1   4   1       1894.63       1828.45        15.00 o
   2   4   1        319.78        352.86         5.48 o
   3   4   1       4758.08       4800.47        37.54 o
   4   4   1        411.00        393.09         7.95 o
   5   4   1       2062.92       2056.10        17.15 o
   6   4   1        387.95        383.84         9.05 o
   7   4   1        188.68        193.74         7.47 o
   8   4   1          0.02         -0.96         2.58 o
   9   4   1       1072.35       1062.46        26.24 o
  10   4   1        101.34         97.37         8.43 o
  11   4   1         29.61         23.51         5.89 o
  12   4   1         10.92          9.34         5.13 o
  13   4   1        221.26        224.33        28.52 o
 -13   5   1         75.18         64.83        12.37 o
 -12   5   1        241.70        235.92        13.39 o
 -11   5   1        140.54        142.60        13.25 o
 -10   5   1        626.69        645.28        18.58 o
  -9   5   1        161.94        160.21         8.27 o
  -8   5   1        195.47        206.80         8.89 o
  -7   5   1         98.76         79.16         5.34 o
  -6   5   1        283.57        293.01         8.69 o
  -5   5   1         54.54         50.26         4.18 o
  -4   5   1       1471.48       1531.98        15.59 o
  -3   5   1         21.55         26.38         2.07 o
  -2   5   1        739.29        707.80         8.36 o
  -1   5   1       1525.13       1548.88        12.69 o
   0   5   1       8034.16       7948.34        39.80 o
   1   5   1       1787.78       1803.08        14.24 o
   2   5   1       2607.21       2568.42        17.27 o
   3   5   1        737.10        715.24        10.85 o
   4   5   1       4523.49       4670.45        34.62 o
   5   5   1        576.81        570.45        11.13 o
   6   5   1         52.74         49.54         4.36 o
   7   5   1        388.84        402.19        11.71 o
   8   5   1        581.09        595.24        15.88 o
   9   5   1        266.84        259.15        12.32 o
  10   5   1         77.09         65.78         6.88 o
  11   5   1         54.33         59.85         7.00 o
  12   5   1        168.35        159.02        11.22 o
 -12   6   1         26.84         26.31         5.27 o
 -11   6   1        313.30        301.34        16.86 o
 -10   6   1         32.30         37.85         5.51 o
  -9   6   1        245.08        247.25        12.19 o
  -8   6   1        754.07        805.55        18.90 o
  -7   6   1        823.28        862.08        16.44 o
  -6   6   1        688.49        710.36        14.95 o
  -5   6   1       1009.90       1033.66        16.44 o
  -4   6   1        803.43        796.01        12.82 o
  -3   6   1       1150.16       1108.99        13.83 o
  -2   6   1       3995.57       3878.45        24.35 o
  -1   6   1        494.30        496.76         7.96 o
   0   6   1        192.94        188.80         5.18 o
   1   6   1       2951.02       2976.04        20.36 o
   2   6   1         18.10         22.42         2.35 o
   3   6   1       2518.33       2525.96        20.99 o
   4   6   1        209.31        209.77         7.25 o
   5   6   1        625.93        643.39        15.15 o
   6   6   1        158.91        160.85         7.60 o
   7   6   1        282.13        313.53        10.43 o
   8   6   1         42.42         42.00         4.61 o
   9   6   1        153.05        153.25        10.21 o
  10   6   1         70.77         62.81         6.44 o
  11   6   1        303.88        318.11        18.41 o
  12   6   1        135.80        128.32        15.72 o
 -12   7   1        252.68        240.69        37.20 o
 -11   7   1         15.28         12.09         4.93 o
 -10   7   1         15.18         12.83         4.92 o
  -9   7   1         96.23         85.18         8.44 o
  -8   7   1        742.03        769.11        22.97 o
  -7   7   1          1.99          3.14         2.99 o
  -6   7   1       1045.83       1102.54        19.72 o
  -5   7   1          1.79          1.90         2.57 o
  -4   7   1       1747.88       1713.43        21.83 o
  -3   7   1         12.43         13.04         2.40 o
  -2   7   1       1170.13       1209.14        17.26 o
  -1   7   1        618.79        640.36        11.51 o
   0   7   1        102.71         98.90         4.83 o
   1   7   1        436.14        438.81         9.17 o
   2   7   1       1436.39       1468.12        19.37 o
   3   7   1        328.96        345.86         9.85 o
   4   7   1         31.26         30.53         3.39 o
   5   7   1        478.37        459.37        13.80 o
   6   7   1       1303.98       1359.61        24.29 o
   7   7   1        120.86        123.67         7.88 o
   8   7   1        354.87        374.27        15.07 o
   9   7   1         75.42         69.98         8.91 o
  10   7   1        316.39        326.49        16.89 o
  11   7   1         54.82         48.93         7.59 o
 -11   8   1        179.55        215.58        35.82 o
 -10   8   1         44.15         56.39         7.74 o
  -9   8   1          7.69          2.89         4.43 o
  -8   8   1          1.65          1.56         4.59 o
  -7   8   1       1166.81       1203.01        24.58 o
  -6   8   1          0.86         -1.53         3.73 o
  -5   8   1        275.38        283.67        11.18 o
  -4   8   1         93.07         88.10         6.42 o
  -3   8   1       2503.14       2525.03        27.50 o
  -2   8   1         12.67         14.27         2.89 o
  -1   8   1         34.28         32.43         3.64 o
   0   8   1        113.06        114.34         5.93 o
   1   8   1       1022.09       1046.71        18.44 o
   2   8   1          1.93         -0.63         2.98 o
   3   8   1        223.06        218.58         8.52 o
   4   8   1         10.05          8.44         3.12 o
   5   8   1        276.91        266.05        11.15 o
   6   8   1         79.93         81.41         6.71 o
   7   8   1        977.81        982.47        21.26 o
   8   8   1          0.19          2.58         4.16 o
   9   8   1         83.27         70.29         8.19 o
  10   8   1          0.06         -1.96         6.88 o
 -10   9   1         27.35         24.66         9.25 o
  -9   9   1         54.38         46.75         8.33 o
  -8   9   1        175.41        177.11        11.38 o
  -7   9   1          1.03          9.01         4.90 o
  -6   9   1        277.88        282.36        13.27 o
  -5   9   1          0.92          1.19         3.56 o
  -4   9   1        418.06        427.16        14.23 o
  -3   9   1         18.03         14.37         3.94 o
  -2   9   1        495.48        518.93        15.11 o
  -1   9   1        136.00        132.59         8.55 o
   0   9   1        250.76        261.71        11.64 o
   1   9   1          0.68          0.72         2.91 o
   2   9   1       1756.19       1784.39        28.14 o
   3   9   1          2.64          1.73         4.03 o
   4   9   1        173.67        184.60        10.68 o
   5   9   1        111.81        111.71         8.79 o
   6   9   1        531.43        556.46        17.50 o
   7   9   1         12.03          8.42         4.04 o
   8   9   1         29.47         28.28         7.51 o
   9   9   1          9.17          2.43         5.75 o
  -8  10   1         11.94          3.57         4.38 o
  -7  10   1        137.91        139.84        11.45 o
  -6  10   1         12.13         14.53         6.27 o
  -5  10   1        121.08        115.69        12.71 o
  -4  10   1         82.23         82.13         7.57 o
  -3  10   1        259.83        256.61        12.67 o
  -2  10   1         44.92         39.89         5.78 o
  -1  10   1        316.96        329.21        13.94 o
   0  10   1          1.35          2.26         3.72 o
   1  10   1        903.51        891.18        29.86 o
   2  10   1          5.42         15.49         5.42 o
   3  10   1        410.06        411.83        17.49 o
   4  10   1          0.58         -2.69         4.06 o
   5  10   1        242.57        247.74        14.42 o
   6  10   1         11.04         14.93         5.54 o
   7  10   1         96.93         89.47         9.27 o
  -7  11   1         38.17         54.35        18.89 o
  -6  11   1        156.01        159.98        15.32 o
  -5  11   1          1.24          5.15         4.88 o
  -4  11   1        162.67        137.91        11.01 o
  -3  11   1         62.50         77.35        10.48 o
  -2  11   1        149.60        148.29        12.25 o
  -1  11   1         11.58         12.14         4.81 o
   0  11   1        391.55        341.85        20.60 o
   1  11   1          3.42         12.61         5.49 o
   2  11   1        212.09        198.43        14.63 o
   3  11   1         16.00          5.56         5.80 o
   4  11   1        178.64        184.72        14.50 o
   5  11   1          2.86          7.22         5.10 o
   6  11   1         93.43         96.34        10.74 o
  -4  12   1          1.23         -3.02         7.74 o
  -3  12   1        102.49        109.45        11.64 o
  -2  12   1         16.52         31.25         6.57 o
  -1  12   1        102.99        106.67        12.69 o
   0  12   1          1.52         -3.32         5.20 o
   1  12   1         94.61         71.49        10.42 o
   2  12   1          0.01         -4.32         6.02 o
   3  12   1         96.88        104.02        12.70 o
 -14   0   2        288.81        353.63        30.03 o
 -12   0   2         14.44         23.71         7.02 o
 -10   0   2       4299.23       4473.61        81.36 o
  -8   0   2         28.74         27.94         3.13 o
  -6   0   2       4252.59       4242.96        34.85 o
  -4   0   2         42.06         69.43         3.16 o
  -2   0   2       3064.52       3317.02        36.60 o
   0   0   2      13543.50      13204.26       274.64 o
   2   0   2       3597.32       3324.18        37.93 o
   4   0   2      15918.83      16172.00       167.45 o
   6   0   2        451.23        450.66        16.71 o
   8   0   2       2842.18       2853.47        49.08 o
  10   0   2        233.60        270.86        18.74 o
  12   0   2        522.30        491.59        27.49 o
 -14   1   2          0.74         -4.41         4.94 o
 -13   1   2         34.97         28.54         7.10 o
 -12   1   2         52.38         43.90         6.80 o
 -11   1   2        999.99       1008.90        21.08 o
 -10   1   2         19.60         23.05         3.41 o
  -9   1   2       1289.85       1304.90        18.21 o
  -8   1   2        623.68        608.28         9.73 o
  -7   1   2        297.72        297.28         5.61 o
  -6   1   2         83.97         90.68         2.52 o
  -5   1   2       5973.76       5895.92        25.73 o
  -4   1   2         40.72         45.21         1.84 o
  -3   1   2        233.04        247.10         3.47 o
  -2   1   2       9736.29      10103.46        65.77 o
  -1   1   2      21491.33      22189.35        88.65 o
   0   1   2        565.16        539.49         5.52 o
   1   1   2        786.69        637.12         7.38 o
   2   1   2        815.02        766.09         7.72 o
   3   1   2      13342.78      13159.53       105.25 o
   4   1   2        507.80        502.47         7.09 o
   5   1   2        497.05        501.65         7.68 o
   6   1   2         95.64        102.31         3.90 o
   7   1   2       2539.39       2482.84        20.40 o
   8   1   2         31.18         24.39         3.04 o
   9   1   2        266.88        269.12         9.58 o
  10   1   2         39.53         43.10         5.33 o
  11   1   2        143.28        141.89        11.66 o
  12   1   2         35.09         31.03         6.43 o
  13   1   2        240.61        239.12        16.22 o
 -14   2   2        139.54        144.09        12.51 o
 -13   2   2         66.20         66.06         9.59 o
 -12   2   2         45.60         48.80         6.33 o
 -11   2   2        216.57        207.34         9.78 o
 -10   2   2        961.52        958.02        18.15 o
  -9   2   2        400.95        398.26        11.05 o
  -8   2   2        201.74        208.58         6.59 o
  -7   2   2        270.25        269.16         6.49 o
  -6   2   2       4469.01       4333.88        22.68 o
  -5   2   2       1794.93       1737.96        12.57 o
  -4   2   2       4728.51       4622.29        20.28 o
  -3   2   2         65.69         39.30         1.81 o
  -2   2   2      14500.73      14703.54        68.53 o
  -1   2   2       1024.39       1136.91         9.07 o
   0   2   2       4053.91       4030.27        33.28 o
   1   2   2        231.82        264.00         4.16 o
   2   2   2        806.08        718.57         6.76 o
   3   2   2       2507.99       2658.13        17.17 o
   4   2   2        946.07        970.18        11.39 o
   5   2   2       3068.61       3058.10        19.22 o
   6   2   2        834.10        835.77        10.47 o
   7   2   2        228.10        229.90         6.30 o
   8   2   2       1983.97       2006.56        24.65 o
   9   2   2        312.72        316.61        10.58 o
  10   2   2        188.50        200.31        10.69 o
  11   2   2        180.09        169.53        11.58 o
  12   2   2        483.73        497.17        23.93 o
  13   2   2         12.40         10.66         5.61 o
 -14   3   2         47.16         49.64         9.15 o
 -13   3   2         85.96         78.57         9.33 o
 -12   3   2          6.46          0.52         3.89 o
 -11   3   2        204.22        214.79         9.75 o
 -10   3   2          3.14          4.27         3.11 o
  -9   3   2        499.94        497.81        13.64 o
  -8   3   2         50.72         48.09         3.55 o
  -7   3   2       1566.08       1595.64        17.87 o
  -6   3   2        385.27        361.25         7.45 o
  -5   3   2       2710.65       2600.13        16.07 o
  -4   3   2        608.08        580.04         7.76 o
  -3   3   2      10271.44      10406.59        40.08 o
  -2   3   2        538.95        531.44         8.53 o
  -1   3   2       7381.67       7471.12        26.89 o
   0   3   2       6390.97       6438.50        40.24 o
   1   3   2        735.43        686.43         7.63 o
   2   3   2       1190.57       1226.04        10.10 o
   3   3   2       1064.39       1028.92        10.69 o
   4   3   2        230.69        237.68         6.07 o
   5   3   2        721.52        749.87        10.46 o
   6   3   2        250.04        245.75         6.31 o
   7   3   2       2831.67       2852.94        21.39 o
   8   3   2         29.14         35.72         3.87 o
   9   3   2        135.84        134.75         7.90 o
  10   3   2          0.66         -4.23         4.22 o
  11   3   2        570.21        561.47        20.29 o
  12   3   2          0.45          2.63         5.26 o
  13   3   2         55.41         45.71        11.71 o
 -13   4   2         35.44         30.21         6.55 o
 -12   4   2        375.63        381.09        14.85 o
 -11   4   2         22.51         21.00         4.30 o
 -10   4   2        415.27        426.89        13.14 o
  -9   4   2          2.06          1.66         2.93 o
  -8   4   2       1112.12       1107.54        19.70 o
  -7   4   2        347.37        327.99         8.93 o
  -6   4   2        405.52        415.86         8.97 o
  -5   4   2          0.05         -1.75         1.52 o
  -4   4   2       1210.81       1187.36        12.99 o
  -3   4   2        499.57        461.48         9.48 o
  -2   4   2       5463.35       5682.99        34.14 o
  -1   4   2       1848.72       1908.11        13.52 o
   0   4   2       1462.05       1411.15        11.53 o
   1   4   2       1634.41       1711.02        17.03 o
   2   4   2       5726.08       5745.53        35.90 o
   3   4   2         36.66         47.51         2.70 o
   4   4   2        677.25        683.75        11.27 o
   5   4   2         90.48         87.95         4.17 o
   6   4   2       3075.59       3099.09        25.61 o
   7   4   2        538.45        544.18        13.60 o
   8   4   2        155.61        164.02         9.13 o
   9   4   2         14.49         13.58         4.49 o
  10   4   2        340.46        360.79        15.96 o
  11   4   2          6.73          0.63         4.47 o
  12   4   2        123.51        118.67        10.25 o
 -13   5   2        196.10        204.66        12.86 o
 -12   5   2          5.28          0.05         4.41 o
 -11   5   2        369.79        390.95        15.94 o
 -10   5   2          7.06         12.60         3.87 o
  -9   5   2       1059.17       1052.21        26.31 o
  -8   5   2         75.46         67.46         5.59 o
  -7   5   2        759.71        768.49        14.36 o
  -6   5   2         41.98         52.74         4.07 o
  -5   5   2         71.31         63.39         4.33 o
  -4   5   2          8.55          8.28         2.13 o
  -3   5   2       1148.56       1131.07        15.08 o
  -2   5   2         34.83         31.71         1.99 o
  -1   5   2       1734.67       1686.37        13.49 o
   0   5   2          1.45          0.88         1.16 o
   1   5   2       3324.27       3344.27        22.87 o
   2   5   2        350.49        343.84         7.10 o
   3   5   2       3243.92       3233.62        29.26 o
   4   5   2        153.80        140.14         5.85 o
   5   5   2       1982.38       2030.28        21.78 o
   6   5   2         34.53         37.48         4.22 o
   7   5   2        882.86        900.33        17.71 o
   8   5   2        113.97        123.64         8.56 o
   9   5   2         15.66         13.11         4.18 o
  10   5   2         91.74         73.20         7.35 o
  11   5   2        232.14        220.79        12.71 o
  12   5   2         40.08         35.14         6.07 o
 -12   6   2         60.64         47.30         7.34 o
 -11   6   2          4.07          3.09         4.23 o
 -10   6   2        555.85        583.21        17.95 o
  -9   6   2          6.62         11.64         3.81 o
  -8   6   2        770.28        775.05        20.06 o
  -7   6   2        101.96        100.17         6.63 o
  -6   6   2        732.56        724.40        14.90 o
  -5   6   2        160.34        160.43         7.31 o
  -4   6   2        548.39        570.92        11.40 o
  -3   6   2        296.07        292.05         8.08 o
  -2   6   2       2361.10       2340.37        19.82 o
  -1   6   2         22.24         25.30         2.28 o
   0   6   2       1430.30       1390.37        15.47 o
   1   6   2       1086.10       1076.35        12.89 o
   2   6   2       1085.80       1135.30        14.03 o
   3   6   2        118.59        121.76         5.22 o
   4   6   2       1435.67       1386.29        19.62 o
   5   6   2          1.29         -2.78         2.83 o
   6   6   2       1052.72       1082.25        22.20 o
   7   6   2        216.78        222.35        10.04 o
   8   6   2        174.92        186.95         9.69 o
   9   6   2          0.95         -0.44         4.04 o
  10   6   2        122.27        118.68         9.43 o
  11   6   2          6.79          7.16         3.81 o
 -12   7   2          2.65         -3.17         7.77 o
 -11   7   2         57.83         58.75         7.71 o
 -10   7   2          0.12         -0.68         4.33 o
  -9   7   2        446.59        475.64        17.37 o
  -8   7   2         26.21         27.00         4.98 o
  -7   7   2        242.84        264.42        10.36 o
  -6   7   2         76.49         75.14         5.61 o
  -5   7   2       1858.78       1932.66        25.03 o
  -4   7   2          1.30          1.46         2.70 o
  -3   7   2       1119.47       1155.27        16.86 o
  -2   7   2        160.79        159.24         6.89 o
  -1   7   2       3320.68       3302.36        27.41 o
   0   7   2          0.16          0.62         2.19 o
   1   7   2         73.20         81.65         4.55 o
   2   7   2         70.06         62.60         4.36 o
   3   7   2        395.59        403.29        10.51 o
   4   7   2        162.47        166.80         7.11 o
   5   7   2        450.25        480.65        14.16 o
   6   7   2         50.87         59.99         5.39 o
   7   7   2        266.60        253.81        11.20 o
   8   7   2         70.79         73.54         6.65 o
   9   7   2        410.96        406.26        18.00 o
  10   7   2         37.47         43.09         8.49 o
 -11   8   2         25.36         22.97         7.90 o
 -10   8   2        190.21        178.54        12.55 o
  -9   8   2          5.71          3.52         4.59 o
  -8   8   2        151.78        149.07         9.85 o
  -7   8   2        270.79        285.10        11.33 o
  -6   8   2        593.10        595.01        15.64 o
  -5   8   2        115.41        114.81         6.79 o
  -4   8   2        939.63        963.16        19.79 o
  -3   8   2          1.51          2.69         2.85 o
  -2   8   2       1442.47       1430.81        21.37 o
  -1   8   2        136.27        131.72         6.60 o
   0   8   2       1022.20       1041.77        23.83 o
   1   8   2          3.38          5.86         2.77 o
   2   8   2         11.81         11.40         3.76 o
   3   8   2          0.03          3.58         3.55 o
   4   8   2        767.42        803.41        18.74 o
   5   8   2          7.44          3.86         4.04 o
   6   8   2        197.24        197.58        10.09 o
   7   8   2         63.42         64.68         6.36 o
   8   8   2        349.06        371.10        17.96 o
   9   8   2          0.03          0.36         5.09 o
  10   8   2        153.22        184.38        20.24 o
 -10   9   2          1.78         -2.69         5.96 o
  -9   9   2        277.81        262.39        15.21 o
  -8   9   2          1.42         -1.67         3.77 o
  -7   9   2        161.45        149.81        10.60 o
  -6   9   2        269.80        272.50        12.01 o
  -5   9   2        173.17        174.55         9.54 o
  -4   9   2        238.88        266.90        11.31 o
  -3   9   2        393.51        401.19        13.44 o
  -2   9   2         84.29         75.90         6.13 o
  -1   9   2        807.75        811.90        20.26 o
   0   9   2        513.30        478.11        14.30 o
   1   9   2        427.53        436.34        13.95 o
   2   9   2        107.33        117.68         8.40 o
   3   9   2        324.74        340.25        15.19 o
   4   9   2         59.05         62.79         7.41 o
   5   9   2        815.49        822.40        24.46 o
   6   9   2        103.04        103.33         9.45 o
   7   9   2        132.09        137.36        10.81 o
   8   9   2          6.75          0.29         6.13 o
   9   9   2        132.70         81.55        21.69 o
  -9  10   2         71.64         71.72        20.18 o
  -8  10   2        364.95        368.67        16.96 o
  -7  10   2         54.45         53.06        10.50 o
  -6  10   2         13.57         12.49         5.84 o
  -5  10   2         19.75         10.40         3.76 o
  -4  10   2        231.09        239.58        12.37 o
  -3  10   2         33.53         35.54         5.62 o
  -2  10   2        191.16        185.55        10.71 o
  -1  10   2          5.01          5.81         3.76 o
   0  10   2        466.99        457.84        16.68 o
   1  10   2         17.82         12.72         4.93 o
   2  10   2        493.86        445.35        16.30 o
   3  10   2         12.82         14.51         4.63 o
   4  10   2        368.92        367.11        17.04 o
   5  10   2         12.86         17.29         5.09 o
   6  10   2        332.22        320.26        16.81 o
   7  10   2         48.08         40.55         8.40 o
  -7  11   2        267.16        293.31        26.59 o
  -6  11   2          3.76          5.34         4.14 o
  -5  11   2         20.79         27.40         6.82 o
  -4  11   2         56.45         61.65         7.94 o
  -3  11   2        542.18        573.45        21.70 o
  -2  11   2         49.27         58.09         7.10 o
  -1  11   2         20.51         15.98         4.87 o
   0  11   2         30.60         24.58         5.39 o
   1  11   2        578.56        598.41        24.20 o
   2  11   2         35.67         29.05         6.66 o
   3  11   2         54.84         63.18         9.13 o
   4  11   2         27.43         21.79         5.72 o
   5  11   2        331.09        339.15        17.52 o
   6  11   2          2.62         -0.59         5.88 o
  -4  12   2        303.31        357.65        22.25 o
  -3  12   2          9.75         16.85         7.64 o
  -2  12   2        183.38        204.38        17.62 o
  -1  12   2         12.42         10.00         6.05 o
   0  12   2        126.81        127.46        17.40 o
   1  12   2         22.61         32.69        10.01 o
   2  12   2        102.05         91.33        11.42 o
   3  12   2         11.57         10.23         7.97 o
 -13   0   3        360.38        363.53        22.96 o
 -11   0   3        391.12        412.89        18.85 o
  -9   0   3        951.59        935.61        17.08 o
  -7   0   3       6781.98       6836.07        69.97 o
  -5   0   3       1309.40       1266.92        14.21 o
  -3   0   3        312.38        251.68         5.01 o
  -1   0   3        251.89        194.47         4.78 o
   1   0   3       6716.53       6706.79        70.10 o
   3   0   3       5652.88       5612.76        66.40 o
   5   0   3       3167.66       3074.37        28.60 o
   7   0   3       3049.08       3117.03        55.15 o
   9   0   3         20.75         20.27         7.82 o
  11   0   3        533.61        547.43        35.93 o
  13   0   3          5.46         11.54        13.05 o
 -14   1   3        157.09        165.05        14.68 o
 -13   1   3         43.84         42.72         7.14 o
 -12   1   3        324.30        341.06        13.02 o
 -11   1   3          2.62          2.84         3.31 o
 -10   1   3        486.88        480.60        12.34 o
  -9   1   3         37.86         31.45         3.30 o
  -8   1   3       2022.15       2032.49        16.61 o
  -7   1   3        817.33        801.53        10.00 o
  -6   1   3       4737.32       4681.22        22.23 o
  -5   1   3        463.52        465.28         6.23 o
  -4   1   3         21.94         11.76         1.21 o
  -3   1   3        645.91        649.28         7.91 o
  -2   1   3       9938.00       9884.18        45.77 o
  -1   1   3       2115.47       2278.27        21.03 o
   0   1   3       2901.71       2821.75        15.07 o
   1   1   3       6940.33       7178.31        47.23 o
   2   1   3      13441.35      13782.93        87.40 o
   3   1   3        155.75        209.38         4.17 o
   4   1   3        236.43        210.70         5.66 o
   5   1   3         37.01         46.92         3.13 o
   6   1   3       4334.03       4390.99        32.09 o
   7   1   3        544.26        561.35        11.56 o
   8   1   3        119.99        111.33         5.81 o
   9   1   3         30.22         37.79         4.86 o
  10   1   3        671.70        666.91        23.37 o
  11   1   3         43.94         35.78         6.75 o
  12   1   3         82.69         77.63        10.38 o
  13   1   3          7.40         12.23        11.04 o
 -14   2   3         17.24          5.75         7.58 o
 -13   2   3        102.90         95.10         8.92 o
 -12   2   3          0.35          3.96         4.99 o
 -11   2   3        389.59        400.14        12.46 o
 -10   2   3         15.35         16.54         3.02 o
  -9   2   3         79.92         76.98         4.85 o
  -8   2   3         42.43         40.07         2.95 o
  -7   2   3       2780.42       2774.19        19.38 o
  -6   2   3        145.76        159.10         4.01 o
  -5   2   3       2495.36       2474.20        14.24 o
  -4   2   3         92.92        104.42         2.68 o
  -3   2   3       5220.92       4926.09        30.16 o
  -2   2   3       1781.62       1861.20        12.03 o
  -1   2   3      18941.49      19090.45        75.66 o
   0   2   3       1032.36        994.22         7.46 o
   1   2   3       4943.86       4995.10        33.63 o
   2   2   3        114.95        130.70         4.23 o
   3   2   3       2311.22       2309.25        18.81 o
   4   2   3        321.34        302.16         6.74 o
   5   2   3          4.23          4.47         1.64 o
   6   2   3          3.73          1.89         1.65 o
   7   2   3       1733.09       1722.38        17.51 o
   8   2   3        272.31        253.91         8.13 o
   9   2   3        187.23        185.71         9.11 o
  10   2   3         13.26          8.88         4.80 o
  11   2   3        700.21        721.15        31.33 o
  12   2   3         26.22         16.35         5.90 o
 -14   3   3        291.64        278.09        22.41 o
 -13   3   3          0.20          2.55         4.32 o
 -12   3   3         83.46         67.87         6.74 o
 -11   3   3          7.61          7.42         3.66 o
 -10   3   3        425.79        451.12        12.90 o
  -9   3   3          1.25          3.89         2.36 o
  -8   3   3          0.82          1.96         1.74 o
  -7   3   3        107.93         99.79         4.47 o
  -6   3   3       7371.38       7168.76        47.39 o
  -5   3   3        359.47        333.00         5.38 o
  -4   3   3        770.69        748.38         8.14 o
  -3   3   3        123.24        139.15         4.23 o
  -2   3   3      12545.40      12235.21        77.45 o
  -1   3   3       1984.91       2086.59        19.25 o
   0   3   3       2828.86       2860.36        24.50 o
   1   3   3        528.71        559.55         7.44 o
   2   3   3       4395.81       4445.36        34.88 o
   3   3   3       1845.39       1801.91        14.02 o
   4   3   3        331.74        357.98         7.37 o
   5   3   3        507.53        533.89         9.59 o
   6   3   3        326.19        324.34         7.42 o
   7   3   3         44.59         49.36         3.63 o
   8   3   3       1173.84       1172.45        21.75 o
   9   3   3        161.00        167.70         8.95 o
  10   3   3        211.76        211.55        11.60 o
  11   3   3          7.80         13.84         5.53 o
  12   3   3        283.27        324.78        24.58 o
 -13   4   3         29.10         28.47         5.82 o
 -12   4   3         14.86         13.13         3.77 o
 -11   4   3        864.69        886.23        21.14 o
 -10   4   3        112.86        107.63         7.27 o
  -9   4   3        342.87        361.49        11.47 o
  -8   4   3        105.19         91.48         5.19 o
  -7   4   3       1923.18       1877.92        20.95 o
  -6   4   3        221.50        224.74         6.39 o
  -5   4   3       1623.64       1656.32        17.60 o
  -4   4   3        149.64        141.37         4.54 o
  -3   4   3        130.50        114.24         4.85 o
  -2   4   3          1.07         15.06         6.00 o
  -1   4   3       6080.15       5997.16        36.76 o
   0   4   3        596.43        598.01         8.71 o
   1   4   3       1103.16       1162.52        12.67 o
   2   4   3          0.02          1.87         1.19 o
   3   4   3       5435.20       5393.70        42.26 o
   4   4   3       1306.89       1304.36        17.04 o
   5   4   3        222.35        235.74         7.47 o
   6   4   3        651.70        633.12        12.68 o
   7   4   3       1626.16       1675.61        26.70 o
   8   4   3          0.12         -0.73         3.62 o
   9   4   3        269.14        267.86        13.61 o
  10   4   3        142.20        138.41        10.23 o
  11   4   3        154.15        143.24        10.87 o
  12   4   3         28.92         40.69         6.96 o
 -13   5   3          1.96          1.43         4.59 o
 -12   5   3        131.52        140.51        10.17 o
 -11   5   3         66.31         83.70         7.32 o
 -10   5   3       1037.62       1082.57        24.78 o
  -9   5   3        543.54        569.58        17.28 o
  -8   5   3        748.95        749.49        17.10 o
  -7   5   3        616.04        586.58        14.81 o
  -6   5   3       2575.59       2601.56        29.82 o
  -5   5   3        438.05        443.22         9.22 o
  -4   5   3         54.00         64.84         4.14 o
  -3   5   3       1211.17       1158.41        16.46 o
  -2   5   3        614.09        603.72        10.53 o
  -1   5   3       1811.18       1802.34        16.01 o
   0   5   3       1438.54       1470.59        14.93 o
   1   5   3        779.50        758.46        10.24 o
   2   5   3       3077.47       3041.81        27.58 o
   3   5   3         20.29         24.98         3.04 o
   4   5   3       2446.37       2470.91        23.98 o
   5   5   3         18.24         16.69         2.86 o
   6   5   3        728.12        744.61        15.44 o
   7   5   3         27.39         30.61         4.12 o
   8   5   3        929.85        949.37        21.31 o
   9   5   3         93.09         91.88         7.97 o
  10   5   3         60.57         63.67         7.91 o
  11   5   3         21.94         24.51         5.22 o
  12   5   3         76.75         69.77        13.88 o
 -13   6   3        105.71        119.89        26.30 o
 -12   6   3        219.05        202.89        13.35 o
 -11   6   3        150.93        163.48         9.98 o
 -10   6   3        125.51        137.92        10.54 o
  -9   6   3        333.66        345.31        15.37 o
  -8   6   3          1.15          0.98         4.29 o
  -7   6   3       1202.13       1191.63        22.08 o
  -6   6   3        123.17        123.52         6.10 o
  -5   6   3       1537.37       1528.42        19.68 o
  -4   6   3        229.49        245.86         8.11 o
  -3   6   3       1045.88       1035.60        15.74 o
  -2   6   3        295.83        297.03         7.55 o
  -1   6   3        293.99        315.59         6.98 o
   0   6   3         86.21         81.83         3.53 o
   1   6   3       2536.79       2528.67        22.51 o
   2   6   3       2259.95       2252.41        20.24 o
   3   6   3       1136.48       1166.30        17.74 o
   4   6   3        468.81        453.45        11.67 o
   5   6   3        945.54        956.76        17.28 o
   6   6   3        173.42        175.62         8.84 o
   7   6   3        361.38        376.04        14.23 o
   8   6   3        270.11        281.24        13.24 o
   9   6   3        326.27        326.16        13.69 o
  10   6   3          3.43          4.47         4.24 o
  11   6   3         63.10         62.48         7.46 o
 -12   7   3        131.67        133.10        12.43 o
 -11   7   3         65.95         60.33         6.57 o
 -10   7   3         29.05         30.51         4.96 o
  -9   7   3         65.93         76.28         7.54 o
  -8   7   3        676.97        670.25        18.23 o
  -7   7   3         91.99         95.45         7.02 o
  -6   7   3        145.96        148.94         7.05 o
  -5   7   3        597.52        601.45        12.72 o
  -4   7   3       2967.48       3070.81        27.15 o
  -3   7   3        115.71        125.22         5.85 o
  -2   7   3        679.36        686.01        13.83 o
  -1   7   3        104.56         94.77         4.92 o
   0   7   3       2503.09       2472.61        32.79 o
   1   7   3        687.75        661.02        12.68 o
   2   7   3        876.93        878.44        14.14 o
   3   7   3          4.88          5.78         2.79 o
   4   7   3         97.57        110.83         6.31 o
   5   7   3         25.84         21.22         4.35 o
   6   7   3        314.56        312.30        14.33 o
   7   7   3          0.01         -2.12         3.57 o
   8   7   3        116.49        118.80         9.99 o
   9   7   3          8.92          5.36         5.24 o
  10   7   3        345.95        341.98        16.26 o
 -11   8   3         31.23         22.16         5.07 o
 -10   8   3          9.20          8.88         3.90 o
  -9   8   3        249.90        254.45        13.24 o
  -8   8   3         38.65         29.73         4.78 o
  -7   8   3        150.26        152.79        11.71 o
  -6   8   3          8.82         11.59         3.02 o
  -5   8   3        461.01        473.05        17.38 o
  -4   8   3        151.80        158.81         8.28 o
  -3   8   3       1876.79       1919.85        25.35 o
  -2   8   3        109.59        113.77         6.47 o
  -1   8   3        349.87        354.65        10.29 o
   0   8   3         76.23         81.34         5.12 o
   1   8   3       2545.58       2529.75        31.19 o
   2   8   3         14.42         12.63         4.41 o
   3   8   3          2.21          4.53         3.24 o
   4   8   3          0.58         -1.20         3.44 o
   5   8   3        414.91        419.12        15.20 o
   6   8   3         16.52          5.97         4.08 o
   7   8   3         77.39         83.25         7.49 o
   8   8   3          3.63         -3.71         5.25 o
   9   8   3        352.87        377.75        18.38 o
 -10   9   3         77.33         56.40         7.81 o
  -9   9   3          2.43         -0.71         4.04 o
  -8   9   3        352.53        368.89        16.15 o
  -7   9   3          0.61         -6.71         4.47 o
  -6   9   3        129.55        129.14         7.97 o
  -5   9   3        208.88        219.16         9.88 o
  -4   9   3        859.51        839.17        19.77 o
  -3   9   3          6.12          6.69         2.97 o
  -2   9   3         21.99         21.25         4.17 o
  -1   9   3         55.57         52.82         5.93 o
   0   9   3        701.02        678.70        25.63 o
   1   9   3         32.40         27.91         4.37 o
   2   9   3        537.45        533.08        16.99 o
   3   9   3         79.23         78.92         7.23 o
   4   9   3        380.32        396.80        16.90 o
   5   9   3         80.55         72.07         8.16 o
   6   9   3        281.72        277.63        15.11 o
   7   9   3         10.65         10.66         4.70 o
   8   9   3        153.19        158.20        12.12 o
  -9  10   3        279.81        291.10        23.22 o
  -8  10   3          0.81          1.54         5.84 o
  -7  10   3        167.64        186.39        11.73 o
  -6  10   3         19.18         23.26         4.50 o
  -5  10   3        315.41        328.71        13.61 o
  -4  10   3         53.50         48.44         6.23 o
  -3  10   3         46.00         53.47         6.83 o
  -2  10   3         39.21         34.55         5.19 o
  -1  10   3        176.94        163.34        10.14 o
   0  10   3        105.25         88.74         9.52 o
   1  10   3        359.22        344.73        15.82 o
   2  10   3         37.74         32.06         5.28 o
   3  10   3        471.03        481.15        19.23 o
   4  10   3         35.11         33.92         6.12 o
   5  10   3        310.77        306.32        16.13 o
   6  10   3         10.11          9.69         4.68 o
   7  10   3        120.46        121.71        12.03 o
  -7  11   3         28.27         24.04         8.46 o
  -6  11   3        268.93        239.86        14.71 o
  -5  11   3          0.95          0.32         3.76 o
  -4  11   3        143.63        163.38        12.03 o
  -3  11   3          0.35         -1.82         5.28 o
  -2  11   3        164.82        158.20        10.82 o
  -1  11   3          1.11         -4.31         4.44 o
   0  11   3        287.64        283.83        18.19 o
   1  11   3         15.16          0.41         4.68 o
   2  11   3        140.11        132.30        13.95 o
   3  11   3         25.67         25.20         8.03 o
   4  11   3        271.07        286.95        16.03 o
   5  11   3          9.04         13.19         4.96 o
  -4  12   3          2.16          1.12         7.81 o
  -3  12   3         88.89         70.75        18.71 o
  -2  12   3          3.67          5.96         5.30 o
  -1  12   3        322.13        331.28        18.99 o
   0  12   3          5.15         -1.36         4.99 o
   1  12   3         70.32         78.86         9.82 o
   2  12   3         15.91          6.92         7.08 o
 -14   0   4          0.61          6.50        17.57 o
 -12   0   4        590.09        574.04        23.83 o
 -10   0   4       1570.89       1624.46        30.25 o
  -8   0   4        908.49        943.16        15.97 o
  -6   0   4       5411.16       5163.15        32.28 o
  -4   0   4       2400.76       2457.14        16.39 o
  -2   0   4      17231.09      15909.67       115.44 o
   0   0   4       5144.17       5423.31        33.25 o
   2   0   4       7234.07       6937.41        56.34 o
   4   0   4       1866.22       1912.25        32.10 o
   6   0   4       3732.53       3595.09        42.99 o
   8   0   4        861.85        864.02        29.87 o
  10   0   4        288.65        330.55        27.89 o
  12   0   4        115.76        114.43        19.57 o
 -14   1   4         21.20         16.32         9.46 o
 -13   1   4          0.33         -0.19         4.12 o
 -12   1   4        236.52        228.08         9.87 o
 -11   1   4       1913.71       1953.77        25.01 o
 -10   1   4         24.35         16.55         3.00 o
  -9   1   4         44.00         53.99         3.52 o
  -8   1   4        430.84        410.00         8.10 o
  -7   1   4       5175.14       5044.98        24.26 o
  -6   1   4       1392.25       1374.81        11.70 o
  -5   1   4        700.74        707.71         7.68 o
  -4   1   4        482.55        503.80         7.26 o
  -3   1   4      14437.21      14572.68        62.86 o
  -2   1   4        449.72        471.69         5.39 o
  -1   1   4        191.89        267.42         3.87 o
   0   1   4         53.24         68.38         2.42 o
   1   1   4       2669.07       2582.75        26.92 o
   2   1   4       2589.35       2595.21        14.06 o
   3   1   4       7332.13       7378.38        46.93 o
   4   1   4         72.45         72.50         3.01 o
   5   1   4       1190.05       1202.10        14.41 o
   6   1   4        102.08        102.05         5.11 o
   7   1   4       1326.51       1359.14        18.57 o
   8   1   4        327.22        335.37         9.45 o
   9   1   4        138.95        120.83         7.62 o
  10   1   4          0.22          7.06         5.62 o
  11   1   4        432.43        409.46        22.95 o
  12   1   4          1.88         11.25         6.61 o
 -14   2   4         79.92         90.75        11.63 o
 -13   2   4         21.22          8.97         7.79 o
 -12   2   4        534.31        531.23        18.92 o
 -11   2   4          0.14          1.80         2.79 o
 -10   2   4        333.91        333.86         9.95 o
  -9   2   4          2.27          2.14         2.30 o
  -8   2   4        385.57        389.22         8.81 o
  -7   2   4        334.31        326.45         6.08 o
  -6   2   4        866.75        836.14         8.70 o
  -5   2   4       2747.06       2736.06        14.42 o
  -4   2   4       5037.02       5159.96        40.92 o
  -3   2   4        806.45        789.58         7.62 o
  -2   2   4      10868.81      10691.85        63.44 o
  -1   2   4       1041.83       1098.73         8.11 o
   0   2   4       1736.90       1614.64        11.67 o
   1   2   4        924.91        926.50         9.73 o
   2   2   4       9777.25       9792.22        64.54 o
   3   2   4         67.99         54.89         3.11 o
   4   2   4        790.86        775.11        10.14 o
   5   2   4        326.50        276.46         7.53 o
   6   2   4        872.07        897.87        13.00 o
   7   2   4          0.91          1.33         2.17 o
   8   2   4          5.53          7.17         2.63 o
   9   2   4        101.72        102.72         7.79 o
  10   2   4        654.97        646.18        28.34 o
  11   2   4          7.04          9.27         5.28 o
  12   2   4        116.20        130.74        14.15 o
 -14   3   4         42.04         40.50         8.64 o
 -13   3   4        343.08        335.97        20.67 o
 -12   3   4         43.20         41.58         6.38 o
 -11   3   4        600.77        605.54        16.67 o
 -10   3   4        468.64        471.75        13.20 o
  -9   3   4        361.03        355.53         9.48 o
  -8   3   4        857.43        836.72        12.78 o
  -7   3   4        124.12        148.60         6.29 o
  -6   3   4        501.84        488.48         6.78 o
  -5   3   4        698.18        642.22         7.48 o
  -4   3   4       1274.22       1208.62        12.46 o
  -3   3   4      14880.51      14949.00        67.85 o
  -2   3   4         30.77         31.14         2.02 o
  -1   3   4       2968.41       2905.82        19.99 o
   0   3   4          0.82          3.66         1.21 o
   1   3   4       6851.88       6595.62        45.61 o
   2   3   4        446.25        481.04         7.83 o
   3   3   4        450.64        448.99         7.00 o
   4   3   4        207.73        201.37         5.89 o
   5   3   4       1827.08       1827.21        21.42 o
   6   3   4         96.78        100.77         5.07 o
   7   3   4         90.86         95.22         4.99 o
   8   3   4         45.82         49.28         5.29 o
   9   3   4        391.92        392.95        13.86 o
  10   3   4         91.69        106.14         9.53 o
  11   3   4        323.86        299.27        18.61 o
  12   3   4          1.56          5.20         5.47 o
 -14   4   4         85.92         60.63        18.60 o
 -13   4   4          2.64          5.94         4.91 o
 -12   4   4        358.65        393.93        17.24 o
 -11   4   4        150.77        143.71         8.88 o
 -10   4   4        413.12        412.47        12.88 o
  -9   4   4          6.95          6.36         2.67 o
  -8   4   4       1774.64       1802.69        23.52 o
  -7   4   4          0.67          1.28         2.97 o
  -6   4   4        538.17        535.15         9.64 o
  -5   4   4        133.38        140.26         4.71 o
  -4   4   4       4739.19       4706.52        33.49 o
  -3   4   4       1135.09       1065.98        12.23 o
  -2   4   4        491.06        479.86         8.32 o
  -1   4   4          0.51          2.42         1.57 o
   0   4   4       1376.29       1395.45        19.99 o
   1   4   4        143.49        148.29         4.51 o
   2   4   4       2471.27       2409.14        28.94 o
   3   4   4       1220.60       1237.89        14.74 o
   4   4   4       1347.92       1367.81        18.43 o
   5   4   4        138.14        143.07         6.23 o
   6   4   4       1953.16       2012.17        22.37 o
   7   4   4        129.18        136.92         6.26 o
   8   4   4         29.09         24.96         4.80 o
   9   4   4        150.58        145.19         9.72 o
  10   4   4        708.83        721.14        21.86 o
  11   4   4          1.92          0.55         5.15 o
  12   4   4         13.07         13.53        11.91 o
 -13   5   4        157.73        153.50        13.40 o
 -12   5   4          8.03         10.25         5.39 o
 -11   5   4        175.93        190.77        10.97 o
 -10   5   4         11.37          5.99         4.08 o
  -9   5   4       1167.71       1178.00        25.12 o
  -8   5   4         73.32         69.18         5.61 o
  -7   5   4       1481.20       1518.41        23.45 o
  -6   5   4        359.69        374.80         9.53 o
  -5   5   4       2455.28       2448.91        24.35 o
  -4   5   4        312.70        330.74         8.75 o
  -3   5   4       1161.77       1157.69        15.40 o
  -2   5   4        187.50        179.57         6.22 o
  -1   5   4         11.21         13.42         1.68 o
   0   5   4       1014.84        970.73        12.64 o
   1   5   4       1140.95       1148.88        12.85 o
   2   5   4       1305.36       1291.74        16.01 o
   3   5   4       1212.58       1234.39        17.58 o
   4   5   4        509.85        513.25        12.60 o
   5   5   4       2660.41       2732.10        40.14 o
   6   5   4         11.84          5.84         2.81 o
   7   5   4        443.48        440.05        15.01 o
   8   5   4          6.91          8.74         3.71 o
   9   5   4        299.75        304.19        14.25 o
  10   5   4          1.34         -1.47         4.06 o
  11   5   4        142.13        164.83        12.79 o
 -13   6   4         13.01         -7.60         8.91 o
 -12   6   4        162.28        179.32        12.87 o
 -11   6   4          0.70          1.08         4.54 o
 -10   6   4        416.51        410.63        17.49 o
  -9   6   4        244.69        244.85        12.03 o
  -8   6   4        263.55        257.88        10.18 o
  -7   6   4        279.31        267.38        10.72 o
  -6   6   4       1178.72       1175.13        17.92 o
  -5   6   4         66.50         74.08         4.77 o
  -4   6   4       1384.14       1359.94        18.87 o
  -3   6   4        443.74        448.33        11.39 o
  -2   6   4       2235.99       2223.35        23.06 o
  -1   6   4        101.33        102.10         4.80 o
   0   6   4        567.98        559.97        10.25 o
   1   6   4        152.44        149.79         5.65 o
   2   6   4        720.52        737.99        13.83 o
   3   6   4          2.80          1.57         2.89 o
   4   6   4        962.07        956.69        18.37 o
   5   6   4        620.62        641.68        20.05 o
   6   6   4        839.09        850.47        20.97 o
   7   6   4        337.91        368.39        14.46 o
   8   6   4        265.50        275.38        12.50 o
   9   6   4         50.47         44.28         5.75 o
  10   6   4        129.05        135.94        10.44 o
  11   6   4         77.77         74.96        14.82 o
 -12   7   4          0.25          8.22         4.82 o
 -11   7   4        257.18        268.41        14.11 o
 -10   7   4         13.76          8.72         5.00 o
  -9   7   4         55.51         42.16         6.05 o
  -8   7   4         61.96         56.56         6.10 o
  -7   7   4        271.92        279.15        11.35 o
  -6   7   4        136.37        135.09         6.65 o
  -5   7   4       1018.85       1046.24        17.38 o
  -4   7   4          1.79          4.12         2.57 o
  -3   7   4        707.48        700.18        15.28 o
  -2   7   4        223.76        225.32         8.16 o
  -1   7   4       3335.92       3262.66        37.75 o
   0   7   4        231.48        237.82         7.23 o
   1   7   4        465.95        489.69        12.70 o
   2   7   4         44.15         45.79         4.03 o
   3   7   4       1675.73       1680.58        22.67 o
   4   7   4        248.40        261.72        10.39 o
   5   7   4         61.80         49.02         6.67 o
   6   7   4         10.24         12.85         4.42 o
   7   7   4        272.79        271.76        14.08 o
   8   7   4         19.26         15.18         5.70 o
   9   7   4         53.89         53.02         6.96 o
  10   7   4          1.89          4.93         5.03 o
 -11   8   4         13.12          5.66         4.60 o
 -10   8   4        237.44        219.46        13.31 o
  -9   8   4          0.28          2.85         3.89 o
  -8   8   4         15.84         20.09         4.45 o
  -7   8   4         65.39         61.68         6.11 o
  -6   8   4        840.30        857.58        17.36 o
  -5   8   4          3.07          7.48         3.12 o
  -4   8   4        132.00        135.55         6.48 o
  -3   8   4        241.05        265.52         9.69 o
  -2   8   4       1611.30       1576.25        25.74 o
  -1   8   4         47.97         44.15         4.60 o
   0   8   4        851.33        843.46        17.76 o
   1   8   4          4.39          3.14         2.83 o
   2   8   4        759.84        767.04        16.65 o
   3   8   4        305.28        316.66        11.88 o
   4   8   4        545.99        555.89        15.88 o
   5   8   4         52.05         42.77         5.43 o
   6   8   4         30.45         27.24         4.66 o
   7   8   4          3.37          5.21         3.59 o
   8   8   4        211.82        232.17        13.18 o
   9   8   4         14.99         17.20         4.85 o
 -10   9   4         53.69         39.73         6.59 o
  -9   9   4        203.01        196.23        12.10 o
  -8   9   4         25.40         28.94         6.62 o
  -7   9   4        173.24        178.37        10.93 o
  -6   9   4          7.73         12.87         3.52 o
  -5   9   4        482.79        481.10        14.39 o
  -4   9   4         90.87         83.86         6.70 o
  -3   9   4        196.03        189.63         8.78 o
  -2   9   4         95.80        102.95         6.46 o
  -1   9   4        864.46        818.48        22.51 o
   0   9   4         44.84         26.94         4.83 o
   1   9   4         72.66         68.89         6.11 o
   2   9   4          0.01         -1.19         3.68 o
   3   9   4        460.80        428.92        15.40 o
   4   9   4        172.07        166.35        11.28 o
   5   9   4        275.18        264.14        14.49 o
   6   9   4         60.05         55.97         7.33 o
   7   9   4        245.25        271.91        15.50 o
   8   9   4          3.71         -1.68         9.02 o
  -9  10   4         18.20         18.34         7.30 o
  -8  10   4        269.01        285.60        14.74 o
  -7  10   4         10.09          6.83         4.59 o
  -6  10   4        310.17        290.53        13.08 o
  -5  10   4         86.11         83.80         7.27 o
  -4  10   4        408.62        425.55        16.24 o
  -3  10   4        138.74        138.10         9.15 o
  -2  10   4         26.41         20.45         5.32 o
  -1  10   4         61.74         46.88         6.65 o
   0  10   4        313.88        302.55        13.81 o
   1  10   4         59.26         65.80         7.83 o
   2  10   4         75.92         74.70         9.24 o
   3  10   4         11.36          2.89         4.36 o
   4  10   4        497.77        475.82        19.75 o
   5  10   4          6.92         21.36         6.51 o
   6  10   4        175.73        164.63        12.49 o
   7  10   4          3.30         20.54        14.42 o
  -7  11   4         86.12         61.69        11.32 o
  -6  11   4         14.59         12.72         6.75 o
  -5  11   4        370.74        355.53        17.37 o
  -4  11   4         21.60         15.74         6.36 o
  -3  11   4        156.33        137.46        15.08 o
  -2  11   4          0.04          1.39         4.09 o
  -1  11   4        109.95        105.77         9.15 o
   0  11   4          0.51          5.48         4.70 o
   1  11   4        303.55        295.78        18.28 o
   2  11   4         31.96         13.40         7.18 o
   3  11   4         78.90         95.02        12.20 o
   4  11   4          0.01         -0.30         4.39 o
   5  11   4        300.97        258.17        38.07 o
  -4  12   4        348.50        402.01        47.05 o
  -3  12   4         13.20          4.65         6.55 o
  -2  12   4         94.85         77.77        11.41 o
  -1  12   4          2.96         -5.70         5.47 o
   0  12   4        380.06        354.37        30.73 o
   1  12   4          1.28         -8.16         8.46 o
 -15   0   5          9.51          6.68        10.61 o
 -13   0   5        366.25        363.53        24.12 o
 -11   0   5          5.51          6.12         4.76 o
  -9   0   5       2835.42       2820.54        32.24 o
  -7   0   5       3010.00       3000.56        28.91 o
  -5   0   5       4863.10       4886.16        29.32 o
  -3   0   5       2404.54       2236.25        19.09 o
  -1   0   5       1543.67       1636.55        17.38 o
   1   0   5       9200.24       9243.38        48.34 o
   3   0   5        791.72        751.44        22.30 o
   5   0   5       4846.48       4931.97        46.04 o
   7   0   5        384.76        352.23        20.56 o
   9   0   5       1430.35       1421.31        43.31 o
  11   0   5         59.25         85.52        22.96 o
 -15   1   5          0.05         -5.29         7.65 o
 -14   1   5         81.14         62.48         9.53 o
 -13   1   5         12.60         14.18         4.79 o
 -12   1   5        462.69        446.94        18.88 o
 -11   1   5         39.27         35.51         4.16 o
 -10   1   5        119.17        127.30         5.47 o
  -9   1   5        446.99        443.41         9.12 o
  -8   1   5       3688.44       3639.74        22.33 o
  -7   1   5         28.63         27.06         2.20 o
  -6   1   5        779.25        787.14         9.71 o
  -5   1   5         21.78         17.60         1.30 o
  -4   1   5       7968.54       7893.91        34.46 o
  -3   1   5       5475.19       5586.22        29.49 o
  -2   1   5        729.59        711.22         7.58 o
  -1   1   5          0.08          2.18         1.02 o
   0   1   5       8618.76       8672.15        40.39 o
   1   1   5         47.14         45.65         2.35 o
   2   1   5        549.82        562.03         8.17 o
   3   1   5       1232.13       1151.01        10.75 o
   4   1   5        895.93        834.72        10.51 o
   5   1   5        157.78        178.06         6.20 o
   6   1   5       3106.19       3165.79        38.08 o
   7   1   5          0.52          1.84         3.32 o
   8   1   5        157.76        146.22         8.15 o
   9   1   5          5.35          3.37         3.81 o
  10   1   5        575.82        584.67        26.49 o
  11   1   5         84.11         85.08        11.04 o
  12   1   5          0.74          8.98         6.36 o
 -14   2   5         29.68         30.67         7.64 o
 -13   2   5        359.08        344.28        20.34 o
 -12   2   5         63.62         56.72         6.74 o
 -11   2   5        548.98        537.71        16.33 o
 -10   2   5        453.85        441.59        12.06 o
  -9   2   5        451.46        454.51        10.10 o
  -8   2   5        337.65        340.17         7.32 o
  -7   2   5       1281.96       1259.23        11.92 o
  -6   2   5        406.42        372.10         5.97 o
  -5   2   5         78.49         86.28         3.88 o
  -4   2   5         67.48         65.94         2.75 o
  -3   2   5       5366.88       5228.00        25.71 o
  -2   2   5        855.44        899.59         8.17 o
  -1   2   5       5168.26       5243.04        31.52 o
   0   2   5          8.12          3.51         1.09 o
   1   2   5      11538.61      11318.80        87.81 o
   2   2   5        132.37        140.64         5.19 o
   3   2   5        532.23        523.96         8.97 o
   4   2   5       1224.10       1204.70        13.46 o
   5   2   5       2173.35       2219.31        27.07 o
   6   2   5        286.09        300.16         9.09 o
   7   2   5        314.27        294.13         9.41 o
   8   2   5        255.34        258.07        10.07 o
   9   2   5        167.34        167.40        10.82 o
  10   2   5         71.87         56.70         8.71 o
  11   2   5         82.19         65.41         9.92 o
 -14   3   5         36.61         43.45         8.40 o
 -13   3   5          0.02          1.70         4.19 o
 -12   3   5        786.44        825.08        24.12 o
 -11   3   5         61.00         54.87         6.46 o
 -10   3   5        294.76        291.83         9.76 o
  -9   3   5         15.02          6.41         2.62 o
  -8   3   5       1477.82       1476.17        20.12 o
  -7   3   5        483.24        497.17        10.00 o
  -6   3   5        467.19        470.88         7.71 o
  -5   3   5       1663.05       1642.73        14.59 o
  -4   3   5         36.72         31.51         2.01 o
  -3   3   5        145.71        137.30         4.14 o
  -2   3   5       6120.71       6264.70        31.37 o
  -1   3   5        547.94        505.76         7.16 o
   0   3   5       6056.92       5976.20        37.91 o
   1   3   5         60.03         62.16         2.94 o
   2   3   5       7203.40       7213.23        46.94 o
   3   3   5         28.53         21.52         2.43 o
   4   3   5         83.19        101.01         5.42 o
   5   3   5         60.24         60.71         4.11 o
   6   3   5        953.61        946.72        17.12 o
   7   3   5        109.26        111.79         5.57 o
   8   3   5        125.63        129.62         7.89 o
   9   3   5        174.45        179.81        10.63 o
  10   3   5        225.82        230.88        14.02 o
  11   3   5         51.49         40.80         6.94 o
 -14   4   5          2.92         -5.37         7.18 o
 -13   4   5         18.43         25.00         6.24 o
 -12   4   5         18.59         18.34         5.72 o
 -11   4   5        826.28        858.92        22.37 o
 -10   4   5         30.30         29.20         5.07 o
  -9   4   5        166.53        171.70         7.46 o
  -8   4   5         24.60         22.92         4.08 o
  -7   4   5       4262.37       4081.84        41.81 o
  -6   4   5         66.94         60.30         3.91 o
  -5   4   5        170.84        191.26         6.44 o
  -4   4   5       1026.10       1066.03        14.13 o
  -3   4   5       4590.25       4432.37        28.71 o
  -2   4   5          0.09          4.25         1.52 o
  -1   4   5       1145.07       1142.58        12.77 o
   0   4   5        780.14        789.76        10.99 o
   1   4   5       1456.02       1507.93        17.67 o
   2   4   5        188.94        192.27         5.55 o
   3   4   5        978.02       1024.55        15.11 o
   4   4   5         79.89         79.59         5.08 o
   5   4   5        716.60        714.44        14.00 o
   6   4   5        251.90        266.02         8.56 o
   7   4   5       1274.30       1277.35        18.01 o
   8   4   5         27.08         21.62         3.99 o
   9   4   5        131.53        137.54         9.23 o
  10   4   5         14.94         13.23         4.91 o
  11   4   5        146.80        159.22        15.73 o
 -13   5   5        101.85        110.97        11.30 o
 -12   5   5        145.82        151.99        12.37 o
 -11   5   5         48.40         47.82         6.80 o
 -10   5   5        275.49        281.07        12.84 o
  -9   5   5         24.59         28.44         5.64 o
  -8   5   5       1274.08       1296.11        22.63 o
  -7   5   5        164.29        153.14         8.21 o
  -6   5   5       2391.30       2426.21        27.25 o
  -5   5   5         25.17         16.52         2.79 o
  -4   5   5       1517.02       1510.57        19.63 o
  -3   5   5         93.41        103.67         4.72 o
  -2   5   5       3047.90       3018.71        23.09 o
  -1   5   5        512.54        532.41         9.24 o
   0   5   5         86.67         91.36         4.17 o
   1   5   5        616.13        594.97        11.20 o
   2   5   5        510.60        534.64        10.83 o
   3   5   5        219.88        212.79         7.76 o
   4   5   5        495.39        535.59        14.58 o
   5   5   5         96.75         94.86         6.16 o
   6   5   5       1357.50       1375.32        23.44 o
   7   5   5         40.18         36.10         4.58 o
   8   5   5        597.01        628.87        18.26 o
   9   5   5         82.15         84.02         8.56 o
  10   5   5        116.64        119.27        10.54 o
  11   5   5         10.88          8.67         6.57 o
 -13   6   5         46.57         48.94        13.45 o
 -12   6   5         60.16         78.56         8.89 o
 -11   6   5        155.40        156.87        11.35 o
 -10   6   5         15.12         21.37         4.74 o
  -9   6   5        486.66        498.54        16.80 o
  -8   6   5        472.28        484.92        14.86 o
  -7   6   5        980.56        955.83        19.62 o
  -6   6   5        431.81        421.78        10.84 o
  -5   6   5        639.02        638.25        14.41 o
  -4   6   5        132.95        125.77         6.35 o
  -3   6   5       1358.82       1361.01        17.58 o
  -2   6   5       1648.59       1687.24        18.90 o
  -1   6   5       1422.88       1462.27        18.53 o
   0   6   5         42.45         47.63         3.83 o
   1   6   5       1317.46       1310.88        17.97 o
   2   6   5         77.52         73.55         4.83 o
   3   6   5        366.65        374.23        11.48 o
   4   6   5        101.40        103.01         7.15 o
   5   6   5        672.18        679.63        16.84 o
   6   6   5         67.24         74.04         6.94 o
   7   6   5        258.12        253.30        12.33 o
   8   6   5          4.19          1.32         4.99 o
   9   6   5        349.34        333.48        15.74 o
  10   6   5          0.30          1.69         4.63 o
 -12   7   5         48.00         49.46         6.78 o
 -11   7   5         26.64         25.13         5.72 o
 -10   7   5        379.99        386.65        17.56 o
  -9   7   5        147.54        139.76         9.48 o
  -8   7   5        286.75        286.75        11.97 o
  -7   7   5          3.26          2.66         3.55 o
  -6   7   5         63.36         58.37         4.50 o
  -5   7   5          0.01          0.40         2.55 o
  -4   7   5        935.39        954.27        16.81 o
  -3   7   5         73.51         72.64         4.94 o
  -2   7   5        763.72        749.60        14.76 o
  -1   7   5        216.91        228.18         7.74 o
   0   7   5       2757.35       2805.37        26.40 o
   1   7   5        228.47        246.78         9.38 o
   2   7   5        387.27        391.24        12.16 o
   3   7   5          3.31          1.41         2.86 o
   4   7   5       1178.29       1204.33        27.37 o
   5   7   5         72.11         67.80         6.88 o
   6   7   5        124.64        111.85         9.31 o
   7   7   5         16.25         16.46         4.71 o
   8   7   5        138.08        149.68        13.64 o
   9   7   5          9.31         11.45         5.80 o
 -11   8   5         91.11        100.26         9.30 o
 -10   8   5         29.68         24.46         5.11 o
  -9   8   5        611.14        619.45        20.21 o
  -8   8   5          0.80          2.67         4.38 o
  -7   8   5         10.17          4.76         3.83 o
  -6   8   5          0.54          3.52         3.10 o
  -5   8   5        433.79        458.52        14.03 o
  -4   8   5        290.23        309.93        11.39 o
  -3   8   5        364.72        349.89        11.27 o
  -2   8   5         27.77         25.65         3.66 o
  -1   8   5       1335.99       1347.61        22.30 o
   0   8   5        161.03        163.60         8.13 o
   1   8   5        818.76        802.52        17.75 o
   2   8   5        147.52        140.27         8.17 o
   3   8   5        374.41        388.26        13.47 o
   4   8   5         16.92         12.89         3.37 o
   5   8   5        565.05        562.76        22.38 o
   6   8   5        114.18        107.13         8.58 o
   7   8   5         24.03         34.42         5.42 o
   8   8   5         40.77         29.87         6.24 o
 -10   9   5        308.45        305.02        15.41 o
  -9   9   5          4.03          8.92         4.49 o
  -8   9   5        325.40        338.93        15.34 o
  -7   9   5         43.35         33.52         5.52 o
  -6   9   5        328.78        328.64        14.05 o
  -5   9   5        155.85        161.22         9.69 o
  -4   9   5        282.53        293.62        11.95 o
  -3   9   5         14.94          8.47         3.08 o
  -2   9   5        285.73        276.51        11.39 o
  -1   9   5        287.48        300.76        12.72 o
   0   9   5        616.25        601.66        21.05 o
   1   9   5         51.34         53.39         5.08 o
   2   9   5        137.97        126.55         8.28 o
   3   9   5          0.05          6.60         3.80 o
   4   9   5        377.51        374.86        18.88 o
   5   9   5         27.16         18.47         5.58 o
   6   9   5         76.58         82.31        10.13 o
   7   9   5          3.17          3.34         4.52 o
  -9  10   5        185.78        173.86        27.05 o
  -8  10   5          4.36          8.32         4.85 o
  -7  10   5        290.42        265.36        15.06 o
  -6  10   5          1.48          7.34         3.97 o
  -5  10   5        425.89        415.41        15.38 o
  -4  10   5         22.96         11.60         3.62 o
  -3  10   5        247.76        225.55        12.94 o
  -2  10   5          4.92          2.29         6.38 o
  -1  10   5        346.59        336.37        15.83 o
   0  10   5         92.57         77.26         8.11 o
   1  10   5          3.90          7.06         5.11 o
   2  10   5         40.95         32.87         5.99 o
   3  10   5        329.11        352.22        19.00 o
   4  10   5         59.91         62.82         8.97 o
   5  10   5        101.10        106.65        11.22 o
   6  10   5         42.80         35.15         7.87 o
  -7  11   5          1.86         10.02         8.06 o
  -6  11   5        280.90        253.65        15.04 o
  -5  11   5          0.03          2.95         5.81 o
  -4  11   5         82.74         52.62        15.10 o
  -3  11   5         61.55         46.86        11.83 o
  -2  11   5        592.65        537.01        29.47 o
  -1  11   5          0.48          2.27         4.19 o
   0  11   5         37.24         51.68         8.30 o
   1  11   5          1.90         -2.10         4.79 o
   2  11   5        185.66        188.50        16.49 o
   3  11   5         26.36         14.70         6.07 o
   4  11   5        116.23        117.78        29.78 o
  -3  12   5         83.68         79.42        20.82 o
  -2  12   5          5.22          1.46         4.55 o
  -1  12   5        336.97        265.83        32.98 o
   0  12   5          0.25          9.32        14.97 o
 -14   0   6         34.46         19.48         8.84 o
 -12   0   6        606.50        578.79        27.29 o
 -10   0   6         11.67          4.34         2.93 o
  -8   0   6       3379.75       3424.88        38.03 o
  -6   0   6       2248.89       2178.18        21.39 o
  -4   0   6      10050.68      10020.10       112.34 o
  -2   0   6       4123.75       4010.33        43.43 o
   0   0   6        717.56        681.88         9.51 o
   2   0   6       1718.50       1708.21        17.43 o
   4   0   6        535.11        579.79        11.87 o
   6   0   6        956.19        938.03        22.51 o
   8   0   6        306.78        313.42        20.48 o
  10   0   6        584.76        548.55        25.14 o
 -14   1   6          1.62          9.61         4.97 o
 -13   1   6        399.55        400.60        18.99 o
 -12   1   6          1.69          0.09         4.26 o
 -11   1   6        204.42        211.06         9.41 o
 -10   1   6         26.36         21.28         3.63 o
  -9   1   6        379.19        394.66         9.72 o
  -8   1   6        827.60        799.14        11.81 o
  -7   1   6       3453.99       3367.74        27.58 o
  -6   1   6          8.77          8.30         1.49 o
  -5   1   6       1560.93       1558.36        11.03 o
  -4   1   6        284.45        300.96         5.39 o
  -3   1   6       9296.64       9234.74        38.73 o
  -2   1   6       4063.19       4197.09        19.02 o
  -1   1   6        296.73        276.25         5.28 o
   0   1   6        323.02        313.30         5.65 o
   1   1   6       5479.99       5420.91        33.69 o
   2   1   6        105.04        103.15         3.41 o
   3   1   6        342.58        339.18         7.16 o
   4   1   6        386.30        365.47         9.42 o
   5   1   6       1766.44       1757.89        21.44 o
   6   1   6        277.85        289.83        10.35 o
   7   1   6        198.48        179.51         9.41 o
   8   1   6          3.18          8.33         3.24 o
   9   1   6        716.08        695.51        20.48 o
  10   1   6          0.10          2.81         5.06 o
  11   1   6        108.62        111.00        15.70 o
 -14   2   6        238.30        227.65        17.21 o
 -13   2   6         42.10         42.39         8.08 o
 -12   2   6        640.15        652.20        19.06 o
 -11   2   6         77.37         79.92         6.61 o
 -10   2   6        356.76        371.17        11.93 o
  -9   2   6        381.48        382.66        11.58 o
  -8   2   6       2000.53       1970.89        19.68 o
  -7   2   6          1.16          1.58         1.48 o
  -6   2   6        175.84        181.28         4.61 o
  -5   2   6          0.31          1.97         1.06 o
  -4   2   6       2632.54       2623.95        15.62 o
  -3   2   6         37.42         45.80         2.10 o
  -2   2   6        162.91        153.33         3.68 o
  -1   2   6        178.02        185.46         4.51 o
   0   2   6       7555.46       7529.96        32.42 o
   1   2   6         86.02         92.85         3.87 o
   2   2   6       2627.33       2628.77        20.08 o
   3   2   6        432.19        428.77         9.40 o
   4   2   6       3277.00       3271.78        28.84 o
   5   2   6        459.24        436.57        12.14 o
   6   2   6        326.32        334.49        10.45 o
   7   2   6          3.09          3.61         3.18 o
   8   2   6        231.73        216.51        10.31 o
   9   2   6         14.21         15.20         5.56 o
  10   2   6        219.67        219.74        14.92 o
  11   2   6          0.84          1.05         5.28 o
 -14   3   6         12.34          5.82         5.21 o
 -13   3   6        550.67        540.04        22.90 o
 -12   3   6          0.34          3.13         3.64 o
 -11   3   6        224.33        225.79        12.22 o
 -10   3   6         93.90         88.09         6.80 o
  -9   3   6       1990.04       1995.32        28.89 o
  -8   3   6          0.77         -1.17         2.67 o
  -7   3   6        171.86        192.46         7.23 o
  -6   3   6        297.00        296.25         7.17 o
  -5   3   6       2594.97       2549.38        24.55 o
  -4   3   6        580.34        528.72         7.18 o
  -3   3   6        219.54        201.67         5.08 o
  -2   3   6         40.46         46.75         2.44 o
  -1   3   6       1745.90       1731.61        13.05 o
   0   3   6       1762.59       1740.49        20.23 o
   1   3   6       5513.95       5451.92        35.32 o
   2   3   6        427.91        462.81        10.30 o
   3   3   6       2147.77       2191.11        23.11 o
   4   3   6         23.11         18.58         3.20 o
   5   3   6       2595.91       2666.75        27.14 o
   6   3   6        112.73        116.79         5.99 o
   7   3   6         28.62         29.44         3.85 o
   8   3   6          0.00         -3.23         3.30 o
   9   3   6        603.12        580.42        20.71 o
  10   3   6          1.77          5.50         4.75 o
  11   3   6          9.08          7.16         5.32 o
 -14   4   6        235.80        243.20        35.71 o
 -13   4   6         23.55         14.90         6.46 o
 -12   4   6        102.60         95.40         8.96 o
 -11   4   6         31.79         25.41         4.76 o
 -10   4   6        383.31        372.74        13.05 o
  -9   4   6         55.51         67.41         6.30 o
  -8   4   6        961.31       1018.05        22.30 o
  -7   4   6        365.02        360.73        11.91 o
  -6   4   6       1463.63       1437.90        18.35 o
  -5   4   6        395.79        402.06         9.38 o
  -4   4   6       5117.46       5098.07        31.76 o
  -3   4   6         97.44        115.07         4.41 o
  -2   4   6         61.97         69.14         4.33 o
  -1   4   6       1718.95       1712.93        18.43 o
   0   4   6       5081.02       5023.93        33.08 o
   1   4   6         54.34         46.56         4.07 o
   2   4   6         37.15         56.92         3.70 o
   3   4   6         78.88         77.89         4.68 o
   4   4   6       2107.95       2148.32        25.15 o
   5   4   6        108.78        108.38         5.92 o
   6   4   6         82.68         80.57         5.23 o
   7   4   6         36.11         30.95         4.31 o
   8   4   6        612.04        612.48        16.96 o
   9   4   6          3.41          9.02         4.56 o
  10   4   6        230.67        241.38        16.14 o
  11   4   6          0.04        -11.69        13.51 o
 -13   5   6        189.42        192.94        14.62 o
 -12   5   6         12.63         12.56         4.53 o
 -11   5   6         27.23         26.27         6.98 o
 -10   5   6        207.85        194.75         9.91 o
  -9   5   6        571.17        590.81        16.24 o
  -8   5   6        226.46        237.19        10.67 o
  -7   5   6        610.83        647.70        16.47 o
  -6   5   6        107.83        105.90         5.54 o
  -5   5   6       4964.16       4960.07        42.64 o
  -4   5   6        416.02        406.95         8.95 o
  -3   5   6       1158.02       1200.50        14.68 o
  -2   5   6         79.19         71.06         4.20 o
  -1   5   6       1652.02       1640.10        18.24 o
   0   5   6        225.19        231.89         7.81 o
   1   5   6        572.96        568.48        11.48 o
   2   5   6        392.29        386.68        10.51 o
   3   5   6        233.76        227.25         8.98 o
   4   5   6        316.53        311.57        11.65 o
   5   5   6        482.08        483.10        14.08 o
   6   5   6        271.96        278.56        10.60 o
   7   5   6        261.60        257.61        11.46 o
   8   5   6        240.20        245.35        12.84 o
   9   5   6        586.61        592.88        22.44 o
  10   5   6         81.58         82.13         9.91 o
 -13   6   6         16.16         22.86        10.91 o
 -12   6   6        273.21        279.02        15.61 o
 -11   6   6         26.22         21.57         4.98 o
 -10   6   6        117.86        120.21         9.01 o
  -9   6   6         65.44         72.27         6.32 o
  -8   6   6        319.88        316.22        12.06 o
  -7   6   6          2.30         -2.88         3.62 o
  -6   6   6       1100.89       1099.71        19.69 o
  -5   6   6        359.70        370.33        11.02 o
  -4   6   6       1526.68       1522.29        20.30 o
  -3   6   6       1389.89       1389.60        19.37 o
  -2   6   6        933.89        942.93        15.45 o
  -1   6   6        306.58        325.31        10.29 o
   0   6   6        746.22        757.40        14.72 o
   1   6   6       1377.39       1370.70        20.33 o
   2   6   6       1222.23       1210.00        20.44 o
   3   6   6        619.80        620.09        15.09 o
   4   6   6        437.88        438.06        15.70 o
   5   6   6          8.12          8.58         3.67 o
   6   6   6        300.01        297.55        13.25 o
   7   6   6        127.80        133.30         8.84 o
   8   6   6        231.44        223.42        11.81 o
   9   6   6          0.03          2.29         5.12 o
  10   6   6        108.22         91.13        23.75 o
 -12   7   6         37.06         45.84         8.32 o
 -11   7   6        434.30        430.23        19.20 o
 -10   7   6         35.40         30.64         5.97 o
  -9   7   6         41.37         36.86         5.30 o
  -8   7   6         36.54         22.23         5.01 o
  -7   7   6        742.27        762.08        18.38 o
  -6   7   6        443.39        424.53        12.25 o
  -5   7   6        126.40        130.81         7.17 o
  -4   7   6         16.62         10.67         3.39 o
  -3   7   6        618.59        611.69        18.30 o
  -2   7   6         33.15         36.62         4.36 o
  -1   7   6        557.92        562.12        13.82 o
   0   7   6         62.02         72.63         5.41 o
   1   7   6       1383.51       1402.79        23.24 o
   2   7   6         60.43         59.49         5.62 o
   3   7   6       1411.47       1392.22        29.07 o
   4   7   6        330.99        313.40        14.05 o
   5   7   6         78.09         77.85         7.22 o
   6   7   6         28.40         22.08         8.07 o
   7   7   6        507.58        504.95        20.02 o
   8   7   6         50.50         70.48         7.63 o
   9   7   6         13.20         11.14        11.99 o
 -11   8   6         14.34         24.32         5.11 o
 -10   8   6        155.84        160.04        11.95 o
  -9   8   6          3.91          9.17         3.63 o
  -8   8   6        288.98        268.55        12.12 o
  -7   8   6        131.09        131.27         8.41 o
  -6   8   6        564.46        548.88        17.04 o
  -5   8   6         46.13         46.68         5.01 o
  -4   8   6         28.02         28.88         4.46 o
  -3   8   6          7.37         12.20         3.46 o
  -2   8   6        738.27        753.40        17.30 o
  -1   8   6        230.69        222.09        10.50 o
   0   8   6        171.63        179.04        10.25 o
   1   8   6          1.92          5.02         4.04 o
   2   8   6       2160.11       2177.63        38.39 o
   3   8   6          0.04         -1.04         4.09 o
   4   8   6         84.23         76.08         7.19 o
   5   8   6          9.36          6.14         4.95 o
   6   8   6        304.60        319.91        16.37 o
   7   8   6          4.47          8.57         6.96 o
   8   8   6         81.40         66.21         7.70 o
 -10   9   6          2.91          4.14         7.13 o
  -9   9   6         48.68         51.78         6.76 o
  -8   9   6          5.19         -4.13         5.48 o
  -7   9   6        604.31        567.81        20.77 o
  -6   9   6        125.40        140.40         8.42 o
  -5   9   6        393.44        424.76        16.76 o
  -4   9   6        101.39        120.08        10.67 o
  -3   9   6        453.75        438.67        15.57 o
  -2   9   6          5.66          7.79         4.60 o
  -1   9   6        193.95        189.46        12.34 o
   0   9   6        102.90        103.69        10.76 o
   1   9   6        262.25        265.22        13.83 o
   2   9   6          0.13         -1.33         3.59 o
   3   9   6        475.56        471.85        17.38 o
   4   9   6          8.70          4.43         5.07 o
   5   9   6         31.98         20.93         8.50 o
   6   9   6          1.91         -1.11         4.38 o
   7   9   6        240.55        241.38        21.05 o
  -8  10   6         56.39         44.40         7.61 o
  -7  10   6         20.74         18.94         6.41 o
  -6  10   6        600.91        627.24        22.05 o
  -5  10   6          2.35          2.11         4.44 o
  -4  10   6        375.72        346.18        17.86 o
  -3  10   6          7.11         10.65         4.53 o
  -2  10   6        355.99        349.67        18.13 o
  -1  10   6         67.04         68.05         8.52 o
   0  10   6        146.30        128.77        10.08 o
   1  10   6         27.76         25.62         7.04 o
   2  10   6        142.45        108.57        12.68 o
   3  10   6          0.91          7.26         6.80 o
   4  10   6         63.35         62.05         8.55 o
   5  10   6         20.92         24.43         6.61 o
  -6  11   6          6.46         -7.11         5.14 o
  -5  11   6        329.25        325.90        25.92 o
  -4  11   6          7.92         -0.62         4.95 o
  -3  11   6         88.12         82.35        10.75 o
  -2  11   6         16.17         11.28         5.55 o
  -1  11   6        290.75        287.68        15.80 o
   0  11   6         14.62         20.29         5.87 o
   1  11   6        141.91        143.39        15.91 o
   2  11   6          0.38          9.39         8.86 o
   3  11   6        134.33        107.24        25.45 o
 -15   0   7         97.15         57.88        18.85 o
 -13   0   7        229.79        230.21        23.35 o
 -11   0   7         15.80         19.23         5.11 o
  -9   0   7       2283.02       2324.95        33.93 o
  -7   0   7        205.05        191.22        10.94 o
  -5   0   7      13875.60      13855.96        86.13 o
  -3   0   7        814.38        801.80        13.63 o
  -1   0   7      11599.73      11439.00        57.19 o
   1   0   7         38.14         37.02         2.94 o
   3   0   7       1121.40       1092.87        23.61 o
   5   0   7        572.70        597.14        20.93 o
   7   0   7        102.43        100.35        10.35 o
   9   0   7        808.56        795.21        34.84 o
  11   0   7          4.83         20.51        10.65 o
 -14   1   7        244.40        247.49        18.46 o
 -13   1   7        109.43         98.22        10.09 o
 -12   1   7        129.50        132.62        10.76 o
 -11   1   7         38.91         40.35         4.72 o
 -10   1   7       1416.83       1412.24        21.05 o
  -9   1   7          6.75          5.93         2.18 o
  -8   1   7        223.75        221.57         6.91 o
  -7   1   7        377.15        389.99         8.12 o
  -6   1   7        789.76        787.92         9.50 o
  -5   1   7        234.15        219.34         5.21 o
  -4   1   7       8197.72       7982.19        60.69 o
  -3   1   7          0.03          1.48         1.20 o
  -2   1   7       1170.91       1183.84        11.24 o
  -1   1   7          3.59          3.53         1.19 o
   0   1   7       7152.12       7073.33        39.69 o
   1   1   7       3124.68       3115.42        19.90 o
   2   1   7         17.34         20.80         2.18 o
   3   1   7        133.91        130.61         5.33 o
   4   1   7       4135.45       4148.99        49.56 o
   5   1   7         70.18         72.34         7.11 o
   6   1   7          2.11          3.28         3.21 o
   7   1   7        523.04        545.01        18.44 o
   8   1   7       1127.14       1054.87        26.01 o
   9   1   7          4.04          1.81         4.05 o
  10   1   7         40.57         47.57         7.16 o
 -14   2   7          2.16          8.04         5.45 o
 -13   2   7        389.21        414.21        22.45 o
 -12   2   7        102.60         90.43        10.16 o
 -11   2   7        554.75        577.43        20.72 o
 -10   2   7        158.17        154.02         8.01 o
  -9   2   7       2554.31       2536.60        27.70 o
  -8   2   7        146.56        129.98         5.83 o
  -7   2   7         70.83         72.66         3.92 o
  -6   2   7       1942.55       1945.93        17.42 o
  -5   2   7       2626.42       2557.47        20.72 o
  -4   2   7       1281.13       1266.75        12.52 o
  -3   2   7        547.03        557.06         8.80 o
  -2   2   7        966.51        931.16         9.39 o
  -1   2   7       2148.06       2080.72        24.32 o
   0   2   7       2242.59       2225.83        18.35 o
   1   2   7       1195.93       1198.80        14.11 o
   2   2   7        225.18        220.55         6.13 o
   3   2   7       2705.93       2735.89        27.86 o
   4   2   7          0.58         -2.04         2.38 o
   5   2   7       1747.06       1742.66        29.40 o
   6   2   7         19.95         25.34         5.06 o
   7   2   7        311.70        289.17        11.63 o
   8   2   7        118.11        103.50         8.22 o
   9   2   7        263.62        235.24        16.84 o
  10   2   7         33.76         28.09         5.70 o
  11   2   7         17.69          2.68         8.24 o
 -14   3   7         32.01         16.94         6.85 o
 -13   3   7         29.10         24.76         5.19 o
 -12   3   7        507.51        526.03        19.51 o
 -11   3   7         44.09         43.30         5.53 o
 -10   3   7        629.40        605.23        17.01 o
  -9   3   7         51.29         48.87         5.07 o
  -8   3   7       2569.12       2532.28        30.65 o
  -7   3   7         62.25         65.74         4.69 o
  -6   3   7        298.04        285.70         7.78 o
  -5   3   7         24.33         28.27         2.66 o
  -4   3   7       1754.76       1785.75        15.22 o
  -3   3   7         67.35         64.29         2.83 o
  -2   3   7        355.06        343.39         6.17 o
  -1   3   7       1575.49       1467.32        17.79 o
   0   3   7       1300.03       1289.70        13.99 o
   1   3   7        427.32        449.70         9.35 o
   2   3   7       2135.12       2143.51        22.06 o
   3   3   7       1186.84       1187.56        18.75 o
   4   3   7       2023.58       2047.28        29.74 o
   5   3   7        628.25        611.27        14.26 o
   6   3   7        922.30        910.34        18.27 o
   7   3   7         75.66         78.86         5.91 o
   8   3   7        163.75        135.90         7.68 o
   9   3   7         66.66         67.41         8.28 o
  10   3   7         49.77         46.63         7.26 o
 -14   4   7         39.67         46.83        10.55 o
 -13   4   7        205.63        198.47        13.15 o
 -12   4   7         15.80         13.21         6.81 o
 -11   4   7        297.93        279.61        12.75 o
 -10   4   7        184.78        186.48        10.01 o
  -9   4   7        448.97        458.22        16.05 o
  -8   4   7        444.95        443.63        15.10 o
  -7   4   7       1093.10       1112.01        16.91 o
  -6   4   7         93.14         95.09         4.80 o
  -5   4   7        658.37        660.04        11.18 o
  -4   4   7        386.93        373.63         8.16 o
  -3   4   7       5757.31       5638.00        36.12 o
  -2   4   7       1182.26       1152.18        14.02 o
  -1   4   7        705.93        705.26        11.88 o
   0   4   7         29.16         29.40         3.53 o
   1   4   7       1635.57       1663.56        19.55 o
   2   4   7        103.46         97.09         5.72 o
   3   4   7        377.28        391.62        10.76 o
   4   4   7          4.88          7.58         3.35 o
   5   4   7        632.05        630.42        14.23 o
   6   4   7         59.65         66.82         5.12 o
   7   4   7        327.07        324.92        10.20 o
   8   4   7          0.74          0.62         3.61 o
   9   4   7        112.73        109.41         9.00 o
  10   4   7         18.30         15.77         7.58 o
 -13   5   7          1.90         10.44         4.84 o
 -12   5   7        260.15        250.54        14.51 o
 -11   5   7         28.10         13.37         4.74 o
 -10   5   7         74.98         78.87         6.53 o
  -9   5   7        285.36        308.87        12.59 o
  -8   5   7        495.74        479.84        14.05 o
  -7   5   7         84.35         81.93         6.28 o
  -6   5   7        493.53        515.05        11.40 o
  -5   5   7         56.85         64.74         4.09 o
  -4   5   7       3245.76       3276.46        25.50 o
  -3   5   7        275.07        271.11         7.81 o
  -2   5   7       3848.28       3868.39        36.14 o
  -1   5   7         60.68         67.71         5.19 o
   0   5   7        766.25        767.71        16.01 o
   1   5   7         10.70          7.69         2.81 o
   2   5   7        460.92        488.57        16.63 o
   3   5   7         59.86         57.01         6.04 o
   4   5   7        109.64        111.12         7.55 o
   5   5   7          7.79          5.49         3.37 o
   6   5   7        448.53        455.82        13.98 o
   7   5   7          2.97          4.96         3.52 o
   8   5   7        146.52        156.92        12.60 o
   9   5   7          1.40          0.41         5.48 o
  10   5   7        163.26        136.73        19.82 o
 -13   6   7         97.29         69.92        19.33 o
 -12   6   7         96.18        110.48        10.02 o
 -11   6   7        212.60        214.10        12.20 o
 -10   6   7         35.48         36.20         4.75 o
  -9   6   7        318.02        339.34        12.98 o
  -8   6   7         96.66        109.10         7.35 o
  -7   6   7        512.59        506.01        14.53 o
  -6   6   7         51.62         52.27         4.63 o
  -5   6   7        525.85        527.24        12.55 o
  -4   6   7        115.59        126.04         6.30 o
  -3   6   7       1426.42       1429.00        21.52 o
  -2   6   7        158.69        165.61         8.23 o
  -1   6   7       1347.77       1366.35        22.67 o
   0   6   7         54.40         48.35         4.88 o
   1   6   7        573.14        586.22        14.88 o
   2   6   7        221.02        232.09        11.38 o
   3   6   7        461.88        464.13        14.97 o
   4   6   7         36.09         40.72         5.63 o
   5   6   7        505.50        500.29        15.59 o
   6   6   7         13.11          8.10         3.66 o
   7   6   7        192.70        206.06        11.00 o
   8   6   7         20.60         24.38         6.64 o
   9   6   7        105.11        116.12        11.77 o
 -12   7   7        107.07        122.26        11.97 o
 -11   7   7         25.29         22.16         8.58 o
 -10   7   7        711.27        721.40        21.95 o
  -9   7   7         39.50         48.40         5.92 o
  -8   7   7        209.53        190.72         9.97 o
  -7   7   7         11.02          8.19         4.52 o
  -6   7   7        445.65        473.04        15.02 o
  -5   7   7        116.66        118.83         7.67 o
  -4   7   7        128.24        124.51         7.61 o
  -3   7   7          2.59          3.59         3.39 o
  -2   7   7        621.52        615.43        16.41 o
  -1   7   7         25.68         29.25         4.15 o
   0   7   7        679.58        682.86        17.07 o
   1   7   7        183.05        210.70        12.27 o
   2   7   7        375.70        394.17        15.28 o
   3   7   7          3.48          5.10         3.77 o
   4   7   7       1141.04       1156.58        27.43 o
   5   7   7          6.03         10.63         3.94 o
   6   7   7        190.04        166.71        12.76 o
   7   7   7         37.34         45.68         6.14 o
   8   7   7        148.13        164.07        12.34 o
 -11   8   7        227.53        240.63        16.24 o
 -10   8   7          1.96         14.13         4.90 o
  -9   8   7        412.85        399.51        15.25 o
  -8   8   7         39.67         30.81         4.98 o
  -7   8   7        292.83        275.71        12.98 o
  -6   8   7          4.25          1.07         3.58 o
  -5   8   7        423.43        416.03        14.86 o
  -4   8   7         80.49         68.93         6.94 o
  -3   8   7        118.47        118.07         8.71 o
  -2   8   7         99.29        104.45         7.05 o
  -1   8   7        703.81        737.23        19.04 o
   0   8   7         30.62         22.71         4.61 o
   1   8   7        130.23        142.99        10.87 o
   2   8   7         45.73         58.57         6.95 o
   3   8   7        648.01        673.70        19.72 o
   4   8   7          0.62          4.65         3.66 o
   5   8   7        446.26        450.07        26.46 o
   6   8   7         21.25         20.34         5.51 o
   7   8   7        105.60         97.53         9.69 o
 -10   9   7        136.93        147.84        14.83 o
  -9   9   7         21.72         13.94         5.25 o
  -8   9   7        216.92        227.08        12.79 o
  -7   9   7          0.28          5.23         4.87 o
  -6   9   7        480.41        446.07        19.32 o
  -5   9   7         52.64         47.44         6.63 o
  -4   9   7        261.76        249.79        12.31 o
  -3   9   7         17.08         12.69         3.94 o
  -2   9   7        624.89        644.02        22.91 o
  -1   9   7        200.46        218.83        12.44 o
   0   9   7        250.15        247.45        14.39 o
   1   9   7          3.28          9.97         5.22 o
   2   9   7        156.37        146.39        10.86 o
   3   9   7        123.65        117.72         9.77 o
   4   9   7        208.62        235.22        17.60 o
   5   9   7         82.59         88.12        10.31 o
   6   9   7        130.24        116.76        11.63 o
  -8  10   7          3.58         13.28         4.70 o
  -7  10   7        216.17        245.08        18.17 o
  -6  10   7         27.14         19.53         6.86 o
  -5  10   7        139.71        141.73        11.01 o
  -4  10   7         99.69        101.16         9.24 o
  -3  10   7        770.99        739.42        27.15 o
  -2  10   7         71.40         70.92         8.89 o
  -1  10   7        286.41        279.65        16.36 o
   0  10   7         12.46          4.63        10.05 o
   1  10   7        173.25        147.38        11.58 o
   2  10   7          0.62         -5.13         5.08 o
   3  10   7         72.65         82.34        14.05 o
   4  10   7          0.66         21.45         6.57 o
  -6  11   7         51.69         68.51        14.11 o
  -5  11   7          4.87         -1.26         7.25 o
  -4  11   7        153.77        133.56        14.53 o
  -3  11   7         11.54          0.55         4.46 o
  -2  11   7        388.87        382.66        23.76 o
  -1  11   7          0.05          1.98         5.77 o
   0  11   7         48.31         45.00        10.00 o
   1  11   7         11.53         17.96         6.30 o
   2  11   7        245.41        264.55        41.29 o
 -14   0   8        509.05        532.36        36.73 o
 -12   0   8        222.83        230.66        22.98 o
 -10   0   8         59.37         50.37         5.82 o
  -8   0   8        538.35        539.39        14.86 o
  -6   0   8       1420.88       1382.48        17.34 o
  -4   0   8       2649.23       2725.81        27.05 o
  -2   0   8       5247.22       5028.08        58.41 o
   0   0   8       5009.37       4986.08        29.76 o
   2   0   8        917.94        945.69        20.07 o
   4   0   8        204.44        190.91        10.12 o
   6   0   8        380.98        387.27        18.76 o
   8   0   8        238.60        232.69        22.85 o
  10   0   8         98.33         95.73        11.37 o
 -14   1   8          2.26          5.95         5.94 o
 -13   1   8        425.97        414.12        27.13 o
 -12   1   8         65.55         64.54         7.62 o
 -11   1   8         90.43         93.79         8.05 o
 -10   1   8         15.75         18.80         3.50 o
  -9   1   8       1067.99       1091.33        16.23 o
  -8   1   8          2.55          3.49         2.26 o
  -7   1   8       1255.59       1244.44        15.39 o
  -6   1   8        282.36        269.47         6.25 o
  -5   1   8       1382.00       1364.71        15.93 o
  -4   1   8        896.56        882.25        10.66 o
  -3   1   8        782.32        783.32        11.81 o
  -2   1   8        122.53        123.22         3.36 o
  -1   1   8       5494.42       5508.76        24.38 o
   0   1   8         13.07         11.90         1.63 o
   1   1   8       2539.17       2530.15        21.50 o
   2   1   8        771.73        767.37        11.79 o
   3   1   8        651.58        659.21        12.31 o
   4   1   8         45.78         52.35         4.76 o
   5   1   8        310.95        299.91        11.90 o
   6   1   8          1.07         -0.36         3.42 o
   7   1   8        460.25        430.98        16.70 o
   8   1   8         52.35         57.34         6.13 o
   9   1   8        149.15        143.53        10.19 o
  10   1   8         21.15         13.37         5.85 o
 -14   2   8        282.55        308.38        20.24 o
 -13   2   8          2.49          3.18         5.82 o
 -12   2   8         55.04         39.70         5.69 o
 -11   2   8         28.35         32.70         4.88 o
 -10   2   8       1368.69       1401.04        27.64 o
  -9   2   8          1.37          7.91         2.93 o
  -8   2   8       1479.57       1464.74        19.48 o
  -7   2   8         18.05         14.01         2.67 o
  -6   2   8       3380.57       3405.35        42.55 o
  -5   2   8        750.06        757.31         9.56 o
  -4   2   8         34.24         27.56         2.86 o
  -3   2   8          0.01          3.15         1.48 o
  -2   2   8        800.56        804.40        10.19 o
  -1   2   8         38.49         37.99         2.75 o
   0   2   8       2339.28       2401.67        24.26 o
   1   2   8         23.10         26.83         2.60 o
   2   2   8        680.71        716.77        12.22 o
   3   2   8        174.85        180.22         6.52 o
   4   2   8       1670.02       1679.12        23.01 o
   5   2   8         63.75         64.04         5.32 o
   6   2   8        376.68        369.76        12.04 o
   7   2   8          4.59          4.90         3.95 o
   8   2   8        730.16        720.30        21.21 o
   9   2   8         16.94         18.04         4.70 o
  10   2   8         15.01          8.84         6.79 o
 -14   3   8          9.47          4.60         5.99 o
 -13   3   8        120.01        126.65        10.00 o
 -12   3   8          9.95         10.00         4.67 o
 -11   3   8        279.83        297.96        12.87 o
 -10   3   8         20.31         14.16         3.75 o
  -9   3   8       1153.60       1200.76        21.93 o
  -8   3   8        126.49        119.33         6.50 o
  -7   3   8       1289.49       1227.18        21.63 o
  -6   3   8         11.41          8.93         2.34 o
  -5   3   8       4301.93       4248.59        31.50 o
  -4   3   8         55.73         66.79         3.37 o
  -3   3   8         56.94         53.42         2.82 o
  -2   3   8         85.92         72.09         4.00 o
  -1   3   8       3321.14       3375.46        31.19 o
   0   3   8        260.99        248.38         6.63 o
   1   3   8          1.66          6.20         2.28 o
   2   3   8        148.52        133.68         5.78 o
   3   3   8       2680.28       2712.83        27.89 o
   4   3   8          6.51          6.24         2.85 o
   5   3   8        474.55        469.03        13.08 o
   6   3   8          0.51          2.03         3.51 o
   7   3   8        855.91        845.29        18.34 o
   8   3   8          2.98          9.99         3.56 o
   9   3   8        141.84        141.17        11.08 o
  10   3   8          1.89          4.17         5.07 o
 -14   4   8        249.46        263.16        21.39 o
 -13   4   8          2.73         10.63         4.30 o
 -12   4   8         12.01         11.78         4.23 o
 -11   4   8        285.03        280.84        15.32 o
 -10   4   8        844.56        870.09        23.10 o
  -9   4   8        165.07        183.75        10.39 o
  -8   4   8        134.70        123.60         8.32 o
  -7   4   8         42.70         46.80         3.86 o
  -6   4   8       2591.50       2617.07        23.96 o
  -5   4   8        449.48        453.43         9.77 o
  -4   4   8        319.44        319.59         8.49 o
  -3   4   8        122.82        127.61         6.01 o
  -2   4   8       2170.62       2187.53        25.32 o
  -1   4   8          0.33         -2.67         3.13 o
   0   4   8       2880.27       2951.90        29.65 o
   1   4   8        352.86        345.05         9.05 o
   2   4   8        299.27        318.07        10.38 o
   3   4   8        316.21        316.27        10.22 o
   4   4   8       1083.04       1115.81        18.73 o
   5   4   8        133.06        143.19         7.27 o
   6   4   8          2.81          1.53         3.12 o
   7   4   8         42.51         42.64         4.87 o
   8   4   8        666.83        660.11        22.69 o
   9   4   8         56.73         58.44         7.73 o
 -13   5   8        124.38        127.79        11.95 o
 -12   5   8         22.15         17.33         5.66 o
 -11   5   8        137.16        131.04         9.38 o
 -10   5   8          7.81         11.00         3.90 o
  -9   5   8        355.77        373.40        13.02 o
  -8   5   8         49.40         42.84         5.03 o
  -7   5   8        158.20        151.73         7.72 o
  -6   5   8        533.94        546.59        12.73 o
  -5   5   8       1427.81       1408.50        18.80 o
  -4   5   8        484.41        481.63        11.71 o
  -3   5   8        552.32        560.25        12.36 o
  -2   5   8        376.26        359.03        10.94 o
  -1   5   8       4918.83       4978.61        39.97 o
   0   5   8        867.51        866.03        17.79 o
   1   5   8        698.55        747.89        20.95 o
   2   5   8        704.08        686.56        20.65 o
   3   5   8        778.39        779.23        17.69 o
   4   5   8        179.53        178.04         9.08 o
   5   5   8          2.31          8.39         3.46 o
   6   5   8         54.10         44.67         4.74 o
   7   5   8        231.08        208.64        12.87 o
   8   5   8          0.64         10.79         5.48 o
   9   5   8        138.46        114.52        12.63 o
 -13   6   8         68.65         58.79        13.63 o
 -12   6   8        254.52        227.59        21.28 o
 -11   6   8         85.78         99.08        10.61 o
 -10   6   8        129.54        125.28         8.39 o
  -9   6   8        421.44        405.52        15.43 o
  -8   6   8        472.49        473.29        14.94 o
  -7   6   8        639.96        643.15        17.71 o
  -6   6   8        297.24        266.93         9.53 o
  -5   6   8          3.66          3.17         2.77 o
  -4   6   8       1210.36       1202.28        20.63 o
  -3   6   8        244.70        244.75        10.48 o
  -2   6   8        672.59        698.87        16.94 o
  -1   6   8         35.72         29.49         4.13 o
   0   6   8        999.57       1041.94        22.84 o
   1   6   8        237.66        266.16        11.83 o
   2   6   8        629.18        643.61        19.12 o
   3   6   8         45.52         51.76         6.00 o
   4   6   8        274.96        274.59        14.44 o
   5   6   8        330.80        330.48        13.92 o
   6   6   8        255.97        244.29        10.92 o
   7   6   8        297.04        316.49        14.82 o
   8   6   8        150.28        150.51        13.34 o
 -12   7   8          0.09          1.27         5.55 o
 -11   7   8        137.05        146.57        10.24 o
 -10   7   8          4.78          2.87         4.06 o
  -9   7   8        660.05        645.61        20.19 o
  -8   7   8         89.93         88.44         7.68 o
  -7   7   8        771.50        745.38        25.89 o
  -6   7   8        364.71        357.94        14.66 o
  -5   7   8        129.80        127.82         8.48 o
  -4   7   8         64.80         61.91         5.91 o
  -3   7   8        644.44        658.94        17.85 o
  -2   7   8        342.07        313.86        12.21 o
  -1   7   8         12.26          7.98         2.97 o
   0   7   8        299.85        313.27        13.27 o
   1   7   8       1161.53       1176.29        29.13 o
   2   7   8        164.28        167.27        10.51 o
   3   7   8        213.00        204.53        11.88 o
   4   7   8        178.17        186.52        12.66 o
   5   7   8        443.19        444.84        16.83 o
   6   7   8         20.42         17.62         5.33 o
   7   7   8        219.09        215.24        13.66 o
   8   7   8          4.87         11.27         9.40 o
 -11   8   8          8.27         -4.73         9.06 o
 -10   8   8         56.41         35.21         7.19 o
  -9   8   8          5.49          8.51         4.31 o
  -8   8   8       1173.64       1158.60        29.38 o
  -7   8   8         21.74         25.81         5.51 o
  -6   8   8        103.10         93.67         7.61 o
  -5   8   8          0.87         -1.04         4.00 o
  -4   8   8        686.47        679.47        20.74 o
  -3   8   8         13.23          9.33         3.83 o
  -2   8   8         74.60         77.79         6.74 o
  -1   8   8         12.48         19.23         4.42 o
   0   8   8        226.01        201.89        12.91 o
   1   8   8          7.11          8.04         4.73 o
   2   8   8        679.50        704.79        22.14 o
   3   8   8         86.98         76.73         7.89 o
   4   8   8         57.95         64.47         7.77 o
   5   8   8          2.09         16.50         8.63 o
   6   8   8        446.52        465.27        22.24 o
   7   8   8          2.22         -0.33         4.77 o
 -10   9   8         29.42         10.31        13.19 o
  -9   9   8         73.66         72.78         8.19 o
  -8   9   8         11.68         15.59         9.35 o
  -7   9   8        314.61        325.45        20.03 o
  -6   9   8          6.77         -1.51         4.47 o
  -5   9   8        226.59        231.59        13.27 o
  -4   9   8         13.34         11.06         3.62 o
  -3   9   8        939.34        934.79        23.36 o
  -2   9   8         19.67         24.56         5.73 o
  -1   9   8         61.40         55.54         7.19 o
   0   9   8         42.65         36.05         9.26 o
   1   9   8        549.36        564.93        22.88 o
   2   9   8         25.17         21.55         6.14 o
   3   9   8         74.66         76.00         8.97 o
   4   9   8         12.28         10.54         6.14 o
   5   9   8        152.47        156.80        13.30 o
  -8  10   8         74.45         65.92        16.94 o
  -7  10   8          5.46         11.48         7.01 o
  -6  10   8        103.02        109.02        10.23 o
  -5  10   8         43.65         38.91         6.20 o
  -4  10   8        238.63        220.03        12.38 o
  -3  10   8         30.72         33.50         6.49 o
  -2  10   8        448.29        475.90        25.29 o
  -1  10   8          0.00          5.86         7.60 o
   0  10   8        286.38        281.68        15.60 o
   1  10   8          3.30         11.19         6.39 o
   2  10   8        232.43        229.10        14.36 o
   3  10   8          0.21          4.86         6.16 o
  -5  11   8         66.23         59.09        12.94 o
  -4  11   8         30.45         33.05         7.98 o
  -3  11   8        106.63        111.00        16.03 o
  -2  11   8          0.36          0.68         5.97 o
  -1  11   8        230.82        237.84        16.56 o
   0  11   8          4.20          4.03         4.92 o
   1  11   8        142.31         97.39        24.30 o
 -13   0   9         46.07         28.09        11.96 o
 -11   0   9       1593.62       1601.57        36.96 o
  -9   0   9         71.85         78.14         7.20 o
  -7   0   9        113.86        128.69         7.54 o
  -5   0   9       1272.08       1253.29        20.33 o
  -3   0   9       1361.03       1419.87        23.05 o
  -1   0   9       8535.88       8225.25        81.66 o
   1   0   9         52.76         59.07         5.13 o
   3   0   9       5305.14       5274.62        57.99 o
   5   0   9        192.67        187.04        13.00 o
   7   0   9        753.59        711.69        28.30 o
   9   0   9         10.71          4.51         5.26 o
 -14   1   9        202.05        205.68        16.53 o
 -13   1   9          4.51         -3.09         6.00 o
 -12   1   9        187.92        180.31        11.11 o
 -11   1   9          1.15         -0.39         3.30 o
 -10   1   9       1367.97       1419.85        23.82 o
  -9   1   9        280.34        280.26         9.17 o
  -8   1   9          1.14          2.69         2.29 o
  -7   1   9        164.86        168.36         5.75 o
  -6   1   9       3432.92       3444.76        26.72 o
  -5   1   9         84.27         91.68         4.17 o
  -4   1   9        393.95        397.70         7.72 o
  -3   1   9       1888.05       1949.51        20.10 o
  -2   1   9       4264.38       4276.60        24.52 o
  -1   1   9          1.59          0.72         2.10 o
   0   1   9        160.32        176.38         5.48 o
   1   1   9          8.71         15.42         2.35 o
   2   1   9       2652.29       2629.68        26.74 o
   3   1   9        170.53        171.85         6.99 o
   4   1   9       1157.97       1189.21        20.07 o
   5   1   9        158.70        158.20         8.72 o
   6   1   9         30.76         25.55         4.47 o
   7   1   9         28.67         22.04         4.23 o
   8   1   9        383.89        357.46        19.25 o
   9   1   9          8.46         10.13         4.40 o
  10   1   9         16.92          6.70         6.12 o
 -14   2   9         28.89         21.07         6.57 o
 -13   2   9         70.64         57.22         7.78 o
 -12   2   9         41.37         38.59         5.52 o
 -11   2   9        513.25        532.31        15.86 o
 -10   2   9        372.13        363.53        12.78 o
  -9   2   9        743.63        762.46        16.33 o
  -8   2   9         61.54         59.41         4.06 o
  -7   2   9       1599.03       1641.05        19.09 o
  -6   2   9         18.88         17.47         2.89 o
  -5   2   9       3540.17       3518.88        23.27 o
  -4   2   9          1.29          5.60         1.62 o
  -3   2   9        953.49        986.75        12.34 o
  -2   2   9       1313.85       1271.67        18.49 o
  -1   2   9        546.89        528.76         9.33 o
   0   2   9        925.59        914.49        12.06 o
   1   2   9         16.60         18.57         2.28 o
   2   2   9        332.01        321.08         8.16 o
   3   2   9       2578.54       2555.44        26.46 o
   4   2   9        745.72        738.21        16.07 o
   5   2   9        230.09        225.35        10.35 o
   6   2   9        262.34        267.75        12.44 o
   7   2   9        656.20        642.84        18.78 o
   8   2   9         57.08         60.96         6.69 o
   9   2   9         67.75         71.53         7.66 o
 -14   3   9        116.07        129.91        13.88 o
 -13   3   9          0.95         -5.88         4.49 o
 -12   3   9        163.77        179.55        11.58 o
 -11   3   9         63.11         73.96         6.81 o
 -10   3   9        578.95        606.72        16.77 o
  -9   3   9         25.03         19.77         3.61 o
  -8   3   9        982.16        987.23        23.90 o
  -7   3   9        301.74        296.81        10.24 o
  -6   3   9       1388.23       1363.14        17.78 o
  -5   3   9       1312.47       1298.30        17.05 o
  -4   3   9       2585.33       2654.16        25.79 o
  -3   3   9        130.69        133.91         5.17 o
  -2   3   9        931.77        934.47        14.04 o
  -1   3   9        172.25        174.77         6.80 o
   0   3   9        194.60        187.90         6.15 o
   1   3   9         73.52         61.79         4.20 o
   2   3   9        600.14        614.87        12.05 o
   3   3   9         67.89         70.85         4.97 o
   4   3   9        446.15        431.77        12.32 o
   5   3   9          3.51          6.49         3.34 o
   6   3   9        679.84        692.92        18.63 o
   7   3   9         41.52         37.71         5.40 o
   8   3   9        203.97        198.38        11.04 o
   9   3   9         75.53         76.69         8.77 o
 -14   4   9          5.53          4.23         7.29 o
 -13   4   9        349.62        350.45        18.98 o
 -12   4   9         34.10         29.19         5.47 o
 -11   4   9        128.68        122.15         9.31 o
 -10   4   9         45.78         45.80         6.10 o
  -9   4   9        453.10        435.74        18.73 o
  -8   4   9         82.95         83.17         5.68 o
  -7   4   9        334.68        320.84        10.36 o
  -6   4   9         62.50         55.46         4.11 o
  -5   4   9       1311.43       1335.31        18.09 o
  -4   4   9        543.48        540.16        12.43 o
  -3   4   9       1887.40       1891.32        22.85 o
  -2   4   9         28.11         20.37         3.01 o
  -1   4   9        438.52        448.41        12.02 o
   0   4   9        133.93        136.65         7.12 o
   1   4   9       1852.87       1882.24        23.60 o
   2   4   9        321.29        305.15        10.61 o
   3   4   9        520.12        519.40        12.23 o
   4   4   9          0.71          0.55         2.98 o
   5   4   9        514.53        497.78        14.57 o
   6   4   9        129.83        118.66         7.68 o
   7   4   9         77.76         68.09         5.94 o
   8   4   9         76.46         73.70         8.35 o
   9   4   9         77.36         78.87        14.42 o
 -13   5   9          5.52         -2.63         4.79 o
 -12   5   9        289.76        277.04        16.76 o
 -11   5   9          8.23          8.40         5.22 o
 -10   5   9        205.14        207.89        14.33 o
  -9   5   9         12.03         12.88         6.03 o
  -8   5   9        149.29        146.37         8.87 o
  -7   5   9         40.38         33.86         5.80 o
  -6   5   9        272.32        287.79         9.58 o
  -5   5   9          3.44          8.04         2.91 o
  -4   5   9       1134.03       1158.72        20.29 o
  -3   5   9          0.16          0.34         3.09 o
  -2   5   9        990.82        993.74        18.73 o
  -1   5   9          2.79          8.45         3.06 o
   0   5   9       1414.37       1476.76        24.24 o
   1   5   9         12.63         15.07         5.40 o
   2   5   9       1465.60       1485.73        26.43 o
   3   5   9         12.94         18.50         4.04 o
   4   5   9        273.40        275.39        11.57 o
   5   5   9         47.22         46.52         4.90 o
   6   5   9        186.51        187.87        10.36 o
   7   5   9          2.31          1.90         5.01 o
   8   5   9          8.16         20.63         6.42 o
 -12   6   9         33.70         30.55         6.99 o
 -11   6   9        371.21        374.32        17.33 o
 -10   6   9          3.97          6.88         4.38 o
  -9   6   9        251.97        259.22        15.61 o
  -8   6   9         10.04          9.55         5.15 o
  -7   6   9        314.76        301.83        12.48 o
  -6   6   9         26.32         31.57         4.57 o
  -5   6   9        415.04        399.58        11.93 o
  -4   6   9        127.44        125.25         7.39 o
  -3   6   9        643.95        658.39        17.24 o
  -2   6   9        145.54        157.98         8.58 o
  -1   6   9        870.07        883.25        19.63 o
   0   6   9          5.96          4.02         3.80 o
   1   6   9        691.05        735.09        20.07 o
   2   6   9        126.23        128.19         9.35 o
   3   6   9        368.37        364.39        15.44 o
   4   6   9         13.23         15.38         4.88 o
   5   6   9        196.75        191.61        10.33 o
   6   6   9          0.52         -1.17         3.40 o
   7   6   9        144.02        159.89        11.85 o
   8   6   9          4.68         32.58        11.05 o
 -12   7   9        101.85         92.19        16.51 o
 -11   7   9          3.19          3.87         4.97 o
 -10   7   9        354.41        357.10        14.54 o
  -9   7   9         23.79         26.85         5.44 o
  -8   7   9        222.43        203.24        13.57 o
  -7   7   9          2.81          0.60         4.30 o
  -6   7   9       1527.28       1517.39        29.91 o
  -5   7   9          9.11          5.44         3.99 o
  -4   7   9        206.84        195.63        10.26 o
  -3   7   9        181.81        186.96         9.93 o
  -2   7   9        374.78        376.78        13.75 o
  -1   7   9         17.91         18.59         4.13 o
   0   7   9         73.72         91.03        11.94 o
   1   7   9          1.47          3.99         6.93 o
   2   7   9        371.74        380.59        16.05 o
   3   7   9         57.62         57.91         8.93 o
   4   7   9        334.83        315.78        16.65 o
   5   7   9          9.09          3.19         3.71 o
   6   7   9        178.26        165.46        11.95 o
   7   7   9          3.22          5.00         5.71 o
 -11   8   9        129.42         57.33        32.31 o
 -10   8   9          0.06         -0.05         4.58 o
  -9   8   9         74.37         70.00         7.89 o
  -8   8   9          8.07          0.51         3.75 o
  -7   8   9        614.46        664.20        27.59 o
  -6   8   9         15.59         11.86         4.76 o
  -5   8   9        847.22        808.53        23.37 o
  -4   8   9         46.81         65.51         6.79 o
  -3   8   9        207.33        204.88        10.92 o
  -2   8   9         11.04         11.12         4.06 o
  -1   8   9        233.53        231.76        12.60 o
   0   8   9         18.98          9.16         5.78 o
   1   8   9         72.02         65.95         7.80 o
   2   8   9         76.43         87.52         8.66 o
   3   8   9        354.04        347.03        16.39 o
   4   8   9          2.75         12.94         5.59 o
   5   8   9        155.16        148.71        12.82 o
   6   8   9         52.24         33.36         7.08 o
  -9   9   9          5.13         11.47         4.98 o
  -8   9   9         73.18         63.79         9.23 o
  -7   9   9        103.98         83.57         9.70 o
  -6   9   9        228.36        206.72        14.45 o
  -5   9   9        222.72        214.65        13.02 o
  -4   9   9        320.70        325.04        15.44 o
  -3   9   9         37.96         42.08         6.28 o
  -2   9   9        367.77        358.47        16.50 o
  -1   9   9        117.66         89.03        12.02 o
   0   9   9        409.88        416.12        19.77 o
   1   9   9         53.65         56.43         7.32 o
   2   9   9        140.84        144.33        12.41 o
   3   9   9          8.66          9.61         6.05 o
   4   9   9        125.38        123.24        13.53 o
  -7  10   9         47.20         46.66         7.11 o
  -6  10   9          1.04          9.94         5.08 o
  -5  10   9        134.83        130.03         9.97 o
  -4  10   9          0.06         13.35         5.76 o
  -3  10   9        216.50        220.48        15.03 o
  -2  10   9         31.02         34.15         6.95 o
  -1  10   9        173.34        206.64        19.49 o
   0  10   9         48.64         53.61         8.09 o
   1  10   9        465.65        488.73        20.93 o
   2  10   9         32.02         44.50         7.04 o
  -4  11   9        297.07        303.06        28.46 o
  -3  11   9         50.07         39.83        13.71 o
  -2  11   9          6.55         13.90         7.19 o
 -14   0  10        242.50        233.80        24.88 o
 -12   0  10        380.56        398.22        29.49 o
 -10   0  10       1004.89       1025.31        25.59 o
  -8   0  10        415.19        422.40        14.23 o
  -6   0  10        307.64        306.97        10.27 o
  -4   0  10        222.64        236.40        10.22 o
  -2   0  10       1673.99       1677.75        26.89 o
   0   0  10       2461.52       2515.27        39.48 o
   2   0  10       2703.51       2688.53        37.94 o
   4   0  10        155.55        143.40        11.74 o
   6   0  10        672.34        626.60        29.28 o
   8   0  10          1.48         -0.67         6.32 o
 -14   1  10         11.39         11.23         5.27 o
 -13   1  10        152.41        145.73        19.20 o
 -12   1  10         51.54         42.32         5.93 o
 -11   1  10        613.12        632.97        17.05 o
 -10   1  10          0.06          0.44         2.83 o
  -9   1  10        610.10        611.50        13.91 o
  -8   1  10        188.74        190.86         7.18 o
  -7   1  10        908.85        920.19        13.26 o
  -6   1  10          5.14          9.03         2.24 o
  -5   1  10        454.85        482.44         9.59 o
  -4   1  10         40.66         32.13         2.95 o
  -3   1  10       1647.54       1610.03        19.52 o
  -2   1  10         96.13        103.70         5.28 o
  -1   1  10       1085.08       1122.76        15.35 o
   0   1  10        425.52        404.39         8.32 o
   1   1  10       1786.94       1784.00        19.58 o
   2   1  10         38.71         45.39         7.45 o
   3   1  10        357.61        365.06        10.44 o
   4   1  10          1.54          1.24         2.86 o
   5   1  10        595.71        569.66        16.67 o
   6   1  10        165.23        177.16         9.86 o
   7   1  10        315.79        325.94        13.94 o
   8   1  10          2.01         -1.69         3.87 o
   9   1  10         29.58         26.26         5.15 o
 -14   2  10         45.43         42.22         8.45 o
 -13   2  10          3.93          2.28         5.04 o
 -12   2  10        126.61        117.67         8.87 o
 -11   2  10         11.85          9.44         3.57 o
 -10   2  10        594.21        588.18        15.29 o
  -9   2  10         56.42         48.38         4.69 o
  -8   2  10        568.03        566.79        13.13 o
  -7   2  10        259.53        247.21         9.66 o
  -6   2  10       2812.83       2872.60        36.77 o
  -5   2  10        134.23        136.57         6.16 o
  -4   2  10        752.96        766.20        11.88 o
  -3   2  10         71.51         60.40         4.10 o
  -2   2  10       3386.65       3458.40        29.46 o
  -1   2  10        184.57        178.88         7.01 o
   0   2  10         19.53         30.88         2.96 o
   1   2  10          0.36          5.44         2.27 o
   2   2  10        806.54        825.65        14.75 o
   3   2  10         44.45         42.13         4.08 o
   4   2  10         30.01         25.62         4.26 o
   5   2  10          0.16          4.25         3.75 o
   6   2  10        958.75        962.40        22.61 o
   7   2  10         33.05         24.70         4.90 o
   8   2  10        127.89        127.73         9.30 o
   9   2  10         43.07         28.72         5.76 o
 -14   3  10          1.19          1.64         6.73 o
 -13   3  10          2.24          3.58         5.39 o
 -12   3  10          0.64         -2.31         4.25 o
 -11   3  10        678.73        704.44        19.11 o
 -10   3  10         58.04         56.69         6.10 o
  -9   3  10         51.65         50.40         5.19 o
  -8   3  10         24.06         23.64         4.45 o
  -7   3  10       2527.23       2551.54        34.92 o
  -6   3  10          7.14          8.20         3.32 o
  -5   3  10        736.88        754.40        13.43 o
  -4   3  10          0.51          0.81         2.12 o
  -3   3  10       2184.65       2221.78        22.36 o
  -2   3  10        374.60        361.78         9.31 o
  -1   3  10       1092.07       1133.52        18.05 o
   0   3  10          1.00          0.08         2.41 o
   1   3  10        145.12        143.73         6.91 o
   2   3  10          0.28         -1.31         2.53 o
   3   3  10        639.10        633.60        16.17 o
   4   3  10         65.76         60.89         6.03 o
   5   3  10         31.01         31.78         5.46 o
   6   3  10          2.20          2.76         4.58 o
   7   3  10        711.74        741.96        20.82 o
   8   3  10          2.06          3.78         3.64 o
 -13   4  10         12.68          2.71         4.36 o
 -12   4  10        262.12        289.35        16.57 o
 -11   4  10         16.82          8.03         4.29 o
 -10   4  10        486.35        505.14        18.39 o
  -9   4  10         50.96         62.75         6.71 o
  -8   4  10        188.31        179.31         8.32 o
  -7   4  10        363.94        361.37        10.65 o
  -6   4  10       1085.90       1097.52        16.70 o
  -5   4  10        203.41        198.24         8.02 o
  -4   4  10         44.27         45.68         4.06 o
  -3   4  10          2.79         -0.52         2.60 o
  -2   4  10       3519.31       3599.96        42.29 o
  -1   4  10       1214.13       1233.04        24.77 o
   0   4  10        144.00        161.54         8.07 o
   1   4  10        372.88        367.42        13.23 o
   2   4  10       1374.09       1398.66        22.06 o
   3   4  10         15.21         14.29         3.52 o
   4   4  10        185.90        187.09         9.72 o
   5   4  10        158.49        151.81         9.18 o
   6   4  10        380.23        372.51        14.73 o
   7   4  10          7.57          5.70         4.51 o
   8   4  10        111.78        108.56         9.92 o
 -13   5  10         76.43         79.41         9.65 o
 -12   5  10         64.60         39.63         8.42 o
 -11   5  10        649.25        640.14        22.14 o
 -10   5  10        170.53        166.02        12.10 o
  -9   5  10        273.32        241.04        15.67 o
  -8   5  10        193.74        219.60        11.87 o
  -7   5  10        376.44        399.79        14.14 o
  -6   5  10        167.65        150.07         8.35 o
  -5   5  10         16.20         17.65         3.19 o
  -4   5  10        400.50        393.57        12.38 o
  -3   5  10        679.35        680.35        16.09 o
  -2   5  10          6.64         12.75         3.55 o
  -1   5  10       1424.53       1410.00        23.24 o
   0   5  10         42.26         48.19         5.94 o
   1   5  10        618.92        649.16        22.51 o
   2   5  10         89.88        101.69         7.85 o
   3   5  10        981.29        980.11        21.35 o
   4   5  10        147.84        145.38         8.27 o
   5   5  10        153.55        149.90        10.00 o
   6   5  10        105.68        102.16         8.80 o
   7   5  10        199.02        196.24        14.39 o
 -12   6  10        139.85        144.72        13.70 o
 -11   6  10          7.20          2.51         3.98 o
 -10   6  10        368.56        357.10        18.91 o
  -9   6  10        104.69         98.11         9.86 o
  -8   6  10        650.36        604.73        25.44 o
  -7   6  10         34.01         46.01         5.88 o
  -6   6  10        155.50        144.92         8.21 o
  -5   6  10        191.22        185.17         9.26 o
  -4   6  10        483.81        487.34        14.54 o
  -3   6  10       1149.32       1182.91        22.23 o
  -2   6  10        375.82        378.01        13.56 o
  -1   6  10        197.13        199.44         9.89 o
   0   6  10        837.66        844.90        28.73 o
   1   6  10        513.90        527.27        20.06 o
   2   6  10        306.19        340.32        15.10 o
   3   6  10        250.08        265.75        13.62 o
   4   6  10        375.69        365.14        15.19 o
   5   6  10          1.46          0.34         3.92 o
   6   6  10        107.79        114.11         9.95 o
   7   6  10          7.64         11.82         5.67 o
 -11   7  10         12.56         13.69         5.84 o
 -10   7  10         65.60         47.30        10.36 o
  -9   7  10        774.36        806.98        31.43 o
  -8   7  10         53.38         47.85         7.45 o
  -7   7  10        220.49        199.14        13.30 o
  -6   7  10        108.74        104.29        10.01 o
  -5   7  10        866.44        869.56        21.82 o
  -4   7  10         22.26         21.75         4.73 o
  -3   7  10        579.59        581.28        17.73 o
  -2   7  10          2.53         -0.26         3.36 o
  -1   7  10        275.83        272.47        13.39 o
   0   7  10         20.34         18.96         6.07 o
   1   7  10        156.66        156.18        11.64 o
   2   7  10         78.48         77.21         8.04 o
   3   7  10         28.23         24.58         5.23 o
   4   7  10         79.31         74.30         8.01 o
   5   7  10        446.55        472.41        18.21 o
   6   7  10         11.31         -1.37         5.30 o
 -10   8  10         97.72         92.31         9.44 o
  -9   8  10          9.27          8.86         4.79 o
  -8   8  10        427.02        416.16        21.48 o
  -7   8  10          1.18         -0.77         5.83 o
  -6   8  10         67.27         59.60         8.97 o
  -5   8  10          6.58          9.89         4.51 o
  -4   8  10       1242.94       1236.14        27.04 o
  -3   8  10          4.21          2.07         3.31 o
  -2   8  10        126.60        118.95         9.51 o
  -1   8  10         19.73         19.93         6.71 o
   0   8  10        549.11        555.25        22.33 o
   1   8  10          8.00          5.09         5.08 o
   2   8  10          0.52          2.08         4.16 o
   3   8  10          0.01         -0.90         4.36 o
   4   8  10        264.43        261.85        15.51 o
   5   8  10         16.99          7.60         6.22 o
  -9   9  10        240.97        244.83        26.09 o
  -8   9  10         10.29          1.71         5.80 o
  -7   9  10         27.55         25.24         5.75 o
  -6   9  10         28.22         28.06         8.21 o
  -5   9  10        200.60        188.95        12.47 o
  -4   9  10         14.05         10.23         4.93 o
  -3   9  10        245.23        245.14        18.15 o
  -2   9  10         32.66         22.93         6.00 o
  -1   9  10        321.98        331.46        18.19 o
   0   9  10          0.99         -4.25         4.98 o
   1   9  10        276.71        299.97        16.05 o
   2   9  10          5.91          7.19         5.37 o
   3   9  10         82.57         90.78        10.24 o
   4   9  10         32.21         32.08        15.91 o
  -7  10  10          4.27          6.05         6.10 o
  -6  10  10         32.64         30.11         6.39 o
  -5  10  10         34.61         36.99         5.82 o
  -4  10  10         81.29         94.88        10.27 o
  -3  10  10         35.09         23.54         6.16 o
  -2  10  10        194.59        198.84        18.70 o
  -1  10  10         35.93         31.91         7.31 o
   0  10  10        213.83        199.28        16.79 o
   1  10  10          2.25          2.46         6.37 o
 -13   0  11        118.91        113.51        25.24 o
 -11   0  11       1183.80       1236.16        50.89 o
  -9   0  11        100.16        109.60         8.70 o
  -7   0  11       3870.97       3929.12        43.46 o
  -5   0  11        470.81        479.39        15.10 o
  -3   0  11       1806.53       1900.57        34.94 o
  -1   0  11         58.14         50.90         4.80 o
   1   0  11       2496.01       2535.59        36.76 o
   3   0  11       1054.00       1083.72        26.35 o
   5   0  11        323.71        296.48        17.88 o
   7   0  11        263.91        228.30        17.08 o
 -14   1  11         42.67         25.19        15.02 o
 -13   1  11        122.37        112.26        12.02 o
 -12   1  11        709.22        755.95        25.76 o
 -11   1  11         53.36         51.90         5.48 o
 -10   1  11         24.39         17.98         3.53 o
  -9   1  11         22.91         11.93         2.87 o
  -8   1  11       1719.49       1772.06        25.24 o
  -7   1  11        165.30        159.26         7.46 o
  -6   1  11        867.63        855.49        14.89 o
  -5   1  11         33.58         33.94         3.13 o
  -4   1  11        331.70        334.10         8.51 o
  -3   1  11        237.50        232.15         8.09 o
  -2   1  11       1608.04       1611.56        21.91 o
  -1   1  11          1.77          4.32         3.85 o
   0   1  11        206.96        215.85         7.61 o
   1   1  11        459.75        460.29        11.41 o
   2   1  11       2132.57       2167.25        25.28 o
   3   1  11         68.81         81.51         6.03 o
   4   1  11         42.91         43.17         5.28 o
   5   1  11         19.78         18.93         4.49 o
   6   1  11        663.33        624.91        17.87 o
   7   1  11         52.17         44.89         6.07 o
   8   1  11         23.74         20.73         4.39 o
 -14   2  11          0.66         -2.86         6.74 o
 -13   2  11        129.65        115.24        11.09 o
 -12   2  11        111.66        107.15         8.70 o
 -11   2  11        136.99        150.02         9.06 o
 -10   2  11        190.62        196.91         9.23 o
  -9   2  11         75.53         69.84         5.81 o
  -8   2  11        212.78        227.74         9.17 o
  -7   2  11       2127.30       2099.83        24.70 o
  -6   2  11        937.16        950.03        18.10 o
  -5   2  11        817.23        835.50        17.63 o
  -4   2  11        245.93        258.25         7.98 o
  -3   2  11       2798.17       2840.21        32.92 o
  -2   2  11         83.32         95.08         5.38 o
  -1   2  11        430.62        430.38        11.57 o
   0   2  11        583.93        597.57        14.68 o
   1   2  11        992.23       1011.46        16.24 o
   2   2  11          3.20         -1.30         2.71 o
   3   2  11         41.49         39.39         5.07 o
   4   2  11         76.29         79.62         6.07 o
   5   2  11        265.53        250.96        11.25 o
   6   2  11         10.74          7.67         4.41 o
   7   2  11        155.14        145.51         9.70 o
   8   2  11         43.87         42.80         5.77 o
 -14   3  11        179.47        172.42        21.29 o
 -13   3  11         72.33         66.20         9.16 o
 -12   3  11        101.34        103.95         9.09 o
 -11   3  11         68.26         56.15         6.25 o
 -10   3  11        122.17        117.35         8.55 o
  -9   3  11        143.15        141.08         8.31 o
  -8   3  11        648.81        663.94        16.59 o
  -7   3  11         15.74         12.26         3.34 o
  -6   3  11        796.81        784.39        15.59 o
  -5   3  11         18.49         14.41         3.71 o
  -4   3  11       1879.09       1898.38        23.99 o
  -3   3  11          3.65          5.83         2.93 o
  -2   3  11        753.45        767.36        15.46 o
  -1   3  11        306.56        292.40         9.83 o
   0   3  11       1264.68       1264.54        22.37 o
   1   3  11         82.95         79.15         5.38 o
   2   3  11        219.80        221.71         9.45 o
   3   3  11        162.73        170.09         9.01 o
   4   3  11        149.80        147.58         9.29 o
   5   3  11        159.22        152.89         9.49 o
   6   3  11        194.51        193.76        11.01 o
   7   3  11          5.89         11.89         3.98 o
   8   3  11         59.47         54.90         7.61 o
 -13   4  11        280.03        289.22        17.45 o
 -12   4  11          5.17         11.96         4.59 o
 -11   4  11        117.32        115.02         9.75 o
 -10   4  11         34.34         30.75         5.64 o
  -9   4  11        555.88        566.07        17.70 o
  -8   4  11        149.05        150.38         8.49 o
  -7   4  11        275.56        276.65        10.32 o
  -6   4  11         56.63         58.32         4.65 o
  -5   4  11        925.83        922.81        19.05 o
  -4   4  11        225.88        237.48         9.85 o
  -3   4  11        274.12        273.07         9.67 o
  -2   4  11        503.78        501.98        15.69 o
  -1   4  11        617.91        651.30        17.45 o
   0   4  11          7.19         12.53         3.80 o
   1   4  11       1207.73       1281.81        23.13 o
   2   4  11        134.44        140.80         9.00 o
   3   4  11        170.02        172.19        10.10 o
   4   4  11         83.83         76.02         7.31 o
   5   4  11        496.98        488.85        16.48 o
   6   4  11         21.28         19.89         4.95 o
   7   4  11         33.80         39.79         7.13 o
 -13   5  11          1.63         -3.86         6.27 o
 -12   5  11        159.50        158.85        12.95 o
 -11   5  11          6.07          3.66         4.17 o
 -10   5  11        499.94        524.46        21.79 o
  -9   5  11          0.14          3.10         4.83 o
  -8   5  11        398.42        381.46        15.91 o
  -7   5  11         14.00         12.42         3.41 o
  -6   5  11        469.85        468.65        15.35 o
  -5   5  11        101.58        107.97         6.79 o
  -4   5  11        195.50        186.90         8.85 o
  -3   5  11         61.58         62.69         5.44 o
  -2   5  11         65.92         74.95         6.55 o
  -1   5  11        149.82        142.61         8.70 o
   0   5  11        904.65        930.05        26.88 o
   1   5  11          1.68          8.76         4.86 o
   2   5  11        672.93        699.99        21.74 o
   3   5  11          4.57          4.54         3.27 o
   4   5  11        424.01        407.01        16.15 o
   5   5  11          2.69          2.90         4.77 o
   6   5  11        170.92        185.39        11.85 o
   7   5  11          7.45          5.35         5.15 o
 -12   6  11          3.90         -3.40         4.60 o
 -11   6  11        233.97        222.84        15.27 o
 -10   6  11          0.55          8.86         5.10 o
  -9   6  11        308.30        304.20        16.90 o
  -8   6  11        104.31         82.76         8.22 o
  -7   6  11        588.15        604.93        18.74 o
  -6   6  11          3.43          8.54         4.08 o
  -5   6  11        407.02        401.35        13.76 o
  -4   6  11          1.03         -0.25         3.35 o
  -3   6  11        228.55        234.83        10.40 o
  -2   6  11          8.51          3.69         3.28 o
  -1   6  11        270.22        276.01        13.36 o
   0   6  11        288.85        277.98        14.87 o
   1   6  11        536.44        496.96        23.21 o
   2   6  11         16.93         17.96         5.73 o
   3   6  11        331.06        322.33        16.84 o
   4   6  11         34.28         31.24         7.23 o
   5   6  11        130.27        123.32        11.71 o
   6   6  11         60.34         69.61         8.42 o
 -11   7  11          7.14          7.94         6.52 o
 -10   7  11         69.68         46.77         7.86 o
  -9   7  11          6.63          6.12         5.14 o
  -8   7  11        140.02        130.97        10.35 o
  -7   7  11         28.71         22.44         5.51 o
  -6   7  11        979.46        975.03        28.76 o
  -5   7  11          6.66         18.22         4.73 o
  -4   7  11        361.72        351.53        14.27 o
  -3   7  11          2.37          3.85         3.85 o
  -2   7  11        722.92        719.45        22.11 o
  -1   7  11          9.57         11.84         4.12 o
   0   7  11         89.21        107.43        10.30 o
   1   7  11         13.92         18.73         5.26 o
   2   7  11        348.38        349.59        18.21 o
   3   7  11          0.48          0.07         5.35 o
   4   7  11         13.48         10.09         4.51 o
   5   7  11         12.54         16.10         5.75 o
 -10   8  11          0.06          6.25         9.93 o
  -9   8  11         10.01          2.52         4.85 o
  -8   8  11         63.64         85.09         9.05 o
  -7   8  11        345.30        311.10        17.75 o
  -6   8  11         13.35         12.25         4.99 o
  -5   8  11        362.29        371.05        15.61 o
  -4   8  11         26.09         35.94         5.77 o
  -3   8  11        447.11        410.68        23.90 o
  -2   8  11         79.30         86.58         8.48 o
  -1   8  11        286.80        288.93        18.31 o
   0   8  11          8.70         11.21         5.37 o
   1   8  11        157.53        149.55        11.19 o
   2   8  11          6.54          6.46         5.79 o
   3   8  11        161.96        149.61        14.37 o
   4   8  11          5.41         17.01         7.18 o
  -8   9  11         57.49         61.49         9.33 o
  -7   9  11         29.40         23.73         6.44 o
  -6   9  11        172.11        159.88        13.20 o
  -5   9  11          1.12         10.76         5.38 o
  -4   9  11         88.53         94.64        10.14 o
  -3   9  11         37.09         21.12         9.04 o
  -2   9  11        193.28        198.77        14.63 o
  -1   9  11        154.76        166.99        16.99 o
   0   9  11        194.81        195.93        14.43 o
   1   9  11         27.37         25.48         5.99 o
   2   9  11        216.74        225.00        14.31 o
  -6  10  11         11.26         16.77         7.68 o
  -5  10  11        179.59        186.62        14.20 o
  -4  10  11        110.68        116.90        13.42 o
  -3  10  11          7.29         -2.23         6.94 o
  -2  10  11          5.67          3.45         5.83 o
  -1  10  11        156.46        151.45        16.98 o
   0  10  11          0.06        -13.92        14.81 o
 -14   0  12        105.49         98.33        23.80 o
 -12   0  12        171.14        155.50        15.65 o
 -10   0  12       1041.40       1049.41        31.48 o
  -8   0  12        852.66        873.43        21.91 o
  -6   0  12        550.06        546.41        17.80 o
  -4   0  12       1439.30       1473.44        28.07 o
  -2   0  12         36.96         29.23         4.76 o
   0   0  12        727.37        781.02        28.09 o
   2   0  12        339.76        296.94        16.93 o
   4   0  12       1242.60       1259.16        38.08 o
   6   0  12        198.40        213.13        16.49 o
 -14   1  12          7.24          8.33         7.87 o
 -13   1  12        206.66        225.40        15.25 o
 -12   1  12          0.78          1.79         4.76 o
 -11   1  12        350.38        351.83        13.55 o
 -10   1  12         71.64         84.30         6.36 o
  -9   1  12        954.03        983.69        18.76 o
  -8   1  12        157.33        158.10         7.93 o
  -7   1  12        109.45        108.57         7.08 o
  -6   1  12         24.65         15.47         5.27 o
  -5   1  12       1346.34       1393.26        18.40 o
  -4   1  12        355.55        369.74         9.15 o
  -3   1  12        959.81        940.65        15.77 o
  -2   1  12        196.32        193.55         7.86 o
  -1   1  12        232.56        244.87         8.97 o
   0   1  12         35.15         32.26         4.66 o
   1   1  12        861.46        884.82        20.38 o
   2   1  12         32.93         38.12         4.80 o
   3   1  12        179.32        185.49         8.96 o
   4   1  12         26.02         27.69         4.85 o
   5   1  12        714.52        695.35        19.70 o
   6   1  12         26.61         22.05         4.83 o
   7   1  12          8.72          7.81         3.86 o
 -13   2  12         15.95         16.17         5.63 o
 -12   2  12        380.79        399.06        16.43 o
 -11   2  12         77.60         73.15         7.27 o
 -10   2  12        132.04        128.14         8.18 o
  -9   2  12          6.27          3.72         3.53 o
  -8   2  12        330.65        329.24        11.36 o
  -7   2  12          5.14         -0.85         2.75 o
  -6   2  12        135.83        142.77         7.60 o
  -5   2  12         50.76         44.32         5.50 o
  -4   2  12       2794.42       2809.20        27.20 o
  -3   2  12        100.69        110.62         5.82 o
  -2   2  12       1161.77       1166.87        22.26 o
  -1   2  12        193.93        197.40         8.38 o
   0   2  12        746.81        753.97        16.57 o
   1   2  12         22.68         22.30         3.90 o
   2   2  12        346.32        339.96        13.92 o
   3   2  12        238.10        235.67         9.64 o
   4   2  12        107.02         83.47         6.66 o
   5   2  12         32.36         26.03         5.06 o
   6   2  12        157.89        166.68        10.50 o
   7   2  12          2.21          8.06         4.05 o
 -13   3  12        180.94        175.68        15.00 o
 -12   3  12         65.78         63.93         7.07 o
 -11   3  12        240.86        244.58        12.74 o
 -10   3  12         52.14         50.92         6.10 o
  -9   3  12         55.12         43.99         5.62 o
  -8   3  12          0.05          1.28         3.08 o
  -7   3  12        708.72        710.21        18.74 o
  -6   3  12        128.83        145.42         8.83 o
  -5   3  12        276.20        269.18         9.96 o
  -4   3  12          0.19          4.40         2.93 o
  -3   3  12       3025.95       3040.83        30.08 o
  -2   3  12         12.18         13.32         3.26 o
  -1   3  12        108.78        110.32         6.53 o
   0   3  12         30.47         33.41         5.08 o
   1   3  12       1204.44       1212.56        22.19 o
   2   3  12        120.79        117.02         8.52 o
   3   3  12         94.31         73.40         6.68 o
   4   3  12         61.77         56.40         6.69 o
   5   3  12        250.67        264.53        12.64 o
   6   3  12         23.87         21.64         4.32 o
   7   3  12         42.71         27.38         4.57 o
 -13   4  12          4.02          1.18         4.74 o
 -12   4  12        667.98        663.73        26.66 o
 -11   4  12         76.69         66.40         7.59 o
 -10   4  12        100.83        106.77         8.59 o
  -9   4  12        107.30        106.61         8.34 o
  -8   4  12        834.05        842.92        20.01 o
  -7   4  12          0.47         -1.17         3.09 o
  -6   4  12         65.78         57.73         5.71 o
  -5   4  12        168.25        160.03         8.16 o
  -4   4  12        803.70        825.45        18.79 o
  -3   4  12         22.50         22.77         3.65 o
  -2   4  12        602.70        615.40        15.09 o
  -1   4  12          0.09         -4.57         3.49 o
   0   4  12        144.99        156.89         8.77 o
   1   4  12        140.11        136.55         9.73 o
   2   4  12        779.04        820.40        22.00 o
   3   4  12         53.09         54.58         7.18 o
   4   4  12        118.03        116.08         9.05 o
   5   4  12         36.64         35.71         5.44 o
   6   4  12        305.99        311.46        14.37 o
 -12   5  12         14.89          6.75         4.09 o
 -11   5  12        467.55        503.39        22.78 o
 -10   5  12          2.71          3.00         5.16 o
  -9   5  12        326.37        316.77        17.06 o
  -8   5  12         41.54         43.80         6.28 o
  -7   5  12        792.91        792.29        21.37 o
  -6   5  12        185.14        189.73        10.56 o
  -5   5  12         67.31         63.50         6.09 o
  -4   5  12        268.13        289.29        12.68 o
  -3   5  12        661.32        674.72        18.94 o
  -2   5  12        117.43        109.26         7.37 o
  -1   5  12         28.25         35.71         4.90 o
   0   5  12        216.75        216.68        13.97 o
   1   5  12        418.80        431.95        19.54 o
   2   5  12         93.34        104.21         9.42 o
   3   5  12        305.78        305.75        15.45 o
   4   5  12         72.07         77.84         7.59 o
   5   5  12        316.27        334.82        16.28 o
   6   5  12         14.91         14.07         5.86 o
 -12   6  12         96.78         74.08        20.63 o
 -11   6  12         60.89         69.66         9.45 o
 -10   6  12        165.74        156.87        14.68 o
  -9   6  12        160.57        169.62        13.12 o
  -8   6  12        417.75        404.02        19.57 o
  -7   6  12        280.15        276.75        13.36 o
  -6   6  12        507.66        533.88        19.44 o
  -5   6  12          2.84         -0.46         3.64 o
  -4   6  12        451.34        442.00        16.09 o
  -3   6  12          2.38         -0.49         3.92 o
  -2   6  12        183.03        185.86        11.29 o
  -1   6  12         21.50         20.88         5.23 o
   0   6  12        253.43        258.91        15.58 o
   1   6  12        112.90        118.52        12.14 o
   2   6  12        151.34        167.29        12.77 o
   3   6  12          9.45          5.43         5.82 o
   4   6  12        349.68        356.58        19.27 o
   5   6  12         53.60         41.44         7.70 o
 -11   7  12         80.26        107.42        25.81 o
 -10   7  12          8.63          0.72         5.76 o
  -9   7  12        113.79        131.97        11.95 o
  -8   7  12         45.22         68.03         8.45 o
  -7   7  12         70.87         61.54        10.17 o
  -6   7  12        161.86        171.07        12.74 o
  -5   7  12        716.01        704.22        22.71 o
  -4   7  12         18.82         19.41         4.80 o
  -3   7  12        313.11        338.21        15.58 o
  -2   7  12         41.18         51.23         7.73 o
  -1   7  12        795.69        769.52        26.19 o
   0   7  12        139.15        160.62        16.66 o
   1   7  12         56.38         49.98         7.85 o
   2   7  12         28.97         22.73         6.23 o
   3   7  12        140.04        153.21        11.65 o
   4   7  12         34.19         31.90         6.47 o
  -9   8  12         44.03         44.41         6.93 o
  -8   8  12          8.48         10.47         6.89 o
  -7   8  12          1.36         -2.92         4.67 o
  -6   8  12        208.37        182.27        13.57 o
  -5   8  12         38.11         31.39         6.60 o
  -4   8  12        264.86        266.20        14.57 o
  -3   8  12         18.64         10.33         5.11 o
  -2   8  12        375.24        375.62        21.79 o
  -1   8  12          6.04          6.61         6.47 o
   0   8  12        423.69        473.73        24.89 o
   1   8  12         25.41         18.82         5.57 o
   2   8  12         12.95          5.16         6.14 o
   3   8  12          3.60          9.09         6.48 o
  -7   9  12         86.86         93.96        10.59 o
  -6   9  12         55.44         47.52         8.86 o
  -5   9  12        188.68        189.31        14.73 o
  -4   9  12          0.90          4.23         6.66 o
  -3   9  12         26.77         24.45         6.69 o
  -2   9  12         14.19         11.30         6.02 o
  -1   9  12        258.74        264.55        19.25 o
   0   9  12          6.14         -1.66         5.51 o
   1   9  12         52.94         47.67        12.39 o
 -13   0  13        304.36        275.44        27.67 o
 -11   0  13         68.73         87.77        10.27 o
  -9   0  13        813.22        848.62        28.37 o
  -7   0  13       1427.35       1437.37        35.16 o
  -5   0  13        396.74        403.35        15.45 o
  -3   0  13        979.82        986.91        24.07 o
  -1   0  13          1.14         -2.29         3.93 o
   1   0  13        783.39        796.11        26.62 o
   3   0  13          0.61          4.37         5.88 o
   5   0  13        839.22        846.69        37.14 o
   7   0  13         93.39        107.88        25.49 o
 -13   1  13         51.53         44.43         7.60 o
 -12   1  13        322.63        344.32        18.35 o
 -11   1  13          0.58          1.35         4.17 o
 -10   1  13         30.24         26.32         3.96 o
  -9   1  13        129.05        140.97         7.95 o
  -8   1  13       2018.00       2072.82        28.92 o
  -7   1  13        227.19        232.36        11.26 o
  -6   1  13        102.94        104.00         7.89 o
  -5   1  13          3.95          3.84         2.51 o
  -4   1  13       1232.56       1246.32        19.30 o
  -3   1  13        307.71        299.42         9.59 o
  -2   1  13         47.02         56.37         4.88 o
  -1   1  13          6.26          2.26         2.57 o
   0   1  13       1419.36       1420.02        27.04 o
   1   1  13         65.72         74.11         7.49 o
   2   1  13         95.48        115.94         8.61 o
   3   1  13         10.91         12.63         4.04 o
   4   1  13        255.80        257.45        14.40 o
   5   1  13         17.76         20.10         6.31 o
   6   1  13        187.43        164.91        10.14 o
 -13   2  13        242.60        218.43        17.10 o
 -12   2  13          1.98          5.84         4.36 o
 -11   2  13         67.30         61.56         6.27 o
 -10   2  13         49.12         40.96         5.87 o
  -9   2  13        405.58        415.69        14.49 o
  -8   2  13          8.89          9.68         3.70 o
  -7   2  13        234.75        240.86        10.55 o
  -6   2  13         69.15         63.17         5.64 o
  -5   2  13        428.69        414.56        15.29 o
  -4   2  13         29.90         35.99         4.45 o
  -3   2  13        531.00        528.62        12.87 o
  -2   2  13        494.75        506.62        12.89 o
  -1   2  13       1356.76       1379.42        24.39 o
   0   2  13        267.34        258.79        11.36 o
   1   2  13        968.23        969.94        21.92 o
   2   2  13         26.54         23.25         4.79 o
   3   2  13         59.51         62.65         7.21 o
   4   2  13        114.27         99.65         9.65 o
   5   2  13        206.79        198.51        13.11 o
   6   2  13         11.96          8.43         5.51 o
 -13   3  13          4.65          6.71         4.71 o
 -12   3  13        115.98        107.62         9.26 o
 -11   3  13         62.22         51.63         8.39 o
 -10   3  13        314.55        327.21        14.72 o
  -9   3  13         52.94         52.15         6.31 o
  -8   3  13        107.13        112.40         8.56 o
  -7   3  13         97.09         98.16         7.68 o
  -6   3  13        274.09        268.43        11.95 o
  -5   3  13        604.13        590.78        15.21 o
  -4   3  13        627.27        612.38        16.38 o
  -3   3  13         83.59         89.57         5.76 o
  -2   3  13        603.29        605.68        16.11 o
  -1   3  13         56.82         61.84         5.39 o
   0   3  13       1527.86       1569.42        27.47 o
   1   3  13         37.20         28.45         4.76 o
   2   3  13         25.52         15.86         5.05 o
   3   3  13          2.02         -3.38         4.83 o
   4   3  13        417.87        423.08        20.67 o
   5   3  13          4.15          2.53         5.22 o
   6   3  13         17.83         10.18         4.39 o
 -12   4  13          8.44          5.52         4.30 o
 -11   4  13        168.43        165.26        13.15 o
 -10   4  13          5.03          8.94         4.50 o
  -9   4  13        716.43        757.44        20.26 o
  -8   4  13         77.69         69.79         6.45 o
  -7   4  13        229.29        215.46        10.67 o
  -6   4  13        161.27        159.30         9.20 o
  -5   4  13        772.41        807.73        18.32 o
  -4   4  13         99.96         93.39         6.63 o
  -3   4  13          6.95         10.75         3.56 o
  -2   4  13          9.31          9.54         3.63 o
  -1   4  13       1032.58       1020.73        22.25 o
   0   4  13          1.55          4.62         4.42 o
   1   4  13        118.48        129.08         8.80 o
   2   4  13         48.17         55.07         7.27 o
   3   4  13        291.36        303.78        15.93 o
   4   4  13          1.67          0.72         4.09 o
   5   4  13        146.18        142.37        12.79 o
   6   4  13         19.36         34.41        16.71 o
 -12   5  13         20.34         13.82         5.94 o
 -11   5  13         21.79          9.36         4.92 o
 -10   5  13        474.00        460.50        21.61 o
  -9   5  13         26.45         20.19         6.94 o
  -8   5  13        498.35        470.80        20.51 o
  -7   5  13          1.56          6.52         4.16 o
  -6   5  13        760.71        738.34        21.15 o
  -5   5  13         26.89         27.88         5.41 o
  -4   5  13        177.45        178.72        10.48 o
  -3   5  13         55.40         49.47         5.80 o
  -2   5  13        137.63        152.03         9.89 o
  -1   5  13        103.40         99.08         8.05 o
   0   5  13        246.85        247.48        15.06 o
   1   5  13         52.94         64.19         7.55 o
   2   5  13         88.12         93.07         8.41 o
   3   5  13        129.25        139.61        11.46 o
   4   5  13        287.80        279.77        15.97 o
   5   5  13         62.00         50.41        10.82 o
 -11   6  13         70.24         76.76         9.92 o
 -10   6  13         46.41         40.18         8.53 o
  -9   6  13        248.23        252.25        16.21 o
  -8   6  13         58.17         38.71         6.98 o
  -7   6  13        287.17        285.30        13.85 o
  -6   6  13         42.04         51.46         6.97 o
  -5   6  13        395.82        404.70        15.87 o
  -4   6  13        251.82        248.57        12.63 o
  -3   6  13        457.00        446.64        16.84 o
  -2   6  13         16.87         16.51         4.76 o
  -1   6  13        207.11        191.19        12.08 o
   0   6  13          4.86          2.96         4.78 o
   1   6  13        123.60        132.03        11.77 o
   2   6  13         90.30         71.47         9.26 o
   3   6  13        122.23        118.21        13.36 o
   4   6  13          7.53          6.94         6.74 o
 -10   7  13         42.11         27.10        14.61 o
  -9   7  13          0.03         11.38         8.13 o
  -8   7  13        209.70        193.00        16.58 o
  -7   7  13          4.48         -7.47         6.44 o
  -6   7  13         53.10         36.56         6.62 o
  -5   7  13          5.35         -1.14         4.07 o
  -4   7  13        287.05        305.87        15.41 o
  -3   7  13         69.72         62.25         7.36 o
  -2   7  13        536.77        530.03        22.74 o
  -1   7  13         13.46         13.80         5.64 o
   0   7  13        206.90        206.53        16.59 o
   1   7  13          7.41         23.76         6.40 o
   2   7  13        309.99        302.04        18.40 o
   3   7  13         68.94         97.18        17.89 o
  -8   8  13          0.00         -2.70         6.19 o
  -7   8  13        149.86        145.89        12.99 o
  -6   8  13         46.35         35.71         8.84 o
  -5   8  13          8.57          5.96         4.33 o
  -4   8  13          9.78         11.28         4.86 o
  -3   8  13        431.90        405.42        22.99 o
  -2   8  13          0.64          5.32         5.97 o
  -1   8  13        120.72        116.30        13.08 o
   0   8  13          0.22          1.14         6.45 o
   1   8  13        320.71        343.41        19.51 o
  -6   9  13         76.88         73.24        14.67 o
  -5   9  13         72.62         76.32        14.97 o
  -4   9  13         88.56        113.61        14.54 o
  -3   9  13          0.82          9.15         8.02 o
  -2   9  13        171.18        146.41        20.44 o
  -1   9  13          6.95          4.75        11.60 o
 -12   0  14          2.23          0.67         5.69 o
 -10   0  14        684.57        688.95        31.45 o
  -8   0  14        140.66        144.86        12.49 o
  -6   0  14       1842.10       1873.74        40.88 o
  -4   0  14        456.80        447.98        17.21 o
  -2   0  14        491.45        522.08        21.36 o
   0   0  14        197.27        205.84        16.89 o
   2   0  14          8.96         28.71         7.55 o
   4   0  14        510.89        521.46        29.47 o
   6   0  14          1.74         -1.17        10.21 o
 -13   1  14        134.65        131.09        15.51 o
 -12   1  14         19.59         21.84         5.11 o
 -11   1  14         97.68         91.91         9.00 o
 -10   1  14         35.56         41.84         5.65 o
  -9   1  14        554.68        575.23        16.27 o
  -8   1  14         27.07         30.57         4.54 o
  -7   1  14        137.29        123.02         8.55 o
  -6   1  14          3.70          6.13         3.33 o
  -5   1  14       1835.38       1867.42        28.25 o
  -4   1  14        365.12        365.54        11.16 o
  -3   1  14         38.54         45.67         4.32 o
  -2   1  14         14.66          9.03         2.86 o
  -1   1  14       1010.84       1068.86        23.82 o
   0   1  14        123.52        112.95        11.98 o
   1   1  14          3.08          4.08         3.89 o
   2   1  14        127.43        142.08        10.61 o
   3   1  14        685.49        665.52        23.25 o
   4   1  14          1.33          7.74         4.94 o
   5   1  14         51.34         47.84         6.78 o
 -13   2  14         10.26          4.93         5.73 o
 -12   2  14        159.43        153.68        12.79 o
 -11   2  14         51.94         59.56         6.14 o
 -10   2  14        291.34        296.47        12.91 o
  -9   2  14         57.91         52.45         6.07 o
  -8   2  14        137.61        149.94        11.79 o
  -7   2  14        330.53        365.08        15.83 o
  -6   2  14        200.40        191.62         9.78 o
  -5   2  14        155.76        150.52         9.22 o
  -4   2  14        535.13        510.98        15.89 o
  -3   2  14          6.58          6.03         2.96 o
  -2   2  14        279.17        286.30        10.25 o
  -1   2  14         45.28         41.69         4.89 o
   0   2  14        823.82        839.73        20.80 o
   1   2  14         18.56         20.53         5.90 o
   2   2  14        267.94        253.77        13.18 o
   3   2  14         71.17         67.53         7.33 o
   4   2  14        416.58        382.82        18.63 o
   5   2  14          6.23          4.62         7.52 o
 -12   3  14          4.38          8.45         4.00 o
 -11   3  14         78.64         78.10         8.48 o
 -10   3  14          2.70          3.52         4.57 o
  -9   3  14        505.00        518.33        18.35 o
  -8   3  14         43.33         33.37         5.60 o
  -7   3  14         50.75         42.62         5.40 o
  -6   3  14        143.61        133.93         8.47 o
  -5   3  14        316.01        316.37        11.78 o
  -4   3  14         73.36         75.53         6.62 o
  -3   3  14        322.14        317.87        10.90 o
  -2   3  14        443.92        425.94        13.51 o
  -1   3  14        446.37        462.63        14.45 o
   0   3  14        115.27        124.07         8.06 o
   1   3  14        678.40        659.83        19.49 o
   2   3  14         28.91         27.54         6.43 o
   3   3  14        159.77        165.30        13.32 o
   4   3  14         37.68         38.67         7.63 o
   5   3  14        127.45        133.35        14.07 o
 -12   4  14        204.61        218.92        15.36 o
 -11   4  14          0.00         -2.67         5.48 o
 -10   4  14         72.12         66.32        10.39 o
  -9   4  14         32.77         26.25         4.76 o
  -8   4  14        737.38        731.78        20.08 o
  -7   4  14          2.96          1.56         3.67 o
  -6   4  14        164.15        147.83         9.21 o
  -5   4  14          1.97          5.92         3.52 o
  -4   4  14        949.82        968.88        22.91 o
  -3   4  14         30.57         35.67         4.68 o
  -2   4  14         17.84         20.87         3.82 o
  -1   4  14        210.73        208.98        11.00 o
   0   4  14        353.05        366.29        15.61 o
   1   4  14         34.59         33.56         5.32 o
   2   4  14        164.22        149.05        11.58 o
   3   4  14          1.11          6.36         4.68 o
   4   4  14        157.80        160.37        12.24 o
 -11   5  14         50.86         37.80         9.36 o
 -10   5  14         39.21         40.47         7.60 o
  -9   5  14        198.16        204.31        14.50 o
  -8   5  14         60.47         54.38         8.59 o
  -7   5  14        547.26        544.69        18.91 o
  -6   5  14         38.10         34.65         5.59 o
  -5   5  14        626.16        645.92        18.73 o
  -4   5  14         31.39         26.43         4.75 o
  -3   5  14        425.71        437.94        16.68 o
  -2   5  14         12.06          9.20         4.07 o
  -1   5  14         21.64         19.91         4.72 o
   0   5  14          3.47         -3.24         9.39 o
   1   5  14        200.54        203.93        12.21 o
   2   5  14          7.36          4.26         4.91 o
   3   5  14         57.99         49.34         7.32 o
 -10   6  14         54.43         51.85         9.40 o
  -9   6  14         73.93         73.12         9.09 o
  -8   6  14        149.53        140.16        11.22 o
  -7   6  14         18.11         10.84         4.91 o
  -6   6  14        377.74        367.24        16.04 o
  -5   6  14         20.32         21.57         4.68 o
  -4   6  14        319.75        341.65        15.33 o
  -3   6  14        175.62        175.57        11.08 o
  -2   6  14        233.28        228.87        15.15 o
  -1   6  14         26.28         34.06         6.91 o
   0   6  14        203.14        192.20        14.17 o
   1   6  14         23.15         33.59         7.20 o
   2   6  14        114.20        117.92        11.97 o
   3   6  14         37.32         52.72        18.46 o
  -9   7  14          8.87          2.00        14.24 o
  -8   7  14          0.26          3.33         5.95 o
  -7   7  14        157.61        158.66        14.82 o
  -6   7  14         14.77         20.51         5.58 o
  -5   7  14        150.70        152.86        11.48 o
  -4   7  14         10.83         12.33         4.57 o
  -3   7  14        112.12        128.55        15.04 o
  -2   7  14          0.16          0.70         4.80 o
  -1   7  14        307.29        297.40        20.45 o
   0   7  14          0.02          5.01         4.91 o
   1   7  14        163.24        157.84        13.79 o
   2   7  14          0.79        -10.40        10.83 o
  -7   8  14          4.50         -1.20         9.98 o
  -6   8  14        244.29        229.71        16.29 o
  -5   8  14         19.30         16.58         5.19 o
  -4   8  14         21.30         22.62         6.10 o
  -3   8  14         11.00          3.02         6.59 o
  -2   8  14        177.12        178.79        16.02 o
  -1   8  14          7.55         12.04         8.92 o
   0   8  14        120.71        125.76        26.51 o
 -11   0  15         81.23         77.85        11.40 o
  -9   0  15        380.79        343.30        22.79 o
  -7   0  15        113.40        110.60        12.83 o
  -5   0  15       1312.01       1242.63        27.39 o
  -3   0  15        502.63        490.28        22.15 o
  -1   0  15        408.91        443.04        30.72 o
   1   0  15        106.03        110.09        13.79 o
   3   0  15         55.28         46.81        13.00 o
 -12   1  15         64.46         55.49         8.14 o
 -11   1  15          0.58         -7.59         5.59 o
 -10   1  15        378.74        398.01        17.75 o
  -9   1  15         66.66         59.70         6.30 o
  -8   1  15        155.51        158.26         9.67 o
  -7   1  15         14.33         10.75         4.38 o
  -6   1  15        388.24        398.36        16.62 o
  -5   1  15         56.99         65.90         7.07 o
  -4   1  15        707.74        696.42        16.38 o
  -3   1  15        189.94        179.99         8.25 o
  -2   1  15        274.20        283.02        12.03 o
  -1   1  15          8.95         13.38         4.46 o
   0   1  15        373.01        366.95        16.76 o
   1   1  15         35.26         34.12         6.75 o
   2   1  15         61.37         78.91         8.73 o
   3   1  15         27.19         24.63         6.07 o
   4   1  15        187.46        173.96        12.81 o
 -12   2  15         19.40         14.27         7.71 o
 -11   2  15        401.65        439.65        17.70 o
 -10   2  15         69.80         63.64         7.09 o
  -9   2  15        306.53        304.02        14.44 o
  -8   2  15          8.09         -1.11         4.25 o
  -7   2  15         95.90        108.10         8.57 o
  -6   2  15         32.89         28.39         4.80 o
  -5   2  15        281.66        263.61        12.40 o
  -4   2  15          0.06         -0.35         3.74 o
  -3   2  15         97.08         94.20         5.93 o
  -2   2  15          5.40          4.33         3.50 o
  -1   2  15        606.70        593.06        17.95 o
   0   2  15          3.26         -2.24         3.81 o
   1   2  15        133.57        125.96        16.17 o
   2   2  15         24.59         15.13         4.54 o
   3   2  15        435.05        443.62        20.01 o
   4   2  15         19.54         14.87         7.72 o
 -12   3  15        149.64        152.98        14.76 o
 -11   3  15          2.18         -2.27         4.73 o
 -10   3  15        624.88        638.64        19.83 o
  -9   3  15          6.89          6.50         3.96 o
  -8   3  15         37.39         32.01         4.98 o
  -7   3  15         23.39         18.65         3.70 o
  -6   3  15        462.39        495.66        16.38 o
  -5   3  15          7.32          3.28         3.26 o
  -4   3  15          6.67          0.96         3.32 o
  -3   3  15          5.43          4.82         3.44 o
  -2   3  15        596.62        599.94        17.15 o
  -1   3  15         56.99         52.41         8.82 o
   0   3  15        145.78        146.11         9.67 o
   1   3  15          2.60          2.75         4.13 o
   2   3  15        336.71        324.36        18.41 o
   3   3  15          7.03         14.46         6.30 o
   4   3  15        175.81        192.08        34.42 o
 -11   4  15        261.08        249.82        16.76 o
 -10   4  15          7.58          1.60         4.67 o
  -9   4  15        157.60        149.88        10.11 o
  -8   4  15          8.89          1.04         4.11 o
  -7   4  15        336.39        335.79        14.03 o
  -6   4  15          8.69          8.35         4.38 o
  -5   4  15        412.16        425.49        15.99 o
  -4   4  15          1.04          6.30         3.71 o
  -3   4  15        197.15        184.78        10.47 o
  -2   4  15         88.97         93.42         7.05 o
  -1   4  15        502.49        497.58        18.48 o
   0   4  15          0.52          3.45         4.84 o
   1   4  15          0.48         -4.97         5.60 o
   2   4  15         71.11         78.79         8.82 o
   3   4  15        334.74        327.29        17.56 o
 -10   5  15        166.80        163.08        17.87 o
  -9   5  15         16.03          2.61         4.75 o
  -8   5  15        104.44         84.43         8.04 o
  -7   5  15         39.15         42.25         6.27 o
  -6   5  15        521.56        515.51        18.92 o
  -5   5  15        143.09        142.83         9.42 o
  -4   5  15        274.85        273.30        12.85 o
  -3   5  15        121.39        131.56         9.25 o
  -2   5  15        581.02        569.79        18.37 o
  -1   5  15         33.04         21.70         5.09 o
   0   5  15         38.28         33.02         6.38 o
   1   5  15          9.46          3.33         4.71 o
   2   5  15         62.23         56.66         7.59 o
  -9   6  15        177.08        163.20        15.26 o
  -8   6  15         65.57         67.93         8.33 o
  -7   6  15         53.83         58.32         7.01 o
  -6   6  15          3.63          6.52         5.10 o
  -5   6  15        241.55        243.96        12.40 o
  -4   6  15         26.04         27.75         5.47 o
  -3   6  15        287.52        303.27        14.85 o
  -2   6  15         13.81         13.04         5.68 o
  -1   6  15        240.21        251.34        16.44 o
   0   6  15        138.46        150.02        13.14 o
   1   6  15         84.70         90.98         9.57 o
  -8   7  15        207.52        184.01        26.19 o
  -7   7  15        105.01         94.82         9.85 o
  -6   7  15          1.09         -7.69         5.13 o
  -5   7  15         12.34         14.22         4.89 o
  -4   7  15        216.79        207.57        13.64 o
  -3   7  15         19.20         22.77         6.27 o
  -2   7  15         78.19         79.00         9.78 o
  -1   7  15         29.18         42.90         9.28 o
 -12   0  16         68.37         51.62        16.38 o
 -10   0  16         79.37         79.73        12.57 o
  -8   0  16        118.14        108.38        13.82 o
  -6   0  16        962.61        996.19        37.56 o
  -4   0  16          5.83         -0.05         5.48 o
  -2   0  16       1552.56       1622.80        48.61 o
   0   0  16         18.93         18.70         7.25 o
   2   0  16        381.87        390.89        33.49 o
 -12   1  16          3.78        -10.58         7.43 o
 -11   1  16        170.36        183.61        13.88 o
 -10   1  16         26.66         27.34         5.82 o
  -9   1  16         36.58         43.48         6.80 o
  -8   1  16         82.58         71.20         7.09 o
  -7   1  16        659.35        676.72        20.88 o
  -6   1  16          8.26         10.82         4.69 o
  -5   1  16        155.50        139.51         9.41 o
  -4   1  16         45.71         45.60         5.10 o
  -3   1  16        285.73        294.42        12.54 o
  -2   1  16         15.54         16.32         4.42 o
  -1   1  16        543.60        505.70        20.18 o
   0   1  16         73.01         74.86         7.68 o
   1   1  16         40.70         52.71         8.87 o
   2   1  16          0.82         -1.05         5.82 o
   3   1  16        258.70        237.52        16.64 o
 -11   2  16          6.03          5.95         4.20 o
 -10   2  16        268.02        259.23        13.96 o
  -9   2  16          4.47         -0.77         4.12 o
  -8   2  16        248.29        251.09        13.29 o
  -7   2  16        108.96        111.61         8.95 o
  -6   2  16        463.34        458.01        15.92 o
  -5   2  16         30.10         27.29         5.07 o
  -4   2  16          4.22          3.33         3.60 o
  -3   2  16        111.26         99.85         7.29 o
  -2   2  16        321.06        326.62        12.85 o
  -1   2  16        154.87        147.45         9.61 o
   0   2  16        102.53         98.77         8.79 o
   1   2  16         67.87         69.14         8.33 o
   2   2  16        275.14        283.21        16.79 o
 -11   3  16         93.48        100.54        11.90 o
 -10   3  16         42.23         42.27         5.76 o
  -9   3  16        477.02        458.36        17.28 o
  -8   3  16          1.17          0.49         3.90 o
  -7   3  16        270.22        266.79        13.77 o
  -6   3  16         18.10         17.48         4.22 o
  -5   3  16        205.64        201.96         9.76 o
  -4   3  16          0.32         -1.08         3.65 o
  -3   3  16         14.49         18.40         7.53 o
  -2   3  16          9.31         -0.50         3.36 o
  -1   3  16        237.59        218.59        11.86 o
   0   3  16          0.03          0.85         4.64 o
   1   3  16        187.74        174.86        13.15 o
   2   3  16         61.08         58.73         8.52 o
 -10   4  16        126.54        130.78        10.38 o
  -9   4  16         42.90         40.56         5.97 o
  -8   4  16        193.99        175.41        11.84 o
  -7   4  16          0.02         -3.13         3.88 o
  -6   4  16        293.80        279.38        13.23 o
  -5   4  16         39.13         44.19         5.44 o
  -4   4  16        341.76        320.10        13.05 o
  -3   4  16         15.24         14.97         4.39 o
  -2   4  16        115.33        129.48        10.05 o
  -1   4  16          0.97          5.33         4.05 o
   0   4  16        286.61        280.10        13.71 o
   1   4  16         58.82         46.59         7.30 o
   2   4  16         44.35         37.14        15.02 o
  -9   5  16         82.51         77.55         8.88 o
  -8   5  16          5.04          4.68         4.25 o
  -7   5  16        123.45        121.10         9.87 o
  -6   5  16         35.03         39.57         6.24 o
  -5   5  16        355.74        355.27        16.33 o
  -4   5  16         33.12         31.62         5.21 o
  -3   5  16        281.61        279.14        13.51 o
  -2   5  16          1.99          4.93         4.09 o
  -1   5  16        213.96        233.78        14.78 o
   0   5  16          0.05         11.40         8.80 o
   1   5  16        142.45        123.32        24.04 o
  -8   6  16         97.27        105.52        13.91 o
  -7   6  16         48.75         44.32         6.58 o
  -6   6  16        127.33        131.80        10.36 o
  -5   6  16         24.64         13.39         6.30 o
  -4   6  16        110.72        114.29         9.22 o
  -3   6  16          4.00         10.49         4.89 o
  -2   6  16        165.69        176.57        14.41 o
  -1   6  16          4.56         10.14        11.80 o
  -5   7  16         27.37          4.68         8.55 o
  -4   7  16          9.47          9.56        10.27 o
 -11   0  17        174.10        193.81        32.78 o
  -9   0  17         37.42         20.79         6.85 o
  -7   0  17         76.30         74.89        15.63 o
  -5   0  17        347.80        348.18        22.95 o
  -3   0  17        442.88        450.76        33.52 o
  -1   0  17        162.56        162.48        17.27 o
   1   0  17        196.88        218.25        25.20 o
 -11   1  17          0.31         -6.03         7.01 o
 -10   1  17        254.36        251.96        15.14 o
  -9   1  17          7.66          6.76         5.05 o
  -8   1  17         39.56         38.45         5.93 o
  -7   1  17         27.57         27.84         5.17 o
  -6   1  17        217.40        208.16        12.99 o
  -5   1  17         24.37         29.47         4.70 o
  -4   1  17        272.07        287.59        14.83 o
  -3   1  17          9.10         11.72         5.02 o
  -2   1  17        296.68        318.28        14.10 o
  -1   1  17          2.48          5.51         3.92 o
   0   1  17         94.36         97.42         8.76 o
   1   1  17         44.99         47.74         7.57 o
 -10   2  17          0.14          6.56         5.57 o
  -9   2  17        116.13        111.83         9.41 o
  -8   2  17          0.55         -3.03         4.39 o
  -7   2  17        385.70        411.83        17.18 o
  -6   2  17         15.52         20.05         5.56 o
  -5   2  17         87.82         84.36         7.15 o
  -4   2  17          0.24          0.36         3.71 o
  -3   2  17        312.66        294.62        15.66 o
  -2   2  17         16.79         10.31         3.91 o
  -1   2  17         11.72          5.67         4.14 o
   0   2  17          3.20          6.34         4.91 o
   1   2  17        140.84        155.05        15.71 o
 -10   3  17         91.50        102.03        13.76 o
  -9   3  17          0.28         -6.42         4.28 o
  -8   3  17        254.89        277.71        13.65 o
  -7   3  17          0.17         -1.56         4.12 o
  -6   3  17        346.41        332.33        13.61 o
  -5   3  17         36.34         26.54         4.68 o
  -4   3  17        123.84        123.05         9.03 o
  -3   3  17          2.39          1.81         3.98 o
  -2   3  17        182.86        177.76        11.50 o
  -1   3  17          2.90         -4.13         3.78 o
   0   3  17          1.21         -3.44         4.50 o
   1   3  17          2.72         -7.51         6.39 o
  -9   4  17         12.17         13.99        10.07 o
  -8   4  17         51.17         51.52         6.64 o
  -7   4  17        310.04        309.38        13.54 o
  -6   4  17        123.19        118.22         8.70 o
  -5   4  17         61.70         57.36         6.72 o
  -4   4  17          2.87          1.19         3.80 o
  -3   4  17        490.59        514.13        19.68 o
  -2   4  17         10.82         15.92         7.23 o
  -1   4  17         57.16         51.81         7.15 o
   0   4  17         21.75         19.18         7.10 o
  -8   5  17         52.93         22.25        13.12 o
  -7   5  17          2.08          8.86         5.18 o
  -6   5  17         98.92         96.55         9.07 o
  -5   5  17         15.87         10.40         4.59 o
  -4   5  17        159.35        146.90        10.18 o
  -3   5  17         35.19         32.34         5.06 o
  -2   5  17        320.75        321.90        19.17 o
  -1   5  17         42.80         11.64        11.34 o
  -5   6  17        164.49        151.74        28.84 o
  -4   6  17        121.81        106.40        24.22 o
 -10   0  18          1.46         20.00        13.18 o
  -8   0  18        324.88        351.54        25.43 o
  -6   0  18          0.79         -1.01         7.39 o
  -4   0  18        229.65        203.91        18.48 o
  -2   0  18        250.86        275.51        22.06 o
   0   0  18        138.63        148.52        20.60 o
  -9   1  18         80.12         83.81        10.95 o
  -8   1  18          0.41         -3.93         4.84 o
  -7   1  18        306.34        299.70        16.12 o
  -6   1  18          4.81         -2.49         4.33 o
  -5   1  18          7.50          6.04         4.93 o
  -4   1  18        112.27        103.92         9.98 o
  -3   1  18        384.62        366.57        16.52 o
  -2   1  18          2.98          2.51         4.34 o
  -1   1  18         38.50         35.31         5.21 o
   0   1  18         19.24         27.21         8.87 o
  -9   2  18         31.23         16.58        13.88 o
  -8   2  18        350.98        362.70        16.85 o
  -7   2  18         47.68         43.92         5.81 o
  -6   2  18        166.67        169.84        11.41 o
  -5   2  18         53.92         49.53         5.74 o
  -4   2  18        166.34        177.37        12.53 o
  -3   2  18          0.14         -2.95         4.98 o
  -2   2  18         83.45         78.69         8.20 o
  -1   2  18          0.89          3.86         4.06 o
  -8   3  18          3.95          0.49         4.54 o
  -7   3  18        189.84        206.49        15.70 o
  -6   3  18         27.44         21.04         4.78 o
  -5   3  18        217.75        242.28        14.97 o
  -4   3  18         18.18         22.44         5.08 o
  -3   3  18        125.68        125.29        10.03 o
  -2   3  18         67.84         68.35         8.51 o
  -1   3  18         93.68         67.75        14.11 o
  -7   4  18          7.60          3.99         9.83 o
  -6   4  18        137.17        132.34        12.14 o
  -5   4  18          1.78          2.97         4.78 o
  -4   4  18         98.80         92.28        10.22 o
  -3   4  18         17.91         36.56         8.86 o
  -7   0  19         75.70         51.73        18.87 o
  -5   0  19         69.90         85.09        22.55 o
  -3   0  19         52.86         43.95        21.83 o
  -6   1  19        110.90         99.17        16.59 o
  -5   1  19          7.67          6.80        11.97 o
  -4   1  19        102.50         66.05        13.51 o
  -3   1  19         17.21         40.06        12.29 o
  -6   2  19          2.14         -2.26         6.17 o
  -5   2  19        156.57        176.28        22.63 o
  -4   2  19          1.35         -1.78         6.19 o
                                                
